# Supplementary material for: Transcriptional and bioinformatic analysis of GABAA receptors expressed in oligodendrocyte progenitor cells from the human brain
Source: Front Mol Neurosci. 2023 Oct 26;16:1279232. doi: 10.3389/fnmol.2023.1279232 (PMC10637375; doi:10.3389/fnmol.2023.1279232)
Supplement: Supplementary file 1 [file Table_1.XLSX]

## Sheet: Table S1 datasets
Human brain transcriptomic databases
Author	*Grubman et al., 2019	Perlman et al., 2019	*Darmanis et al., 2015	*Jäkel et al., 2019	*Agarwal et al., 2020	Hodge et al., 2019	Forestieri Fernandes et al., 2021	*Lake et al., 2018
GEO accesion number	GSE138852	GSE155488	GSE67835	GSE118257	GSE140231	https://celltypes.brain-map.org/rnaseq	GSE160813	GSE97930
BioProject number	PRJNA5776618	PRJNA673712	PRJNA281204	N/A	PRJNA589018	N/A	PRJNA674571	PRJNA383372
Sample sourcea	Victorian Brain Bank	Neurosurgery	Neurosurgery	UK MS Bank	Oxford Brain Bank	Allen Institute Bank Neurosurgery	Neurosurgery	Maryland Brain Bank
Tissueb	Entorhinal cortex	Fetal: telencephalon Pediatric: central area Adolescent: temporal cortex Adult: supratentorial region and temporal cortex	Temporal lobe	Non-specified areas of cortex (only white matter)	Substantia nigra and non-specified areas of cortex	Middle temporal gyrus	Non-specified areas of cortex	Visual cortex, frontal cortex and cerebellar hemisphere
Age of individuals	67-91yo	2nd trim-68yo	22-63yo	Multiple sclerosis: 37-57yo Control: 35-82yo	55-70yo	Postmortem: 43- 66yo Neurosurgical: 25-48yo	2nd trim-62yo	20-49yo
Groupsc	8 Alzheimer’s disease 8 controls	4 fetal 2 pediatric (hemimegaencephalopathy and Rasmussen encephalitis) 1 adolescent (intractable non-malignant epilepsy) 2 adults (subcortical glioma; 62yo-nontumor related epilepsy)	3 medically refractory seizures 1 mesial temporal sclerosis	4 multiple sclerosis 5 controls	5 controls (one with cerebral amyloid angyopathy)	4 postmortem controls 4 neurosurgical controls	4 fetal 7 pediatric 4 adult (non-tumor related focal epilepsy)	6 controls
Strategy	snRNA-seq	scRNA-seq	scRNA-seq	snRNA-seq	snRNA-seq	snRNA-seq	scRNA-seq	snRNA-seq
Platform	Ilumina NextSeq 500	Ilumina HiSeq 4000	Ilumina NextSeq 500	Ilumina HiSeq 2500	Ilumina HiSeq 4000	Ilumina HiSeq 2500	Ilumina HiSeq 4000	Ilumina HiSeq 2500
Library	Chromium Single Cell 3′ Library	Chromium Single Cell 3′ Library	Nextera XT DNA Sample Preparation Kit (Illumina)	Chromium Single Cell 3′ Library	Chromium Single Cell Kit [v2 chemistry]	Nextera XT DNA Sample Preparation Kit (Illumina)	Chromium Single Cell Kit [v2 chemistry]	Nextera XT DNA Sample Preparation Kit (Illumina)
Data processing	Cell ranger	Cell Ranger		Cellranger-v2.1.2	Cell Ranger v2.1.1		Cell Ranger
Reference genome	Grch38 (1.2.0)	GRCh38	GRCh37 (hg19)	Grch38 (1.2.0)	GRCh38.84-premrna	GRCh38.p2	GRCh38	Grch38
Nuclei isolation	Nuclei Isolation Kit: Nuclei EZ Prep	-	-	Nuclei isolation buffer	Nuclei isolation buffer	Nuclei isolation buffer	-	Ficoll PM-400
Cell isolation	-	Mechanical and enzymatic (trypsin) dissociation	Enzymatic dissociation (papain)	-	-	-	Mechanical and enzymatic (trypsin) dissociation	-
Raw data values	UMI counts	UMI counts	Raw read values	UMI counts	UMI counts	FPKM reads	UMI counts	UMI counts
Markers used to identify OPCsd	PDGFRA, CNTN1 and TNR	PDGFRA	C1orf129, PDGFRA, LRRK2, LHFPL3, PCDH15, BLM, LAMB4, MEGF11, B3GNT7, IL1RAP, SEMA5A, CRISPLD2, XYLT1, HAS2, TNR, GALR1, RAB31, SH2D4A, TREM1, LUZP2, GAB3	Ptprz1, Pdgfra, Serpine2, Cspg5, Vcan, Cspg4, Atp1a2, 3110035E14Rik, Fabp7, Ednrb, Sdc3, Lhfpl3, Bcan, Ccnd1, Ntm, Sox11, Zfp36l1, Neu4, Pcdh15, Gpr17, Kcnip3, Gpr37l1, Matn4, Tmem176b, Slc1a2, Apoe, Rgcc, Tmem100, Sox6, Spon1, Id2, Gria3, Traf4, Rlbp1, Ncald, Ncan, Slc1a3, Tnr, Cdo1, C1ql1, Midn, S100a1, Tpm1, Tril, Nnat, Fxyd6, Grin3a, Alcam, Gm2a, Mtss1l	OLIG1,VCAN	PDGFRA	PDGFRA, PTPRZ1	PDGFRA, CSPG4, SOX6, VCAN
Number of PDGFRA+ cells by age groupe	Adults: 183	Fetal: 99 Pediatric: 140 Adults: 113	Adults: 72	Adults: 110	Adults: 148	Adults: 116	Fetal: 25 Pediatric: 128 Adults: 3	Adults: 112
GABAAR subunits found in each dataset	GABRA1, GABRA2, GABRA3, GABRA4, GABRA6, GABRB1, GABRB2, GABRB3, GABRD, GABRE, GABRG1, GARBG2	GABRA1, GABRA2, GABRA3, GABRA4, GABRB1, GABRB2, GABRB3, GABRD, GABRE, GABRG1, GARBG2, GABRG3, GABRQ, GABRR2	GABRA1, GABRA2, GABRA3, GABRA4, GABRA5, GABRA6, GABRB1, GABRB2, GABRB3, GABRD, GABRE, GABRG1, GARBG2, GABRG3, GABRP, GABRQ, GABRR1	GABRA1, GABRA2, GABRA3, GABRA4, GABRA5, GABRA6, GABRB1, GABRB2, GABRB3, GABRD, GABRG1, GARBG2, GABRG3	GABRA1, GABRA2, GABRA3, GABRA4, GABRA5, GABRA6, GABRB1, GABRB2, GABRB3, GABRD, GABRG1, GARBG2, GABRG3, GABRP, GABRR1, GABRR2	GABRA1, GABRA2, GABRA3, GABRA4, GABRA5, GABRA6, GABRB1, GABRB2, GABRB3, GABRD, GABRE, GABRG1, GARBG2, GABRG3, GABRR1, GABRR2, GABRR3	GABRA1, GABRA2, GABRA3, GABRA4, GABRB1, GABRB2, GABRB3, GABRE, GABRG1, GARBG2, GABRQ	GABRA1, GABRA2, GABRA3, GABRA4, GABRA5, GABRA6, GABRB1, GABRB2, GABRB3, GABRD, GABRE, GABRG1, GARBG2, GABRG3, GABRR1, GABRR2, GABRR3
FPKM, fragments per kilobase of sequence per million mapped; PDGFRA, platelet derived growth factor receptor alpha; scRNA-sequencing, single cell RNA-sequencing; snRNA-sequencing, single nucleus RNA-sequencing; UMI, unique molecular identifier.
*Datasets that provided cellbarcodes to identify cell types in the raw data.
aThe pathological tissue from all neurosurgical samples were excluded and confirmed by histology by the respective authors of the datasets. All brain bank samples were frozen postmortem tissue and all neurosurgical samples were fresh tissue.
bCerebellar and substantia nigra tissue were not included in our analysis.
cAlzheimer's disease and multiple sclerosis data samples were not included in our analysis.
dMarkers used by each of the authors of the dataset to identify OPCs.
eWe identified OPCs as all PDGFRA+ cells from human healthy cortex.

## Sheet: Table S2 PDGFRA+ cells
Adult datasets
Author	GEO accesion number	No. of PDGFRA+ cells (GEO datasets)	No. of PDGFRA+ cells expressing at least 1/19 GABAAR subunits (GEO datasets)	Percent of PDGFRA+ cells expressing at least 1/19 GABAAR subunits (GEO datasets)	BioProject number (FASTQ files)	No. of PDGFRA+ cells (FASTQ files)	No. of PDGFRA+ cells expressing at least 1/19 GABAAR subunits (FASTQ files)	Percent of PDGFRA+ cells expressing at least 1/19 GABAAR subunits (FASTQ files)
Grubman et al., 2019	GSE138852*	315	183	58.0952	PRJNA5776618*	178	78	43.8202
Perlman et al., 2019	GSE155488*	3510	113	3.21937	PRJNA673712*	17	4	23.5294
Darmanis et al., 2015	GSE67835	79	72	91.1392	N/A	N/A	N/A	N/A
Jäkel et al., 2019	GSE118257	187	110	58.8235	N/A	N/A	N/A	N/A
Agarwal et al., 2020	GSE140231*	156	148	94.8718	PRJNA589018*	424	239	56.3679
Hodge et al., 2019	https://celltypes.brain-map.org/rnaseq	238	166	69.7479	N/A	N/A	N/A	N/A
Forestieri Fernandes et al., 2021	GSE160813*	21	3	14.2857	PRJNA674571*	16	4	25
Lake et al., 2018	GSE97930	290	212	73.1034	N/A	N/A	N/A	N/A
	SUM adults (GEO)	4796	1007	20.9967
	*SUM adults (GEO)	4002	447	11.1694	*SUM adults (FASTQ)	635	325	51.1811
Adolescent GEO datasets
GEO accesion number	No. of PDGFRA+ cells	No. of PDGFRA+ cells expressing at least one subunit	Percent of PDGFRA+ cells expressing at least 1/19 GABAAR subunits
GSE138852	N/A	N/A	N/A
GSE155488	3086	20	0.648088
GSE67835	N/A	N/A	N/A
GSE118257	N/A	N/A	N/A
GSE140231	N/A	N/A	N/A
https://celltypes.brain-map.org/rnaseq	N/A	N/A	N/A
GSE160813	N/A	N/A	N/A
GSE97930	N/A	N/A	N/A
SUM adolescent	3086	20	0.648088
Pediatric GEO datasets
GEO accesion number	No. of PDGFRA+ cells	No. of PDGFRA+ cells expressing at least one subunit	Percent of PDGFRA+ cells expressing at least 1/19 GABAAR subunits
GSE138852	N/A	N/A	N/A
GSE155488	3436	140	4.07451
GSE67835	N/A	N/A	N/A
GSE118257	N/A	N/A	N/A
GSE140231	N/A	N/A	N/A
https://celltypes.brain-map.org/rnaseq	N/A	N/A	N/A
GSE160813	1066	128	12.0075
GSE97930	N/A	N/A	N/A
SUM pediatric	4502	268	5.95291
Fetal GEO datasets
GEO accesion number	No. of PDGFRA+ cells	No. of PDGFRA+ cells expressing at least one subunit	Percent of PDGFRA+ cells expressing at least 1/19 GABAAR subunits
GSE138852	N/A	N/A	N/A
GSE155488	359	99	27.5766
GSE67835	N/A	N/A	N/A
GSE118257	N/A	N/A	N/A
GSE140231	N/A	N/A	N/A
https://celltypes.brain-map.org/rnaseq	N/A	N/A	N/A
GSE160813	79	25	31.6456
GSE97930	N/A	N/A	N/A
SUM fetal	438	124	28.3105

## Sheet: Table S3 probabilities
7 GEO and 1 Allen Brain datasets (GSE138852, GSE155488, GSE67835, GSE118257, GSE140231, GSE160813, GSE97930, https://celltypes.brain-map.org/rnaseq)				4 FASTQ file datasets (PRJNA5776618, PRJNA673712, PRJNA589018, PRJNA674571)
Subunits	No. of PDGFRA+ cells expressing GABAAR subunits out of 4796 PDGFRA+ cells (adults)	Probability of a PDGFRA+ cell to express a GABAAR subunit %		Subunits	No. of PDGFRA+ cells expressing GABAAR subunits out of 635 PDGFRA+ cells (adults)	Probability of a PDGFRA+ cell to express a GABAAR subunit %
GABRA1	254	5.29608		GABRA1	159	25.0394
GABRA2	185	3.85738		GABRA2	63	9.92126
GABRA3	176	3.66972		GABRA3	26	4.09449
GABRA4	155	3.23186		GABRA4	56	8.8189
GABRA5	90	1.87656		GABRA5	15	2.3622
GABRA6	44	0.917431		GABRA6	1	0.15748
GABRB1	478	9.96664		GABRB1	104	16.378
GABRB2	360	7.50626		GABRB2	155	24.4094
GABRB3	415	8.65304		GABRB3	76	11.9685
GABRD	135	2.81485		GABRD	111	17.4803
GABRE	149	3.10676		GABRE	1	0.15748
GABRG1	68	1.41785		GABRG1	16	2.51969
GABRG2	233	4.85822		GABRG2	152	23.937
GABRG3	225	4.69141		GABRG3	40	6.29921
GABRP	4	0.0834028		GABRP	0	0
GABRQ	11	0.229358		GABRQ	5	0.787402
GABRR1	8	0.166806		GABRR1	0	0
GABRR2	3	0.0625521		GABRR2	1	0.15748
GABRR3	3	0.0625521		GABRR3	0	0
Grubman et al., 2019 (GSE138852)
Subunits	No. of PDGFRA+ cells expressing GABAAR subunits out of 315 PDGFRA+ cells (adults)	Probability of a PDGFRA+ cell to express a GABAAR subunit %
GABRA1	9	2.85714
GABRA2	18	5.71429
GABRA3	23	7.30159
GABRA4	5	1.5873
GABRA5	0	0
GABRA6	4	1.26984
GABRB1	92	29.2063
GABRB2	27	8.57143
GABRB3	61	19.3651
GABRD	3	0.952381
GABRE	6	1.90476
GABRG1	7	2.22222
GABRG2	17	5.39683
GABRG3	0	0
GABRP	0	0
GABRQ	0	0
GABRR1	0	0
GABRR2	0	0
GABRR3	0	0
Perlman et al., 2019 (GSE155488)
Subunits	No. of PDGFRA+ cells expressing GABAAR subunits out of 3,510 PDGFRA+ cells (adults)	Probability of a PDGFRA+ cell to express a GABAAR subunit %
GABRA1	0	0
GABRA2	8	0.22792
GABRA3	4	0.11396
GABRA4	1	0.02849
GABRA5	0	0
GABRA6	0	0
GABRB1	8	0.22792
GABRB2	3	0.0854701
GABRB3	7	0.19943
GABRD	1	0.02849
GABRE	77	2.19373
GABRG1	6	0.17094
GABRG2	1	0.02849
GABRG3	5	0.14245
GABRP	0	0
GABRQ	4	0.11396
GABRR1	0	0
GABRR2	0	0
GABRR3	0	0
Darmanis et al., 2015 (GSE67835)
Subunits	No. of PDGFRA+ cells expressing GABAAR subunits out of 79 PDGFRA+ cells (adults)	Probability of a PDGFRA+ cell to express a GABAAR subunit %
GABRA1	45	56.962
GABRA2	24	30.3797
GABRA3	25	31.6456
GABRA4	36	45.5696
GABRA5	22	27.8481
GABRA6	4	5.06329
GABRB1	40	50.6329
GABRB2	42	53.1646
GABRB3	41	51.8987
GABRD	12	15.1899
GABRE	4	5.06329
GABRG1	21	26.5823
GABRG2	41	51.8987
GABRG3	7	8.86076
GABRP	1	1.26582
GABRQ	7	8.86076
GABRR1	1	1.26582
GABRR2	0	0
GABRR3	0	0
Jäkel et al., 2019 (GSE118257)
Subunits	No. of PDGFRA+ cells expressing GABAAR subunits out of 187 PDGFRA+ cells (adults)	Probability of a PDGFRA+ cell to express a GABAAR subunit %
GABRA1	34	18.1818
GABRA2	22	11.7647
GABRA3	15	8.02139
GABRA4	15	8.02139
GABRA5	13	6.95187
GABRA6	3	1.60428
GABRB1	69	36.8984
GABRB2	48	25.6684
GABRB3	61	32.6203
GABRD	12	6.41711
GABRE	0	0
GABRG1	9	4.81283
GABRG2	26	13.9037
GABRG3	26	13.9037
GABRP	0	0
GABRQ	0	0
GABRR1	0	0
GABRR2	0	0
GABRR3	0	0
Agarwal et al., 2020 (GSE140231)
Subunits	No. of PDGFRA+ cells expressing GABAAR subunits out of 156 PDGFRA+ cells (adults)	Probability of a PDGFRA+ cell to express a GABAAR subunit %
GABRA1	86	55.1282
GABRA2	70	44.8718
GABRA3	49	31.4103
GABRA4	61	39.1026
GABRA5	31	19.8718
GABRA6	21	13.4615
GABRB1	120	76.9231
GABRB2	117	75
GABRB3	119	76.2821
GABRD	61	39.1026
GABRE	0	0
GABRG1	13	8.33333
GABRG2	83	53.2051
GABRG3	100	64.1026
GABRP	3	1.92308
GABRQ	0	0
GABRR1	5	3.20513
GABRR2	1	0.641026
GABRR3	0	0
Forestieri Fernandes et al., 2021 (GSE160813)
Subunits	No. of PDGFRA+ cells expressing GABAAR subunits out of 21 PDGFRA+ cells (adults)	Probability of a PDGFRA+ cell to express a GABAAR subunit %
GABRA1	0	0
GABRA2	0	0
GABRA3	0	0
GABRA4	0	0
GABRA5	0	0
GABRA6	0	0
GABRB1	0	0
GABRB2	0	0
GABRB3	1	4.7619
GABRD	0	0
GABRE	2	9.52381
GABRG1	0	0
GABRG2	0	0
GABRG3	0	0
GABRP	0	0
GABRQ	0	0
GABRR1	0	0
GABRR2	0	0
GABRR3	0	0
Lake et al., 2018 (GSE97930)
Subunits	No. of PDGFRA+ cells expressing GABAAR subunits out of 290 PDGFRA+ cells (adults)	Probability of a PDGFRA+ cell to express a GABAAR subunit %
GABRA1	62	21.3793
GABRA2	27	9.31034
GABRA3	27	9.31034
GABRA4	29	10
GABRA5	20	6.89655
GABRA6	11	3.7931
GABRB1	96	33.1034
GABRB2	100	34.4828
GABRB3	95	32.7586
GABRD	43	14.8276
GABRE	1	0.344828
GABRG1	7	2.41379
GABRG2	43	14.8276
GABRG3	85	29.3103
GABRP	0	0
GABRQ	0	0
GABRR1	1	0.344828
GABRR2	1	0.344828
GABRR3	2	0.689655
Hodge et al., 2019 (https://celltypes.brain-map.org/rnaseq)
Subunits	No. of PDGFRA+ cells expressing GABAAR subunits out of 238 PDGFRA+ cells (adults)	Probability of a PDGFRA+ cell to express a GABAAR subunit %
GABRA1	18	7.56303
GABRA2	16	6.72269
GABRA3	33	13.8655
GABRA4	8	3.36134
GABRA5	4	1.68067
GABRA6	1	0.420168
GABRB1	53	22.2689
GABRB2	23	9.66387
GABRB3	30	12.605
GABRD	3	1.2605
GABRE	59	24.7899
GABRG1	5	2.10084
GABRG2	22	9.2437
GABRG3	2	0.840336
GABRP	0	0
GABRQ	0	0
GABRR1	1	0.420168
GABRR2	1	0.420168
GABRR3	1	0.420168

## Sheet: Table S4 correlated genes
Y	X	Count	PValue	LogWorth	FDR PValue	FDR LogWorth	Effect Size	Rank Fraction	YMean	SSE	DFE	MSE	F Ratio	RSquare	Intercept	Slope
Sum GABR	AP006222.2	1784	4.19956e-322	469.13	0	467.546	0.837164	0.00896877	10888.6	4.30594e+13	1782	2.41635e+10	4182.59	0.701237	5251.88	0.000199896
Sum GABR	ISG15	1784	4.19956e-322	469.129	0	467.546	0.837164	0.0115003	10888.6	4.30595e+13	1782	2.41636e+10	4182.58	0.701236	5245.64	1.668
Sum GABR	SDF4	1784	4.19956e-322	469.128	0	467.546	0.837163	0.016057	10888.6	4.30597e+13	1782	2.41637e+10	4182.55	0.701235	5217.2	1.99896
Sum GABR	CPSF3L	1784	4.19956e-322	469.126	0	467.546	0.837162	0.0195469	10888.6	4.30599e+13	1782	2.41638e+10	4182.52	0.701233	5195.66	1.99896
Sum GABR	AURKAIP1	1784	4.19956e-322	469.129	0	467.546	0.837163	0.0136159	10888.6	4.30596e+13	1782	2.41636e+10	4182.57	0.701236	5231.48	1.99896
Sum GABR	VWA1	1784	4.19956e-322	469.129	0	467.546	0.837164	0.0116088	10888.6	4.30595e+13	1782	2.41636e+10	4182.58	0.701236	5247.35	1.65213
Sum GABR	LINC00982	1784	4.19956e-322	469.13	0	467.546	0.837164	0.00967398	10888.6	4.30594e+13	1782	2.41635e+10	4182.59	0.701237	5251.88	0.000199896
Sum GABR	LRRC47	1784	4.19956e-322	469.127	0	467.546	0.837163	0.0169973	10888.6	4.30597e+13	1782	2.41637e+10	4182.54	0.701234	5216.38	1.99896
Sum GABR	CEP104	1784	4.19956e-322	469.127	0	467.546	0.837163	0.0174312	10888.6	4.30598e+13	1782	2.41637e+10	4182.54	0.701234	5211.83	1.99896
Sum GABR	PHF13	1784	4.19956e-322	469.129	0	467.546	0.837164	0.0116811	10888.6	4.30595e+13	1782	2.41636e+10	4182.58	0.701236	5244.39	1.99896
Sum GABR	CAMTA1	1784	4.19956e-322	469.104	0	467.545	0.837152	0.0275754	10888.6	4.30623e+13	1782	2.41652e+10	4182.19	0.701217	4938.97	1.99898
Sum GABR	VAMP3	1784	4.19956e-322	469.124	0	467.546	0.837161	0.021988	10888.6	4.30601e+13	1782	2.41639e+10	4182.49	0.701232	5194.07	1.99896
Sum GABR	PARK7	1784	4.19956e-322	602.56	0	600.377	0.887646	0.00466521	10888.6	3.05031e+13	1782	1.71173e+10	6637.86	0.788358	4232.92	2.10899
Sum GABR	RERE	1784	4.19956e-322	602.556	0	600.377	0.887645	0.00587672	10888.6	3.05034e+13	1782	1.71175e+10	6637.77	0.788355	4218.45	2.10899
Sum GABR	ENO1	1784	4.19956e-322	578.377	0	576.26	0.87993	0.00748603	10888.6	3.24699e+13	1782	1.82211e+10	6127.84	0.774711	4350.95	1.74717
Sum GABR	SLC25A33	1784	4.19956e-322	469.129	0	467.546	0.837164	0.0125129	10888.6	4.30595e+13	1782	2.41636e+10	4182.57	0.701236	5237.79	1.99896
Sum GABR	KIF1B	1784	4.19956e-322	469.093	0	467.54	0.837147	0.0279732	10888.6	4.30635e+13	1782	2.41658e+10	4182.02	0.701208	4851.32	1.99899
Sum GABR	AGTRAP	1784	4.19956e-322	469.13	0	467.546	0.837164	0.0109216	10888.6	4.30595e+13	1782	2.41636e+10	4182.58	0.701236	5249.58	1.99896
Sum GABR	PRDM2	1784	4.19956e-322	469.118	0	467.546	0.837159	0.025514	10888.6	4.30607e+13	1782	2.41643e+10	4182.41	0.701228	5102.82	1.99897
Sum GABR	NECAP2	1784	4.19956e-322	469.129	0	467.546	0.837164	0.0130192	10888.6	4.30595e+13	1782	2.41636e+10	4182.57	0.701236	5236.86	1.99896
Sum GABR	IGSF21	1784	4.19956e-322	577.244	0	575.147	0.879555	0.00799233	10888.6	3.25651e+13	1782	1.82744e+10	6104.72	0.774051	4474.7	1.72991
Sum GABR	CAMK2N1	1784	4.19956e-322	469.11	0	467.546	0.837155	0.0271414	10888.6	4.30617e+13	1782	2.41648e+10	4182.27	0.701221	5026.34	1.99897
Sum GABR	DDOST	1784	4.19956e-322	469.126	0	467.546	0.837162	0.0190406	10888.6	4.30599e+13	1782	2.41638e+10	4182.52	0.701234	5197.95	1.99896
Sum GABR	HNRNPR	1784	4.19956e-322	469.121	0	467.546	0.83716	0.024194	10888.6	43060397711644	1782	2.41641e+10	4182.45	0.70123	5137.19	1.99897
Sum GABR	PITHD1	1784	4.19956e-322	469.125	0	467.546	0.837162	0.0207222	10888.6	43059999965821	1782	2.41639e+10	4182.51	0.701233	5157.8	1.99897
Sum GABR	GALE	1784	4.19956e-322	469.128	0	467.546	0.837163	0.0144477	10888.6	4.30596e+13	1782	2.41636e+10	4182.56	0.701235	5225.14	1.99896
Sum GABR	HMGCL	1784	4.19956e-322	469.129	0	467.546	0.837163	0.0133447	10888.6	4.30596e+13	1782	2.41636e+10	4182.57	0.701236	5236.88	1.99896
Sum GABR	FUCA1	1784	4.19956e-322	469.128	0	467.546	0.837163	0.0144658	10888.6	4.30596e+13	1782	2.41636e+10	4182.56	0.701235	5233.79	1.99896
Sum GABR	STMN1	1784	4.19956e-322	945.126	0	942.506	0.95507	0.00209754	10888.6	1.25865e+13	1782	7.06314e+09	18623.3	0.91267	1242.86	1.4573
Sum GABR	IFI6	1784	4.19956e-322	469.128	0	467.546	0.837163	0.015171	10888.6	4.30596e+13	1782	2.41637e+10	4182.56	0.701235	5217.85	1.668
Sum GABR	STX12	1784	4.19956e-322	469.123	0	467.546	0.837161	0.0231814	10888.6	4.30602e+13	1782	2.4164e+10	4182.47	0.701231	5168.46	1.99896
Sum GABR	MECR	1784	4.19956e-322	469.126	0	467.546	0.837162	0.0189682	10888.6	4.30599e+13	1782	2.41638e+10	4182.53	0.701234	5204.4	1.99896
Sum GABR	PTP4A2	1784	4.19956e-322	578.379	0	576.26	0.879931	0.00735946	10888.6	3.24697e+13	1782	1.8221e+10	6127.88	0.774712	4428.57	1.74715
Sum GABR	CCDC28B	1784	4.19956e-322	469.129	0	467.546	0.837164	0.0119885	10888.6	4.30595e+13	1782	2.41636e+10	4182.58	0.701236	5240.82	1.668
Sum GABR	MARCKSL1	1784	4.19956e-322	548.785	0	546.715	0.869704	0.00851672	10888.6	3.505e+13	1782	1.96689e+10	5545.59	0.756809	4641.72	1.29153
Sum GABR	BSDC1	1784	4.19956e-322	469.125	0	467.546	0.837162	0.0205956	10888.6	4.306e+13	1782	2.41639e+10	4182.51	0.701233	5183.73	1.99896
Sum GABR	SFPQ	1784	4.19956e-322	561.12	0	559.046	0.874077	0.00842631	10888.6	3.39504e+13	1782	1.90519e+10	5782.9	0.764439	4326.1	1.48349
Sum GABR	C1orf122	1784	4.19956e-322	945.06	0	942.506	0.955062	0.00256767	10888.6	1.25887e+13	1782	7.06434e+09	18619.8	0.912655	1793.59	1.4572
Sum GABR	AKIRIN1	1784	4.19956e-322	469.125	0	467.546	0.837162	0.0196554	10888.6	4.30599e+13	1782	2.41638e+10	4182.52	0.701233	5202.62	1.99896
Sum GABR	NDUFS5	1784	4.19956e-322	469.121	0	467.546	0.83716	0.0241759	10888.6	4.30604e+13	1782	2.41641e+10	4182.45	0.70123	5122.5	1.99897
Sum GABR	PPT1	1784	4.19956e-322	945.08	0	942.506	0.955064	0.00224219	10888.6	1.2588e+13	1782	7.06398e+09	18620.9	0.912659	1679.18	1.45722
Sum GABR	RP1-39G22.7	1784	4.19956e-322	469.13	0	467.546	0.837164	0.00898685	10888.6	4.30594e+13	1782	2.41635e+10	4182.59	0.701237	5251.88	0.000199896
Sum GABR	SMAP2	1784	4.19956e-322	602.557	0	600.377	0.887645	0.00560548	10888.6	3.05033e+13	1782	1.71174e+10	6637.8	0.788356	4269.3	2.10898
Sum GABR	SVBP	1784	4.19956e-322	469.13	0	467.546	0.837164	0.00907727	10888.6	4.30594e+13	1782	2.41635e+10	4182.59	0.701237	5251.88	0.000199896
Sum GABR	RP11-7O11.3	1784	4.19956e-322	469.13	0	467.546	0.837164	0.00886028	10888.6	43059418749240	1782	2.41635e+10	4182.59	0.701237	5251.88	0.000199896
Sum GABR	ATP6V0B	1784	4.19956e-322	945.089	0	942.506	0.955065	0.00218795	10888.6	1.25877e+13	1782	7.06381e+09	18621.4	0.912662	1622.85	1.45723
Sum GABR	B4GALT2	1784	4.19956e-322	469.129	0	467.546	0.837164	0.0116269	10888.6	4.30595e+13	1782	2.41636e+10	4182.58	0.701236	5245.36	1.99896
Sum GABR	TMEM53	1784	4.19956e-322	469.13	0	467.546	0.837164	0.0110482	10888.6	4.30595e+13	1782	2.41636e+10	4182.58	0.701236	5244.24	1.99896
Sum GABR	RPS8	1784	4.19956e-322	1215.06	0	1212.16	0.977748	0.00121151	10888.6	6.26555e+12	1782	3.51602e+09	39209.1	0.956527	1517.09	1.37449
Sum GABR	PLK3	1784	4.19956e-322	469.129	0	467.546	0.837164	0.0121151	10888.6	4.30595e+13	1782	2.41636e+10	4182.58	0.701236	5243.41	1.99896
Sum GABR	UROD	1784	4.19956e-322	469.126	0	467.546	0.837162	0.0192575	10888.6	4.30599e+13	1782	2.41638e+10	4182.52	0.701233	5196.8	1.99896
Sum GABR	PRDX1	1784	4.19956e-322	1224.6	0	1221.6	0.978289	0.0010126	10888.6	6.11305e+12	1782	3.43044e+09	40231.7	0.957585	1508.59	1.17748
Sum GABR	SPATA6	1784	4.19956e-322	602.551	0	600.377	0.887643	0.00643726	10888.6	3.05038e+13	1782	1.71177e+10	6637.66	0.788353	4277.32	2.10898
Sum GABR	CDKN2C	1784	4.19956e-322	469.129	0	467.546	0.837164	0.0120066	10888.6	4.30595e+13	1782	2.41636e+10	4182.58	0.701236	5247.28	1.99896
Sum GABR	BTF3L4	1784	4.19956e-322	469.126	0	467.546	0.837162	0.0187693	10888.6	4.30599e+13	1782	2.41638e+10	4182.53	0.701234	5199.97	1.668
Sum GABR	ZCCHC11	1784	4.19956e-322	469.102	0	467.544	0.837151	0.0276477	10888.6	4.30626e+13	1782	2.41653e+10	4182.15	0.701215	4935.73	1.99898
Sum GABR	SCP2	1784	4.19956e-322	469.125	0	467.546	0.837162	0.0210296	10888.6	4.306e+13	1782	2.41639e+10	4182.51	0.701233	5169.68	1.99897
Sum GABR	TMEM59	1784	4.19956e-322	469.117	0	467.546	0.837158	0.0258756	10888.6	4.30609e+13	1782	2.41643e+10	4182.39	0.701227	5078.22	1.66801
Sum GABR	SSBP3	1784	4.19956e-322	469.129	0	467.546	0.837164	0.0120608	10888.6	4.30595e+13	1782	2.41636e+10	4182.58	0.701236	5241.58	1.668
Sum GABR	PLPP3	1784	4.19956e-322	469.13	0	467.546	0.837164	0.00929425	10888.6	4.30594e+13	1782	2.41635e+10	4182.59	0.701237	5251.88	0.000199896
Sum GABR	JUN	1784	4.19956e-322	1237.09	0	1233.89	0.978976	0.000632877	10888.6	5.91888e+12	1782	3.32148e+09	41610	0.958932	1556.92	0.91929
Sum GABR	CYP2J2	1784	4.19956e-322	469.126	0	467.546	0.837162	0.0189321	10888.6	4.30599e+13	1782	2.41638e+10	4182.53	0.701234	5229.39	1.99896
Sum GABR	USP1	1784	4.19956e-322	469.125	0	467.546	0.837162	0.0203967	10888.6	4.306e+13	1782	2.41639e+10	4182.51	0.701233	5180.55	1.99896
Sum GABR	DOCK7	1784	4.19956e-322	469.117	0	467.546	0.837158	0.0259299	10888.6	4.30609e+13	1782	2.41644e+10	4182.38	0.701227	5113.91	1.99897
Sum GABR	ATG4C	1784	4.19956e-322	469.125	0	467.546	0.837162	0.0206499	10888.6	4.306e+13	1782	2.41639e+10	4182.51	0.701233	5199.47	1.99896
Sum GABR	PDE4B	1784	4.19956e-322	602.548	0	600.377	0.887642	0.0066	10888.6	3.0504e+13	1782	1.71178e+10	6637.6	0.788351	4257.83	2.10898
Sum GABR	SERBP1	1784	4.19956e-322	469.125	0	467.546	0.837162	0.0196011	10888.6	4.30599e+13	1782	2.41638e+10	4182.52	0.701233	5195.96	1.99896
Sum GABR	ZRANB2	1784	4.19956e-322	469.071	0	467.521	0.837137	0.0281902	10888.6	4.3066e+13	1782	2.41672e+10	4181.67	0.701191	4598.53	1.99901
Sum GABR	FAM73A	1784	4.19956e-322	469.122	0	467.546	0.83716	0.0235249	10888.6	4.30603e+13	1782	2.4164e+10	4182.47	0.701231	5147.36	1.99897
Sum GABR	RP11-386I14.4	1784	4.19956e-322	469.13	0	467.546	0.837164	0.00867946	10888.6	4.30594e+13	1782	2.41635e+10	4182.59	0.701237	5251.88	0.0001668
Sum GABR	TTLL7	1784	4.19956e-322	469.101	0	467.544	0.83715	0.0277381	10888.6	4.30627e+13	1782	2.41654e+10	4182.13	0.701214	4977.59	1.66801
Sum GABR	PRKACB	1784	4.19956e-322	1215.18	0	1212.23	0.977754	0.00113918	10888.6	6.26369e+12	1782	3.51498e+09	39221.3	0.95654	1196.09	1.37455
Sum GABR	SAMD13	1784	4.19956e-322	469.13	0	467.546	0.837164	0.0111206	10888.6	4.30595e+13	1782	2.41636e+10	4182.58	0.701236	5247.12	1.99896
Sum GABR	DDAH1	1784	4.19956e-322	469.122	0	467.546	0.83716	0.0236877	10888.6	4.30603e+13	1782	2.4164e+10	4182.46	0.70123	5188.43	1.99896
Sum GABR	LMO4	1784	4.19956e-322	578.375	0	576.26	0.879929	0.00754028	10888.6	3.247e+13	1782	1.82211e+10	6127.8	0.77471	4396.23	1.74716
Sum GABR	ZNF326	1784	4.19956e-322	469.123	0	467.546	0.837161	0.0228921	10888.6	4.30602e+13	1782	2.4164e+10	4182.48	0.701231	5168.78	1.99896
Sum GABR	RPL5	1784	4.19956e-322	469.12	0	467.546	0.83716	0.024646	10888.6	4.30605e+13	1782	2.41641e+10	4182.44	0.701229	5126.78	1.65214
Sum GABR	MTF2	1784	4.19956e-322	602.549	0	600.377	0.887643	0.00652767	10888.6	3.05039e+13	1782	1.71178e+10	6637.63	0.788352	4176.12	2.109
Sum GABR	ABCD3	1784	4.19956e-322	469.122	0	467.546	0.83716	0.0238504	10888.6	4.30603e+13	1782	2.41641e+10	4182.46	0.70123	5167.99	1.99896
Sum GABR	RP4-549L20.3	1784	4.19956e-322	469.13	0	467.546	0.837164	0.00875179	10888.6	4.30594e+13	1782	2.41635e+10	4182.59	0.701237	5251.88	0.000199896
Sum GABR	NTNG1	1784	4.19956e-322	469.096	0	467.543	0.837149	0.027937	10888.6	4.30632e+13	1782	2.41656e+10	4182.07	0.701211	4898.29	1.99898
Sum GABR	GPSM2	1784	4.19956e-322	602.558	0	600.377	0.887646	0.00537041	10888.6	3.05032e+13	1782	1.71174e+10	6637.82	0.788357	4308.53	2.10898
Sum GABR	SORT1	1784	4.19956e-322	469.115	0	467.546	0.837157	0.0263819	10888.6	4.30611e+13	1782	2.41645e+10	4182.35	0.701225	5083.86	1.99897
Sum GABR	GSTM5	1784	4.19956e-322	469.129	0	467.546	0.837164	0.0122236	10888.6	4.30595e+13	1782	2.41636e+10	4182.57	0.701236	5242.03	1.99896
Sum GABR	GSTM3	1784	4.19956e-322	469.122	0	467.546	0.83716	0.023326	10888.6	4.30603e+13	1782	2.4164e+10	4182.47	0.701231	5144.61	1.66801
Sum GABR	AHCYL1	1784	4.19956e-322	1215.05	0	1212.16	0.977747	0.00124767	10888.6	6.26568e+12	1782	3.51609e+09	39208.3	0.956526	1481.8	1.3745
Sum GABR	LAMTOR5	1784	4.19956e-322	945.052	0	942.506	0.955061	0.00278466	10888.6	1.25889e+13	1782	7.06448e+09	18619.4	0.912653	1830.76	0.000145719
Sum GABR	ATP5F1	1784	4.19956e-322	602.557	0	600.377	0.887645	0.00547891	10888.6	3.05033e+13	1782	1.71174e+10	6637.81	0.788356	4186.65	2.109
Sum GABR	TMIGD3	1784	4.19956e-322	469.13	0	467.546	0.837164	0.00942083	10888.6	4.30594e+13	1782	2.41635e+10	4182.59	0.701237	5251.88	0.000199896
Sum GABR	FAM212B	1784	4.19956e-322	602.562	0	600.377	0.887647	0.00401425	10888.6	3.05029e+13	1782	1.71172e+10	6637.9	0.788359	4330.08	2.10898
Sum GABR	CSDE1	1784	4.19956e-322	469.12	0	467.546	0.837159	0.0248088	10888.6	4.30605e+13	1782	2.41642e+10	4182.43	0.701229	5102.48	1.99897
Sum GABR	ATP1A1	1784	4.19956e-322	578.374	0	576.26	0.879929	0.00761261	10888.6	3.24701e+13	1782	1.82212e+10	6127.79	0.77471	4273.04	1.74718
Sum GABR	TTF2	1784	4.19956e-322	469.129	0	467.546	0.837164	0.0121332	10888.6	4.30595e+13	1782	2.41636e+10	4182.58	0.701236	5246.41	1.99896
Sum GABR	PHGDH	1784	4.19956e-322	602.562	0	600.377	0.887647	0.00390576	10888.6	3.05029e+13	1782	1.71172e+10	6637.9	0.788359	4330.6	2.10898
Sum GABR	SRGAP2C	1784	4.19956e-322	469.13	0	467.546	0.837164	0.00978247	10888.6	4.30594e+13	1782	2.41635e+10	4182.59	0.701237	5251.88	0.0001668
Sum GABR	RBM8A	1784	4.19956e-322	469.126	0	467.546	0.837162	0.019348	10888.6	4.30599e+13	1782	2.41638e+10	4182.52	0.701233	5201.12	1.99896
Sum GABR	AC245100.1	1784	4.19956e-322	469.13	0	467.546	0.837164	0.00876987	10888.6	4.30594e+13	1782	2.41635e+10	4182.59	0.701237	5251.88	0.000199896
Sum GABR	LINC00869	1784	4.19956e-322	469.13	0	467.546	0.837164	0.00940274	10888.6	4.30594e+13	1782	2.41635e+10	4182.59	0.701237	5251.88	0.0001668
Sum GABR	BOLA1	1784	4.19956e-322	469.129	0	467.546	0.837164	0.0129288	10888.6	4.30595e+13	1782	2.41636e+10	4182.57	0.701236	5238.56	1.668
Sum GABR	MCL1	1784	4.19956e-322	469.128	0	467.546	0.837163	0.0160389	10888.6	4.30597e+13	1782	2.41637e+10	4182.55	0.701235	5232.88	1.65214
Sum GABR	FAM63A	1784	4.19956e-322	469.13	0	467.546	0.837164	0.0112471	10888.6	4.30595e+13	1782	2.41636e+10	4182.58	0.701236	5248.52	1.99896
Sum GABR	MLLT11	1784	4.19956e-322	602.551	0	600.377	0.887643	0.00638302	10888.6	3.05038e+13	1782	1.71177e+10	6637.67	0.788353	4110.55	2.10901
Sum GABR	PSMD4	1784	4.19956e-322	469.126	0	467.546	0.837162	0.0193118	10888.6	4.30599e+13	1782	2.41638e+10	4182.52	0.701233	5190.08	1.99896
Sum GABR	POGZ	1784	4.19956e-322	469.117	0	467.546	0.837158	0.0259841	10888.6	4.30609e+13	1782	2.41644e+10	4182.38	0.701226	5109.35	1.65214
Sum GABR	SNX27	1784	4.19956e-322	469.122	0	467.546	0.83716	0.0238323	10888.6	4.30603e+13	1782	2.41641e+10	4182.46	0.70123	5169.84	1.99896
Sum GABR	S100A1	1784	4.19956e-322	469.13	0	467.546	0.837164	0.0103069	10888.6	43059421542226	1782	2.41635e+10	4182.59	0.701237	5251.7	1.668
Sum GABR	ILF2	1784	4.19956e-322	602.557	0	600.377	0.887645	0.00565973	10888.6	3.05033e+13	1782	1.71175e+10	6637.79	0.788356	4255.18	2.10899
Sum GABR	RPS27	1784	4.19956e-322	1001.25	0	998.486	0.961219	0.00169973	10888.6	1.08873e+13	1782	6.10958e+09	21808.1	0.92446	1693.11	1.24337
Sum GABR	HAX1	1784	4.19956e-322	469.126	0	467.546	0.837162	0.0194745	10888.6	4.30599e+13	1782	2.41638e+10	4182.52	0.701233	5185.23	1.668
Sum GABR	KCNN3	1784	4.19956e-322	469.126	0	467.546	0.837162	0.018914	10888.6	4.30599e+13	1782	2.41638e+10	4182.53	0.701234	5208.95	1.99896
Sum GABR	DPM3	1784	4.19956e-322	469.129	0	467.546	0.837164	0.0131638	10888.6	4.30595e+13	1782	2.41636e+10	4182.57	0.701236	5235.01	1.99896
Sum GABR	KRTCAP2	1784	4.19956e-322	602.56	0	600.377	0.887646	0.00468329	10888.6	3.05031e+13	1782	1.71173e+10	6637.86	0.788358	4263.56	2.10899
Sum GABR	ASH1L	1784	4.19956e-322	469.106	0	467.546	0.837153	0.0274488	10888.6	4.30621e+13	1782	2.4165e+10	4182.22	0.701218	4984.84	1.99898
Sum GABR	GON4L	1784	4.19956e-322	469.118	0	467.546	0.837158	0.0256586	10888.6	4.30608e+13	1782	2.41643e+10	4182.4	0.701227	5100.28	1.99897
Sum GABR	SYT11	1784	4.19956e-322	786.949	0	784.434	0.931712	0.00300165	10888.6	1.89418e+13	1782	1.06295e+10	11777	0.868574	1885.74	1.29666
Sum GABR	SSR2	1784	4.19956e-322	945.063	0	942.506	0.955062	0.00245918	10888.6	1.25886e+13	1782	7.06429e+09	18620	0.912656	1779.73	1.4572
Sum GABR	PMF1	1784	4.19956e-322	469.129	0	467.546	0.837164	0.0121874	10888.6	4.30595e+13	1782	2.41636e+10	4182.57	0.701236	5242.33	1.99896
Sum GABR	GLMP	1784	4.19956e-322	469.13	0	467.546	0.837164	0.0095474	10888.6	4.30594e+13	1782	2.41635e+10	4182.59	0.701237	5251.88	0.000199896
Sum GABR	C1orf61	1784	4.19956e-322	469.097	0	467.543	0.837149	0.0278828	10888.6	4.30631e+13	1782	2.41656e+10	4182.08	0.701211	4976.52	1.43088
Sum GABR	BCAN	1784	4.19956e-322	3198.43	0	3193.68	0.999591	1.80822e-05	10888.6	3.72367e+10	1782	2.0896e+07	6.89548e+06	0.999742	1438.47	1.10634
Sum GABR	MRPL24	1784	4.19956e-322	578.383	0	576.26	0.879932	0.00714247	10888.6	3.24694e+13	1782	1.82208e+10	6127.96	0.774714	4468.55	1.74715
Sum GABR	KCNJ10	1784	4.19956e-322	602.556	0	600.377	0.887645	0.0057863	10888.6	3.05034e+13	1782	1.71175e+10	6637.78	0.788356	4308.6	2.10898
Sum GABR	IGSF8	1784	4.19956e-322	469.12	0	467.546	0.83716	0.0245375	10888.6	4.30605e+13	1782	2.41641e+10	4182.44	0.701229	5095.15	1.99898
Sum GABR	PEA15	1784	4.19956e-322	469.124	0	467.546	0.837161	0.0215178	10888.6	4.30601e+13	1782	2.41639e+10	4182.5	0.701232	5179.8	1.99896
Sum GABR	UFC1	1784	4.19956e-322	469.127	0	467.546	0.837162	0.0179918	10888.6	4.30598e+13	1782	2.41637e+10	4182.53	0.701234	5199.26	1.65214
Sum GABR	NDUFS2	1784	4.19956e-322	469.113	0	467.546	0.837156	0.0267255	10888.6	4.30613e+13	1782	2.41646e+10	4182.33	0.701224	5052.37	1.99897
Sum GABR	PBX1	1784	4.19956e-322	602.558	0	600.377	0.887646	0.00529809	10888.6	3.05032e+13	1782	1.71174e+10	6637.82	0.788357	4186.44	2.109
Sum GABR	ALDH9A1	1784	4.19956e-322	469.127	0	467.546	0.837162	0.0180822	10888.6	4.30598e+13	1782	2.41638e+10	4182.53	0.701234	5206.67	1.99896
Sum GABR	TMCO1	1784	4.19956e-322	577.242	0	575.146	0.879554	0.0080285	10888.6	3.25653e+13	1782	1.82746e+10	6104.67	0.774049	4366.61	1.72992
Sum GABR	MPZL1	1784	4.19956e-322	469.124	0	467.546	0.837161	0.0212104	10888.6	4.306e+13	1782	2.41639e+10	4182.5	0.701232	5200.65	1.99896
Sum GABR	CACYBP	1784	4.19956e-322	469.125	0	467.546	0.837162	0.020903	10888.6	4.306e+13	1782	2.41639e+10	4182.51	0.701233	5155.67	1.66801
Sum GABR	TNR	1784	4.19956e-322	1209.08	0	1206.26	0.977402	0.0015189	10888.6	6.36318e+12	1782	3.57081e+09	38580.1	0.95585	1554.8	1.03267
Sum GABR	RASAL2	1784	4.19956e-322	469.116	0	467.546	0.837158	0.0261469	10888.6	4.3061e+13	1782	2.41644e+10	4182.37	0.701226	5093.74	1.99897
Sum GABR	TOR1AIP1	1784	4.19956e-322	602.56	0	600.377	0.887646	0.00453863	10888.6	3.0503e+13	1782	1.71173e+10	6637.87	0.788358	4288.76	2.10898
Sum GABR	GLRX2	1784	4.19956e-322	469.129	0	467.546	0.837163	0.0137244	10888.6	4.30596e+13	1782	2.41636e+10	4182.57	0.701236	5222.82	1.99896
Sum GABR	TMEM9	1784	4.19956e-322	469.125	0	467.546	0.837162	0.0199989	10888.6	4.306e+13	1782	2.41638e+10	4182.51	0.701233	5161.94	1.99897
Sum GABR	NAV1	1784	4.19956e-322	781.425	0	778.944	0.930698	0.00330904	10888.6	1.92141e+13	1782	1.07823e+10	11584.8	0.866685	1966.87	1.29022
Sum GABR	SHISA4	1784	4.19956e-322	469.128	0	467.546	0.837163	0.014068	10888.6	4.30596e+13	1782	2.41636e+10	4182.56	0.701235	5235.99	1.99896
Sum GABR	BTG2	1784	4.19956e-322	3117.59	0	3113.33	0.999561	5.42466e-05	10888.6	4.58876e+10	1782	2.57506e+07	5.59519e+06	0.999682	1475.16	12.6563
Sum GABR	CDK18	1784	4.19956e-322	469.128	0	467.546	0.837163	0.0151348	10888.6	4.30596e+13	1782	2.41637e+10	4182.56	0.701235	5238.26	1.99896
Sum GABR	NUCKS1	1784	4.19956e-322	578.375	0	576.26	0.879929	0.00757644	10888.6	3.24701e+13	1782	1.82211e+10	6127.8	0.77471	4374.46	1.74716
Sum GABR	EIF2D	1784	4.19956e-322	602.561	0	600.377	0.887646	0.00430356	10888.6	3.0503e+13	1782	1.71173e+10	6637.88	0.788358	4315.49	2.10898
Sum GABR	ATF3	1784	4.19956e-322	469.13	0	467.546	0.837164	0.0107951	10888.6	4.30594e+13	1782	2.41635e+10	4182.58	0.701236	5250.46	1.668
Sum GABR	NSL1	1784	4.19956e-322	469.123	0	467.546	0.837161	0.0229463	10888.6	4.30602e+13	1782	2.4164e+10	4182.48	0.701231	5163.55	1.99896
Sum GABR	CAPN2	1784	4.19956e-322	469.116	0	467.546	0.837158	0.0260384	10888.6	4.30609e+13	1782	2.41644e+10	4182.38	0.701226	5129.82	1.99896
Sum GABR	DEGS1	1784	4.19956e-322	469.124	0	467.546	0.837161	0.0218795	10888.6	4.30601e+13	1782	2.41639e+10	4182.49	0.701232	5163.64	1.99897
Sum GABR	CNIH4	1784	4.19956e-322	469.127	0	467.546	0.837163	0.016943	10888.6	4.30597e+13	1782	2.41637e+10	4182.54	0.701234	5197.89	1.99896
Sum GABR	SRP9	1784	4.19956e-322	469.12	0	467.546	0.837159	0.0248449	10888.6	4.30605e+13	1782	2.41642e+10	4182.43	0.701229	5092.71	1.66801
Sum GABR	H3F3A	1784	4.19956e-322	1231.42	0	1228.38	0.978667	0.000922192	10888.6	6.00622e+12	1782	3.3705e+09	40978.9	0.958326	1558.17	1.17574
Sum GABR	GUK1	1784	4.19956e-322	1215.06	0	1212.16	0.977748	0.00119343	10888.6	6.26552e+12	1782	3.51601e+09	39209.2	0.956527	1503.62	1.3745
Sum GABR	RNF187	1784	4.19956e-322	602.562	0	600.377	0.887647	0.00374302	10888.6	3.05029e+13	1782	1.71172e+10	6637.91	0.788359	4299.75	2.10898
Sum GABR	AGT	1784	4.19956e-322	469.128	0	467.546	0.837163	0.0156954	10888.6	4.30597e+13	1782	2.41637e+10	4182.55	0.701235	5235.82	1.99896
Sum GABR	ARV1	1784	4.19956e-322	469.125	0	467.546	0.837162	0.0210838	10888.6	4.306e+13	1782	2.41639e+10	4182.5	0.701232	5176.55	1.99896
Sum GABR	ARID4B	1784	4.19956e-322	469.099	0	467.544	0.83715	0.0278285	10888.6	4.30628e+13	1782	2.41654e+10	4182.12	0.701213	4930.98	1.99898
Sum GABR	CEP170	1784	4.19956e-322	469.121	0	467.546	0.83716	0.0241578	10888.6	4.30604e+13	1782	2.41641e+10	4182.45	0.70123	5135.96	1.66801
Sum GABR	SDCCAG8	1784	4.19956e-322	469.12	0	467.546	0.837159	0.0247907	10888.6	4.30605e+13	1782	2.41642e+10	4182.43	0.701229	5140.86	1.99897
Sum GABR	COX20	1784	4.19956e-322	469.13	0	467.546	0.837164	0.0112652	10888.6	4.30595e+13	1782	2.41636e+10	4182.58	0.701236	5244.35	1.99896
Sum GABR	TMEM18	1784	4.19956e-322	469.128	0	467.546	0.837163	0.0141403	10888.6	4.30596e+13	1782	2.41636e+10	4182.56	0.701235	5225.32	1.99896
Sum GABR	RPS7	1784	4.19956e-322	1215.05	0	1212.16	0.977747	0.00128384	10888.6	6.26572e+12	1782	3.51612e+09	39207.9	0.956526	1545.33	1.37449
Sum GABR	SOX11	1784	4.19956e-322	469.123	0	467.546	0.837161	0.0230367	10888.6	4.30602e+13	1782	2.4164e+10	4182.48	0.701231	5215.66	1.99895
Sum GABR	YWHAQ	1784	4.19956e-322	1232.62	0	1229.54	0.978733	0.000795617	10888.6	5987640131551	1782	3.36007e+09	41111.6	0.958455	1465.13	1.36933
Sum GABR	TAF1B	1784	4.19956e-322	469.127	0	467.546	0.837163	0.0167622	10888.6	4.30597e+13	1782	2.41637e+10	4182.54	0.701235	5220.87	1.99896
Sum GABR	MYCNOS	1784	4.19956e-322	469.13	0	467.546	0.837164	0.0105238	10888.6	4.30594e+13	1782	2.41635e+10	4182.59	0.701237	5251.3	1.99896
Sum GABR	FAM49A	1784	4.19956e-322	469.119	0	467.546	0.837159	0.0252789	10888.6	4.30607e+13	1782	2.41642e+10	4182.42	0.701228	5069.31	1.99898
Sum GABR	LAPTM4A	1784	4.19956e-322	469.123	0	467.546	0.837161	0.0226932	10888.6	4.30602e+13	1782	2.4164e+10	4182.48	0.701231	5162.48	1.668
Sum GABR	RHOB	1784	4.19956e-322	539.92	0	537.852	0.866461	0.00855288	10888.6	3.5862e+13	1782	2.01246e+10	5379.67	0.751175	4719.09	1.15237
Sum GABR	SF3B6	1784	4.19956e-322	469.13	0	467.546	0.837164	0.00974631	10888.6	43059418764663	1782	2.41635e+10	4182.59	0.701237	5251.88	0.0001668
Sum GABR	FAM228B	1784	4.19956e-322	469.13	0	467.546	0.837164	0.0100175	10888.6	4.30594e+13	1782	2.41635e+10	4182.59	0.701237	5251.88	0.000199896
Sum GABR	DNMT3A	1784	4.19956e-322	469.127	0	467.546	0.837163	0.0168707	10888.6	4.30597e+13	1782	2.41637e+10	4182.54	0.701234	5224.77	1.99896
Sum GABR	KIF3C	1784	4.19956e-322	469.125	0	467.546	0.837162	0.0202701	10888.6	4.306e+13	1782	2.41638e+10	4182.51	0.701233	5179.47	1.99896
Sum GABR	HADHA	1784	4.19956e-322	469.122	0	467.546	0.83716	0.0239047	10888.6	4.30604e+13	1782	2.41641e+10	4182.46	0.70123	5162.11	1.668
Sum GABR	EPT1	1784	4.19956e-322	602.556	0	600.377	0.887645	0.00580439	10888.6	3.05034e+13	1782	1.71175e+10	6637.78	0.788356	4259.24	2.10899
Sum GABR	ATRAID	1784	4.19956e-322	469.13	0	467.546	0.837164	0.00987288	10888.6	4.30594e+13	1782	2.41635e+10	4182.59	0.701237	5251.88	0.000199896
Sum GABR	PPM1G	1784	4.19956e-322	469.128	0	467.546	0.837163	0.0150082	10888.6	4.30596e+13	1782	2.41637e+10	4182.56	0.701235	5218.71	1.99896
Sum GABR	YPEL5	1784	4.19956e-322	469.122	0	467.546	0.83716	0.0239951	10888.6	4.30604e+13	1782	2.41641e+10	4182.46	0.70123	5139.43	1.66801
Sum GABR	DPY30	1784	4.19956e-322	469.127	0	467.546	0.837162	0.0179014	10888.6	4.30598e+13	1782	2.41637e+10	4182.54	0.701234	5194.69	1.99896
Sum GABR	LTBP1	1784	4.19956e-322	469.128	0	467.546	0.837163	0.0155869	10888.6	4.30597e+13	1782	2.41637e+10	4182.55	0.701235	5226.8	1.99896
Sum GABR	RP11-490M8.1	1784	4.19956e-322	469.13	0	467.546	0.837164	0.00882411	10888.6	4.30594e+13	1782	2.41635e+10	4182.59	0.701237	5251.88	0.000199896
Sum GABR	STRN	1784	4.19956e-322	469.123	0	467.546	0.837161	0.02244	10888.6	4.30602e+13	1782	2.4164e+10	4182.48	0.701231	5180.35	1.99896
Sum GABR	NDUFAF7	1784	4.19956e-322	469.13	0	467.546	0.837164	0.0100356	10888.6	4.30594e+13	1782	2.41635e+10	4182.59	0.701237	5251.87	0.000199896
Sum GABR	SRSF7	1784	4.19956e-322	2906.54	0	2902.5	0.999445	9.0411e-05	10888.6	7.91705e+10	1782	4.44279e+07	3.24225e+06	0.999451	-1691.17	12.6573
Sum GABR	THUMPD2	1784	4.19956e-322	469.124	0	467.546	0.837161	0.0212285	10888.6	4.306e+13	1782	2.41639e+10	4182.5	0.701232	5183.52	1.99896
Sum GABR	EML4	1784	4.19956e-322	469.122	0	467.546	0.83716	0.0239589	10888.6	4.30604e+13	1782	2.41641e+10	4182.46	0.70123	5175.34	1.99896
Sum GABR	PLEKHH2	1784	4.19956e-322	469.104	0	467.545	0.837152	0.0275934	10888.6	4.30623e+13	1782	2.41652e+10	4182.18	0.701216	5115.8	1.99895
Sum GABR	CALM2	1784	4.19956e-322	561.484	0	559.405	0.874203	0.00833589	10888.6	3.39185e+13	1782	1.9034e+10	5790.02	0.76466	3382.37	1.49053
Sum GABR	KCNK12	1784	4.19956e-322	469.129	0	467.546	0.837164	0.0116449	10888.6	4.30595e+13	1782	2.41636e+10	4182.58	0.701236	5239.52	1.99896
Sum GABR	FOXN2	1784	4.19956e-322	469.122	0	467.546	0.83716	0.0235611	10888.6	4.30603e+13	1782	2.4164e+10	4182.46	0.701231	5194.29	1.99896
Sum GABR	NRXN1	1784	4.19956e-322	945.088	0	942.506	0.955065	0.00220603	10888.6	1.25878e+13	1782	7.06384e+09	18621.3	0.912661	1444.11	1.45726
Sum GABR	RPS27A	1784	4.19956e-322	578.378	0	576.26	0.87993	0.00744987	10888.6	3.24698e+13	1782	1.8221e+10	6127.86	0.774712	4374.52	1.74716
Sum GABR	CCDC88A	1784	4.19956e-322	469.035	0	467.488	0.83712	0.0283348	10888.6	4.30699e+13	1782	2.41694e+10	4181.13	0.701164	4400.04	1.999
Sum GABR	PAPOLG	1784	4.19956e-322	469.125	0	467.546	0.837162	0.0197819	10888.6	4.30599e+13	1782	2.41638e+10	4182.52	0.701233	5195.63	1.99896
Sum GABR	AHSA2	1784	4.19956e-322	469.117	0	467.546	0.837158	0.025948	10888.6	4.30609e+13	1782	2.41644e+10	4182.38	0.701226	5116.33	1.99897
Sum GABR	MDH1	1784	4.19956e-322	469.101	0	467.544	0.837151	0.0277019	10888.6	4.30627e+13	1782	2.41654e+10	4182.14	0.701214	4789.28	1.66803
Sum GABR	UGP2	1784	4.19956e-322	469.12	0	467.546	0.837159	0.0247184	10888.6	4.30605e+13	1782	2.41642e+10	4182.43	0.701229	5122.05	1.99897
Sum GABR	PELI1	1784	4.19956e-322	469.124	0	467.546	0.837161	0.0214274	10888.6	4.30601e+13	1782	2.41639e+10	4182.5	0.701232	5205	1.99896
Sum GABR	SLC1A4	1784	4.19956e-322	469.127	0	467.546	0.837163	0.0172323	10888.6	4.30598e+13	1782	2.41637e+10	4182.54	0.701234	5216.49	1.99896
Sum GABR	ACTR2	1784	4.19956e-322	469.12	0	467.546	0.837159	0.0249896	10888.6	4.30606e+13	1782	2.41642e+10	4182.43	0.701229	5107.95	1.99897
Sum GABR	AAK1	1784	4.19956e-322	469.1	0	467.544	0.83715	0.0277743	10888.6	4.30627e+13	1782	2.41654e+10	4182.13	0.701214	4854.69	1.66803
Sum GABR	SNRNP27	1784	4.19956e-322	469.124	0	467.546	0.837161	0.0214093	10888.6	4.30601e+13	1782	2.41639e+10	4182.5	0.701232	5176.08	1.99896
Sum GABR	RTKN	1784	4.19956e-322	945.05	0	942.506	0.955061	0.00285699	10888.6	1.2589e+13	1782	7.06453e+09	18619.3	0.912653	1818.61	1.45719
Sum GABR	AUP1	1784	4.19956e-322	469.116	0	467.546	0.837157	0.026183	10888.6	4.3061e+13	1782	2.41644e+10	4182.37	0.701226	5082.63	1.99897
Sum GABR	HTRA2	1784	4.19956e-322	469.129	0	467.546	0.837164	0.0123863	10888.6	4.30595e+13	1782	2.41636e+10	4182.57	0.701236	5239.74	1.99896
Sum GABR	CTNNA2	1784	4.19956e-322	469.117	0	467.546	0.837158	0.0258937	10888.6	4.30609e+13	1782	2.41643e+10	4182.39	0.701227	5104	1.99897
Sum GABR	TMSB10	1784	4.19956e-322	602.551	0	600.377	0.887643	0.00641918	10888.6	3.05038e+13	1782	1.71177e+10	6637.66	0.788353	4159.94	2.109
Sum GABR	TGOLN2	1784	4.19956e-322	469.123	0	467.546	0.837161	0.0224581	10888.6	4.30602e+13	1782	2.4164e+10	4182.48	0.701231	5138.95	1.66801
Sum GABR	USP39	1784	4.19956e-322	469.128	0	467.546	0.837163	0.0150986	10888.6	4.30596e+13	1782	2.41637e+10	4182.56	0.701235	5227.77	1.99896
Sum GABR	ST3GAL5	1784	4.19956e-322	602.555	0	600.377	0.887645	0.00591288	10888.6	3.05034e+13	1782	1.71175e+10	6637.76	0.788355	4212.26	2.10899
Sum GABR	SEMA4C	1784	4.19956e-322	469.13	0	467.546	0.837164	0.0107589	10888.6	4.30594e+13	1782	2.41635e+10	4182.58	0.701236	5248.31	1.99896
Sum GABR	COX5B	1784	4.19956e-322	469.125	0	467.546	0.837162	0.0207764	10888.6	4.306e+13	1782	2.41639e+10	4182.51	0.701233	5164.19	1.4244
Sum GABR	CHST10	1784	4.19956e-322	469.129	0	467.546	0.837164	0.0126937	10888.6	4.30595e+13	1782	2.41636e+10	4182.57	0.701236	5237.35	1.99896
Sum GABR	LINC01102	1784	4.19956e-322	469.13	0	467.546	0.837164	0.00989096	10888.6	4.30594e+13	1782	2.41635e+10	4182.59	0.701237	5251.88	0.000199896
Sum GABR	LIMS1	1784	4.19956e-322	469.129	0	467.546	0.837163	0.0134532	10888.6	4.30596e+13	1782	2.41636e+10	4182.57	0.701236	5239.64	1.99896
Sum GABR	LINC00116	1784	4.19956e-322	469.127	0	467.546	0.837163	0.0163463	10888.6	4.30597e+13	1782	2.41637e+10	4182.55	0.701235	5215	1.99896
Sum GABR	ZC3H6	1784	4.19956e-322	469.124	0	467.546	0.837161	0.0220422	10888.6	4.30601e+13	1782	2.41639e+10	4182.49	0.701232	5174.66	1.99896
Sum GABR	DBI	1784	4.19956e-322	561.139	0	559.062	0.874083	0.00837206	10888.6	3.39488e+13	1782	1.90509e+10	5783.27	0.76445	4543.28	1.48347
Sum GABR	PTPN4	1784	4.19956e-322	602.551	0	600.377	0.887643	0.00634685	10888.6	3.05038e+13	1782	1.71177e+10	6637.67	0.788353	4185.93	2.109
Sum GABR	TMEM185B	1784	4.19956e-322	469.129	0	467.546	0.837164	0.0129469	10888.6	4.30595e+13	1782	2.41636e+10	4182.57	0.701236	5241.7	1.99896
Sum GABR	IWS1	1784	4.19956e-322	469.123	0	467.546	0.837161	0.0223858	10888.6	4.30602e+13	1782	2.41639e+10	4182.48	0.701232	5178.09	1.99896
Sum GABR	GPR17	1784	4.19956e-322	602.554	0	600.377	0.887644	0.00603946	10888.6	3.05035e+13	1782	1.71176e+10	6637.74	0.788354	4304.1	2.10897
Sum GABR	RP11-395A13.2	1784	4.19956e-322	469.13	0	467.546	0.837164	0.00866137	10888.6	4.30594e+13	1782	2.41635e+10	4182.59	0.701237	5251.88	0.000199896
Sum GABR	MZT2B	1784	4.19956e-322	469.128	0	467.546	0.837163	0.014737	10888.6	4.30596e+13	1782	2.41636e+10	4182.56	0.701235	5218.63	1.99896
Sum GABR	MZT2A	1784	4.19956e-322	469.129	0	467.546	0.837163	0.0135074	10888.6	4.30596e+13	1782	2.41636e+10	4182.57	0.701236	5227.95	1.99896
Sum GABR	LYPD1	1784	4.19956e-322	469.13	0	467.546	0.837164	0.0113014	10888.6	4.30595e+13	1782	2.41636e+10	4182.58	0.701236	5246.9	1.99896
Sum GABR	UBXN4	1784	4.19956e-322	469.105	0	467.546	0.837153	0.0275392	10888.6	4.30622e+13	1782	2.41651e+10	4182.21	0.701218	4970.82	1.99898
Sum GABR	DARS	1784	4.19956e-322	469.123	0	467.546	0.837161	0.0225666	10888.6	4.30602e+13	1782	2.4164e+10	4182.48	0.701231	5174.88	1.99896
Sum GABR	CACNB4	1784	4.19956e-322	469.113	0	467.546	0.837156	0.0266712	10888.6	4.30613e+13	1782	2.41646e+10	4182.33	0.701224	5052.65	1.99897
Sum GABR	PSMD14	1784	4.19956e-322	469.125	0	467.546	0.837162	0.0209754	10888.6	4.306e+13	1782	2.41639e+10	4182.51	0.701233	5171.25	1.99896
Sum GABR	SCN1A	1784	4.19956e-322	602.482	0	600.331	0.887622	0.00705206	10888.6	3.05092e+13	1782	1.71208e+10	6636.18	0.788315	3405.12	2.10909
Sum GABR	BBS5	1784	4.19956e-322	469.128	0	467.546	0.837163	0.0160208	10888.6	4.30597e+13	1782	2.41637e+10	4182.55	0.701235	5226.56	1.99896
Sum GABR	SSB	1784	4.19956e-322	469.121	0	467.546	0.83716	0.0242844	10888.6	4.30604e+13	1782	2.41641e+10	4182.45	0.70123	5118.47	1.66801
Sum GABR	GORASP2	1784	4.19956e-322	469.128	0	467.546	0.837163	0.0159666	10888.6	4.30597e+13	1782	2.41637e+10	4182.55	0.701235	5214.52	1.668
Sum GABR	ATF2	1784	4.19956e-322	469.118	0	467.546	0.837158	0.0256225	10888.6	4.30608e+13	1782	2.41643e+10	4182.4	0.701227	5119.32	1.99897
Sum GABR	NFE2L2	1784	4.19956e-322	469.123	0	467.546	0.837161	0.0228378	10888.6	4.30602e+13	1782	2.4164e+10	4182.48	0.701231	5187.56	1.99896
Sum GABR	PRKRA	1784	4.19956e-322	469.122	0	467.546	0.837161	0.0232537	10888.6	4.30603e+13	1782	2.4164e+10	4182.47	0.701231	5163.6	1.99896
Sum GABR	UBE2E3	1784	4.19956e-322	469.125	0	467.546	0.837162	0.0201074	10888.6	4.306e+13	1782	2.41638e+10	4182.51	0.701233	5181.61	1.99896
Sum GABR	ITGAV	1784	4.19956e-322	469.112	0	467.546	0.837156	0.0268702	10888.6	43061415703930	1782	2.41647e+10	4182.31	0.701223	5130.16	1.99896
Sum GABR	OSGEPL1	1784	4.19956e-322	469.127	0	467.546	0.837163	0.0177386	10888.6	4.30598e+13	1782	2.41637e+10	4182.54	0.701234	5210.78	1.99896
Sum GABR	C2orf88	1784	4.19956e-322	469.127	0	467.546	0.837163	0.0163825	10888.6	4.30597e+13	1782	2.41637e+10	4182.55	0.701235	5232.21	1.99896
Sum GABR	ANKRD44	1784	4.19956e-322	469.117	0	467.546	0.837158	0.0260022	10888.6	4.30609e+13	1782	2.41644e+10	4182.38	0.701226	5120.44	1.99896
Sum GABR	SF3B1	1784	4.19956e-322	602.488	0	600.335	0.887624	0.00703398	10888.6	3.05088e+13	1782	1.71205e+10	6636.29	0.788318	3727.51	2.10903
Sum GABR	HSPE1	1784	4.19956e-322	469.126	0	467.546	0.837162	0.0188778	10888.6	4.30599e+13	1782	2.41638e+10	4182.53	0.701234	5183.62	1.99896
Sum GABR	BZW1	1784	4.19956e-322	469.128	0	467.546	0.837163	0.0160932	10888.6	4.30597e+13	1782	2.41637e+10	4182.55	0.701235	5218.39	1.99896
Sum GABR	NDUFB3	1784	4.19956e-322	602.56	0	600.377	0.887646	0.00480987	10888.6	3.05031e+13	1782	1.71173e+10	6637.86	0.788357	4252.14	2.10899
Sum GABR	BMPR2	1784	4.19956e-322	469.118	0	467.546	0.837158	0.0256948	10888.6	4.30608e+13	1782	2.41643e+10	4182.4	0.701227	5067.29	1.99898
Sum GABR	ABI2	1784	4.19956e-322	602.547	0	600.377	0.887642	0.00663617	10888.6	3.05041e+13	1782	1.71179e+10	6637.57	0.78835	4125.22	2.10901
Sum GABR	MAP2	1784	4.19956e-322	1215.17	0	1212.23	0.977754	0.00115726	10888.6	6.2638e+12	1782	3.51504e+09	39220.5	0.956539	1053.54	1.37458
Sum GABR	ERBB4	1784	4.19956e-322	469.097	0	467.543	0.837149	0.0279008	10888.6	43063106501439	1782	2.41656e+10	4182.08	0.701211	4785.56	1.999
Sum GABR	RPL37A	1784	4.19956e-322	1561.41	0	1558	0.990801	0.000379726	10888.6	2.56003e+12	1782	1.4366e+09	98541.7	0.982238	1398.46	1.283
Sum GABR	ARPC2	1784	4.19956e-322	602.556	0	600.377	0.887645	0.00575014	10888.6	3.05034e+13	1782	1.71175e+10	6637.78	0.788356	4226.83	2.10899
Sum GABR	TMBIM1	1784	4.19956e-322	469.129	0	467.546	0.837163	0.0134351	10888.6	4.30596e+13	1782	2.41636e+10	4182.57	0.701236	5243.01	1.99896
Sum GABR	CYP27A1	1784	4.19956e-322	469.129	0	467.546	0.837163	0.0135436	10888.6	4.30596e+13	1782	2.41636e+10	4182.57	0.701236	5242.78	1.99896
Sum GABR	SPEG	1784	4.19956e-322	469.127	0	467.546	0.837162	0.0180099	10888.6	4.30598e+13	1782	2.41637e+10	4182.53	0.701234	5206.69	1.99896
Sum GABR	SERPINE2	1784	4.19956e-322	988.553	0	985.836	0.959908	0.00191671	10888.6	1.12504e+13	1782	6.31336e+09	21046.7	0.92194	1665.95	1.24676
Sum GABR	COL4A3	1784	4.19956e-322	469.127	0	467.546	0.837163	0.0175397	10888.6	4.30598e+13	1782	2.41637e+10	4182.54	0.701234	5210.98	1.668
Sum GABR	SPHKAP	1784	4.19956e-322	602.557	0	600.377	0.887645	0.00567781	10888.6	3.05033e+13	1782	1.71175e+10	6637.79	0.788356	4140.36	2.10901
Sum GABR	DNER	1784	4.19956e-322	561.549	0	559.469	0.874226	0.00831781	10888.6	3.39129e+13	1782	1.90308e+10	5791.28	0.764699	3834.38	1.49051
Sum GABR	ITM2C	1784	4.19956e-322	1001.27	0	998.489	0.961221	0.00166356	10888.6	1.08868e+13	1782	6.1093e+09	21809.2	0.924463	1573.78	1.24339
Sum GABR	PSMD1	1784	4.19956e-322	469.119	0	467.546	0.837159	0.0252066	10888.6	4.30606e+13	1782	2.41642e+10	4182.42	0.701228	5093.28	1.99897
Sum GABR	PTMA	1784	4.19956e-322	1011.85	0	1009.06	0.962279	0.0016274	10888.6	1.05931e+13	1782	5.94448e+09	22463.3	0.926501	1686.06	1.08287
Sum GABR	COPS8	1784	4.19956e-322	469.123	0	467.546	0.837161	0.0231091	10888.6	4.30602e+13	1782	2.4164e+10	4182.48	0.701231	5153.41	1.668
Sum GABR	RAMP1	1784	4.19956e-322	602.559	0	600.377	0.887646	0.00513535	10888.6	3.05032e+13	1782	1.71174e+10	6637.84	0.788357	4298.55	2.10898
Sum GABR	KIF1A	1784	4.19956e-322	469.112	0	467.546	0.837156	0.0269606	10888.6	4.30615e+13	1782	2.41647e+10	4182.3	0.701222	4974.04	1.99899
Sum GABR	2022-09-02	1784	4.19956e-322	945.052	0	942.506	0.955061	0.00280274	10888.6	1.25889e+13	1782	7.06448e+09	18619.4	0.912653	1830.76	0.000145719
Sum GABR	ATG4B	1784	4.19956e-322	469.125	0	467.546	0.837162	0.02112	10888.6	4.306e+13	1782	2.41639e+10	4182.5	0.701232	5196.32	1.99896
Sum GABR	D2HGDH	1784	4.19956e-322	469.129	0	467.546	0.837164	0.0120247	10888.6	4.30595e+13	1782	2.41636e+10	4182.58	0.701236	5244.12	1.668
Sum GABR	NEU4	1784	4.19956e-322	469.129	0	467.546	0.837164	0.0124225	10888.6	4.30595e+13	1782	2.41636e+10	4182.57	0.701236	5246.19	1.668
Sum GABR	CRBN	1784	4.19956e-322	469.113	0	467.546	0.837156	0.0266532	10888.6	4.30613e+13	1782	2.41646e+10	4182.33	0.701224	5020.37	1.99898
Sum GABR	SETD5	1784	4.19956e-322	469.107	0	467.546	0.837153	0.0274126	10888.6	4.3062e+13	1782	2.4165e+10	4182.23	0.701219	5048.96	1.99897
Sum GABR	CAMK1	1784	4.19956e-322	469.126	0	467.546	0.837162	0.0182992	10888.6	4.30598e+13	1782	2.41638e+10	4182.53	0.701234	5202.98	1.99896
Sum GABR	BRK1	1784	4.19956e-322	469.122	0	467.546	0.83716	0.0239228	10888.6	4.30604e+13	1782	2.41641e+10	4182.46	0.70123	5132.08	1.99897
Sum GABR	SLC6A1	1784	4.19956e-322	468.957	0	467.411	0.837084	0.0284071	10888.6	4.30787e+13	1782	2.41743e+10	4179.92	0.701103	3667.78	1.66798
Sum GABR	VGLL4	1784	4.19956e-322	469.129	0	467.546	0.837164	0.0124586	10888.6	4.30595e+13	1782	2.41636e+10	4182.57	0.701236	5241.11	1.99896
Sum GABR	RPL32	1784	4.19956e-322	560.776	0	558.705	0.873957	0.00849863	10888.6	3.39807e+13	1782	1.90688e+10	5776.17	0.764229	4541.92	1.4778
Sum GABR	LSM3	1784	4.19956e-322	469.126	0	467.546	0.837162	0.0184438	10888.6	4.30598e+13	1782	2.41638e+10	4182.53	0.701234	5177.29	1.99897
Sum GABR	BTD	1784	4.19956e-322	469.127	0	467.546	0.837162	0.0179195	10888.6	4.30598e+13	1782	2.41637e+10	4182.54	0.701234	5219.16	1.99896
Sum GABR	RAB5A	1784	4.19956e-322	469.127	0	467.546	0.837163	0.0164006	10888.6	4.30597e+13	1782	2.41637e+10	4182.55	0.701235	5223.06	1.668
Sum GABR	KAT2B	1784	4.19956e-322	602.534	0	600.372	0.887638	0.00688932	10888.6	3.05051e+13	1782	1.71185e+10	6637.29	0.788343	4197.86	2.10898
Sum GABR	UBE2E2	1784	4.19956e-322	469.125	0	467.546	0.837162	0.0198	10888.6	4.30599e+13	1782	2.41638e+10	4182.52	0.701233	5195.48	1.99896
Sum GABR	RPL15	1784	4.19956e-322	786.942	0	784.434	0.931711	0.00305589	10888.6	1.89421e+13	1782	1.06297e+10	11776.8	0.868572	1976.62	1.29664
Sum GABR	STT3B	1784	4.19956e-322	469.117	0	467.546	0.837158	0.0260203	10888.6	43060918676681	1782	2.41644e+10	4182.38	0.701226	5110.97	1.99897
Sum GABR	RPSA	1784	4.19956e-322	469.127	0	467.546	0.837163	0.0164729	10888.6	4.30597e+13	1782	2.41637e+10	4182.55	0.701235	5212.26	1.668
Sum GABR	MYRIP	1784	4.19956e-322	469.127	0	467.546	0.837163	0.0170154	10888.6	4.30597e+13	1782	2.41637e+10	4182.54	0.701234	5202.73	1.99896
Sum GABR	EIF1B	1784	4.19956e-322	469.119	0	467.546	0.837159	0.0253151	10888.6	4.30607e+13	1782	2.41642e+10	4182.41	0.701228	5086.56	1.66801
Sum GABR	RPL14	1784	4.19956e-322	945.059	0	942.506	0.955062	0.00260384	10888.6	1.25887e+13	1782	7.06437e+09	18619.8	0.912655	1793.67	1.4572
Sum GABR	KIAA1143	1784	4.19956e-322	469.129	0	467.546	0.837164	0.0129649	10888.6	4.30595e+13	1782	2.41636e+10	4182.57	0.701236	5236.01	1.99896
Sum GABR	TMEM158	1784	4.19956e-322	469.129	0	467.546	0.837164	0.011663	10888.6	4.30595e+13	1782	2.41636e+10	4182.58	0.701236	5240.82	1.99896
Sum GABR	CSPG5	1784	4.19956e-322	1574.35	0	1570.84	0.991096	0.000307397	10888.6	2.47587e+12	1782	1.38938e+09	101952	0.982821	1450.87	1.28002
Sum GABR	MAP4	1784	4.19956e-322	469.121	0	467.546	0.83716	0.024411	10888.6	4.30605e+13	1782	2.41641e+10	4182.44	0.701229	5157.61	1.99896
Sum GABR	TMA7	1784	4.19956e-322	993.425	0	990.678	0.960416	0.00179014	10888.6	1.11097e+13	1782	6.23438e+09	21335.9	0.922917	1765.76	0.000123816
Sum GABR	PRKAR2A	1784	4.19956e-322	469.126	0	467.546	0.837162	0.0190044	10888.6	4.30599e+13	1782	2.41638e+10	4182.52	0.701234	5196.86	1.668
Sum GABR	RBM6	1784	4.19956e-322	469.113	0	467.546	0.837156	0.0267797	10888.6	4.30614e+13	1782	2.41646e+10	4182.32	0.701223	5067.02	1.99897
Sum GABR	PCBP4	1784	4.19956e-322	469.123	0	467.546	0.837161	0.0225485	10888.6	4.30602e+13	1782	2.4164e+10	4182.48	0.701231	5201.04	1.99896
Sum GABR	DUSP7	1784	4.19956e-322	469.13	0	467.546	0.837164	0.010777	10888.6	4.30594e+13	1782	2.41635e+10	4182.58	0.701236	5249.74	1.99896
Sum GABR	ALAS1	1784	4.19956e-322	469.128	0	467.546	0.837163	0.0142669	10888.6	4.30596e+13	1782	2.41636e+10	4182.56	0.701235	5226.75	1.99896
Sum GABR	PBRM1	1784	4.19956e-322	602.553	0	600.377	0.887644	0.0062022	10888.6	3.05036e+13	1782	1.71176e+10	6637.71	0.788354	4211.89	2.10899
Sum GABR	SPCS1	1784	4.19956e-322	469.123	0	467.546	0.837161	0.0224219	10888.6	4.30602e+13	1782	2.4164e+10	4182.48	0.701232	5118.27	1.66801
Sum GABR	SELK	1784	4.19956e-322	602.558	0	600.377	0.887646	0.00520767	10888.6	3.05032e+13	1782	1.71174e+10	6637.82	0.788357	4230.24	2.10899
Sum GABR	LRTM1	1784	4.19956e-322	469.13	0	467.546	0.837164	0.0106143	10888.6	4.30594e+13	1782	2.41635e+10	4182.59	0.701237	5250.55	1.668
Sum GABR	CCDC66	1784	4.19956e-322	602.545	0	600.377	0.887642	0.00669041	10888.6	3.05042e+13	1782	1.7118e+10	6637.54	0.78835	4142.5	2.109
Sum GABR	ARF4	1784	4.19956e-322	469.12	0	467.546	0.837159	0.0249173	10888.6	4.30605e+13	1782	2.41642e+10	4182.43	0.701229	5127.63	1.99897
Sum GABR	ARL6IP5	1784	4.19956e-322	469.106	0	467.546	0.837153	0.0274669	10888.6	4.30621e+13	1782	2.4165e+10	4182.22	0.701218	4860.97	1.999
Sum GABR	CGGBP1	1784	4.19956e-322	469.123	0	467.546	0.837161	0.0230186	10888.6	4.30602e+13	1782	2.4164e+10	4182.48	0.701231	5168.23	1.99896
Sum GABR	C3orf38	1784	4.19956e-322	469.128	0	467.546	0.837163	0.0148093	10888.6	4.30596e+13	1782	2.41637e+10	4182.56	0.701235	5229.08	1.668
Sum GABR	CLDND1	1784	4.19956e-322	469.085	0	467.533	0.837143	0.0280636	10888.6	4.30644e+13	1782	2.41663e+10	4181.89	0.701202	5022.11	1.99893
Sum GABR	RPL24	1784	4.19956e-322	469.127	0	467.546	0.837163	0.0174674	10888.6	4.30598e+13	1782	2.41637e+10	4182.54	0.701234	5201.12	1.43088
Sum GABR	NXPE3	1784	4.19956e-322	469.13	0	467.546	0.837164	0.00994521	10888.6	4.30594e+13	1782	2.41635e+10	4182.59	0.701237	5251.88	0.000199896
Sum GABR	NFKBIZ	1784	4.19956e-322	469.129	0	467.546	0.837164	0.0128745	10888.6	4.30595e+13	1782	2.41636e+10	4182.57	0.701236	5244.03	1.668
Sum GABR	CD47	1784	4.19956e-322	469.1	0	467.544	0.83715	0.0277923	10888.6	4.30628e+13	1782	2.41654e+10	4182.12	0.701213	4910.8	1.99898
Sum GABR	CD200	1784	4.19956e-322	469.122	0	467.546	0.837161	0.023308	10888.6	4.30603e+13	1782	2.4164e+10	4182.47	0.701231	5089.33	1.99898
Sum GABR	ATG3	1784	4.19956e-322	469.127	0	467.546	0.837162	0.0178471	10888.6	4.30598e+13	1782	2.41637e+10	4182.54	0.701234	5215.41	1.99896
Sum GABR	C3orf17	1784	4.19956e-322	469.121	0	467.546	0.83716	0.0240312	10888.6	4.30604e+13	1782	2.41641e+10	4182.46	0.70123	5173.75	1.99896
Sum GABR	QTRTD1	1784	4.19956e-322	602.562	0	600.377	0.887647	0.0036526	10888.6	3.05029e+13	1782	1.71172e+10	6637.92	0.788359	4328.52	2.10898
Sum GABR	ZBTB20	1784	4.19956e-322	578.343	0	576.24	0.879919	0.00788384	10888.6	3.24727e+13	1782	1.82226e+10	6127.15	0.774691	4207.37	1.74716
Sum GABR	LSAMP	1784	4.19956e-322	469.06	0	467.512	0.837132	0.0282806	10888.6	4.30672e+13	1782	2.41679e+10	4181.51	0.701183	4397.28	1.99902
Sum GABR	NDUFB4	1784	4.19956e-322	469.125	0	467.546	0.837162	0.0204329	10888.6	4.306e+13	1782	2.41639e+10	4182.51	0.701233	5174.85	1.668
Sum GABR	CCDC14	1784	4.19956e-322	469.11	0	467.546	0.837155	0.0270691	10888.6	4.30616e+13	1782	2.41648e+10	4182.28	0.701221	5058.08	1.99897
Sum GABR	SLC12A8	1784	4.19956e-322	469.127	0	467.546	0.837162	0.0179375	10888.6	4.30598e+13	1782	2.41637e+10	4182.54	0.701234	5213.56	1.99896
Sum GABR	SNX4	1784	4.19956e-322	578.381	0	576.26	0.879931	0.00726905	10888.6	3.24695e+13	1782	1.82208e+10	6127.93	0.774714	4446.61	1.74715
Sum GABR	PODXL2	1784	4.19956e-322	469.127	0	467.546	0.837163	0.0167803	10888.6	4.30597e+13	1782	2.41637e+10	4182.54	0.701235	5201.58	1.99896
Sum GABR	MGLL	1784	4.19956e-322	602.56	0	600.377	0.887646	0.00488219	10888.6	3.05031e+13	1782	1.71173e+10	6637.85	0.788357	4233.38	2.10899
Sum GABR	EEFSEC	1784	4.19956e-322	469.129	0	467.546	0.837164	0.0115364	10888.6	43059478959669	1782	2.41636e+10	4182.58	0.701236	5244.46	1.99896
Sum GABR	RAB7A	1784	4.19956e-322	578.379	0	576.26	0.879931	0.00732329	10888.6	3.24697e+13	1782	1.82209e+10	6127.89	0.774712	4416.8	1.74716
Sum GABR	CNBP	1784	4.19956e-322	469.116	0	467.546	0.837158	0.0261649	10888.6	4.3061e+13	1782	2.41644e+10	4182.37	0.701226	5077.11	1.99897
Sum GABR	H1FX	1784	4.19956e-322	1215.04	0	1212.16	0.977747	0.00132	10888.6	6.26583e+12	1782	3.51618e+09	39207.2	0.956525	1567.63	1.37448
Sum GABR	TMCC1	1784	4.19956e-322	578.379	0	576.26	0.879931	0.00734137	10888.6	3.24697e+13	1782	1.82209e+10	6127.88	0.774712	4424.16	1.74715
Sum GABR	PLOD2	1784	4.19956e-322	469.125	0	467.546	0.837162	0.0209934	10888.6	4.306e+13	1782	2.41639e+10	4182.51	0.701233	5214.58	1.99896
Sum GABR	COMMD2	1784	4.19956e-322	602.559	0	600.377	0.887646	0.00506302	10888.6	3.05031e+13	1782	1.71174e+10	6637.84	0.788357	4291.27	2.10898
Sum GABR	RNF13	1784	4.19956e-322	469.116	0	467.546	0.837158	0.0260745	10888.6	4.3061e+13	1782	2.41644e+10	4182.37	0.701226	5116.23	1.99897
Sum GABR	SERP1	1784	4.19956e-322	578.379	0	576.26	0.879931	0.00739562	10888.6	3.24698e+13	1782	1.8221e+10	6127.87	0.774712	4416.06	1.74716
Sum GABR	MED12L	1784	4.19956e-322	469.125	0	467.546	0.837161	0.0211562	10888.6	4.306e+13	1782	2.41639e+10	4182.5	0.701232	5194.45	1.99896
Sum GABR	SSR3	1784	4.19956e-322	469.124	0	467.546	0.837161	0.0218071	10888.6	4.30601e+13	1782	2.41639e+10	4182.49	0.701232	5155	1.99897
Sum GABR	CCNL1	1784	4.19956e-322	786.934	0	784.434	0.931709	0.00316439	10888.6	1.89425e+13	1782	1.06299e+10	11776.5	0.868569	1997.15	1.29664
Sum GABR	B3GALNT1	1784	4.19956e-322	469.124	0	467.546	0.837161	0.0217891	10888.6	4.30601e+13	1782	2.41639e+10	4182.49	0.701232	5135.08	1.99897
Sum GABR	PDCD10	1784	4.19956e-322	469.125	0	467.546	0.837162	0.0197277	10888.6	4.30599e+13	1782	2.41638e+10	4182.52	0.701233	5199.29	1.99896
Sum GABR	SKIL	1784	4.19956e-322	578.377	0	576.26	0.87993	0.00746795	10888.6	3.24699e+13	1782	1.8221e+10	6127.84	0.774711	4437.43	1.74715
Sum GABR	NLGN1	1784	4.19956e-322	945.053	0	942.506	0.955061	0.00274849	10888.6	1.25889e+13	1782	7.06447e+09	18619.5	0.912653	1754.29	1.4572
Sum GABR	TBL1XR1	1784	4.19956e-322	578.358	0	576.253	0.879924	0.00784768	10888.6	3.24715e+13	1782	1.82219e+10	6127.46	0.7747	4266.76	1.74717
Sum GABR	ZMAT3	1784	4.19956e-322	469.122	0	467.546	0.83716	0.0237058	10888.6	4.30603e+13	1782	2.4164e+10	4182.46	0.70123	5175.82	1.668
Sum GABR	SOX2	1784	4.19956e-322	469.126	0	467.546	0.837162	0.0182449	10888.6	4.30598e+13	1782	2.41638e+10	4182.53	0.701234	5211.78	1.43088
Sum GABR	KLHL24	1784	4.19956e-322	469.118	0	467.546	0.837159	0.0254236	10888.6	4.30607e+13	1782	2.41643e+10	4182.41	0.701228	5110.76	1.99897
Sum GABR	PARL	1784	4.19956e-322	469.127	0	467.546	0.837163	0.016726	10888.6	4.30597e+13	1782	2.41637e+10	4182.54	0.701235	5213.78	1.99896
Sum GABR	AP2M1	1784	4.19956e-322	602.553	0	600.377	0.887644	0.00627452	10888.6	3.05036e+13	1782	1.71176e+10	6637.71	0.788354	4143.1	2.10901
Sum GABR	CAMK2N2	1784	4.19956e-322	469.129	0	467.546	0.837164	0.0122417	10888.6	4.30595e+13	1782	2.41636e+10	4182.57	0.701236	5236.67	1.668
Sum GABR	POLR2H	1784	4.19956e-322	469.126	0	467.546	0.837162	0.0195649	10888.6	4.30599e+13	1782	2.41638e+10	4182.52	0.701233	5195.38	1.99896
Sum GABR	MAP3K13	1784	4.19956e-322	469.12	0	467.546	0.83716	0.024628	10888.6	4.30605e+13	1782	2.41641e+10	4182.44	0.701229	5120.86	1.99897
Sum GABR	TRA2B	1784	4.19956e-322	469.118	0	467.546	0.837159	0.0255321	10888.6	4.30607e+13	1782	2.41643e+10	4182.41	0.701228	5133.11	1.65214
Sum GABR	EIF4A2	1784	4.19956e-322	469.092	0	467.539	0.837147	0.0279912	10888.6	4.30636e+13	1782	2.41659e+10	4182.01	0.701208	4696.23	1.65218
Sum GABR	IL1RAP	1784	4.19956e-322	469.117	0	467.546	0.837158	0.0258033	10888.6	4.30608e+13	1782	2.41643e+10	4182.39	0.701227	5149.99	1.99896
Sum GABR	CCDC50	1784	4.19956e-322	469.11	0	467.546	0.837155	0.0271052	10888.6	4.30616e+13	1782	2.41648e+10	4182.28	0.701221	5121.84	1.668
Sum GABR	FGF12	1784	4.19956e-322	469.107	0	467.546	0.837154	0.0273403	10888.6	4.3062e+13	1782	2.4165e+10	4182.24	0.701219	4993.76	1.99897
Sum GABR	HES1	1784	4.19956e-322	469.129	0	467.546	0.837163	0.0137967	10888.6	4.30596e+13	1782	2.41636e+10	4182.57	0.701236	5241.83	1.668
Sum GABR	APOD	1784	4.19956e-322	1243.25	0	1240.03	0.979308	0.000596713	10888.6	5.82532e+12	1782	3.26898e+09	42306.9	0.959582	1405.8	0.919347
Sum GABR	RPL35A	1784	4.19956e-322	469.126	0	467.546	0.837162	0.0185343	10888.6	4.30598e+13	1782	2.41638e+10	4182.53	0.701234	5182.68	1.42439
Sum GABR	ATP5I	1784	4.19956e-322	469.124	0	467.546	0.837161	0.0211923	10888.6	4.306e+13	1782	2.41639e+10	4182.5	0.701232	5161.2	1.66801
Sum GABR	CPLX1	1784	4.19956e-322	469.129	0	467.546	0.837163	0.0132181	10888.6	4.30595e+13	1782	2.41636e+10	4182.57	0.701236	5235.9	1.99896
Sum GABR	CTBP1-AS2	1784	4.19956e-322	469.13	0	467.546	0.837164	0.00936658	10888.6	4.30594e+13	1782	2.41635e+10	4182.59	0.701237	5251.88	0.000199896
Sum GABR	C4orf48	1784	4.19956e-322	469.128	0	467.546	0.837163	0.0148817	10888.6	4.30596e+13	1782	2.41637e+10	4182.56	0.701235	5223.8	1.65214
Sum GABR	NAT8L	1784	4.19956e-322	469.128	0	467.546	0.837163	0.0148636	10888.6	4.30596e+13	1782	2.41637e+10	4182.56	0.701235	5227.11	1.99896
Sum GABR	ADD1	1784	4.19956e-322	602.555	0	600.377	0.887644	0.00598521	10888.6	3.05035e+13	1782	1.71176e+10	6637.74	0.788355	4228.94	2.10899
Sum GABR	LRPAP1	1784	4.19956e-322	469.126	0	467.546	0.837162	0.0194022	10888.6	4.30599e+13	1782	2.41638e+10	4182.52	0.701233	5176.4	1.99897
Sum GABR	MSX1	1784	4.19956e-322	469.129	0	467.546	0.837164	0.0115184	10888.6	4.30595e+13	1782	2.41636e+10	4182.58	0.701236	5246.35	1.99896
Sum GABR	MRFAP1	1784	4.19956e-322	469.124	0	467.546	0.837161	0.0216082	10888.6	4.30601e+13	1782	2.41639e+10	4182.5	0.701232	5148.42	1.99897
Sum GABR	MRFAP1L1	1784	4.19956e-322	469.123	0	467.546	0.837161	0.0231995	10888.6	4.30602e+13	1782	2.4164e+10	4182.47	0.701231	5147.18	1.99897
Sum GABR	AFAP1	1784	4.19956e-322	602.558	0	600.377	0.887645	0.00544274	10888.6	3.05033e+13	1782	1.71174e+10	6637.81	0.788356	4277.59	2.10898
Sum GABR	FBXL5	1784	4.19956e-322	602.553	0	600.377	0.887644	0.00622028	10888.6	3.05036e+13	1782	1.71176e+10	6637.71	0.788354	4158.55	2.109
Sum GABR	SMIM20	1784	4.19956e-322	469.13	0	467.546	0.837164	0.00972822	10888.6	4.30594e+13	1782	2.41635e+10	4182.59	0.701237	5251.88	0.000199896
Sum GABR	RBPJ	1784	4.19956e-322	602.545	0	600.377	0.887641	0.00674466	10888.6	3.05043e+13	1782	1.7118e+10	6637.53	0.788349	4159.67	2.109
Sum GABR	RFC1	1784	4.19956e-322	469.123	0	467.546	0.837161	0.0230548	10888.6	4.30602e+13	1782	2.4164e+10	4182.48	0.701231	5148.2	1.99897
Sum GABR	RPL9	1784	4.19956e-322	469.127	0	467.546	0.837163	0.0168888	10888.6	4.30597e+13	1782	2.41637e+10	4182.54	0.701234	5204.85	1.43088
Sum GABR	UGDH	1784	4.19956e-322	469.128	0	467.546	0.837163	0.015388	10888.6	4.30596e+13	1782	2.41637e+10	4182.56	0.701235	5232.31	1.668
Sum GABR	ATP10D	1784	4.19956e-322	602.558	0	600.377	0.887645	0.00546082	10888.6	3.05033e+13	1782	1.71174e+10	6637.81	0.788356	4277.9	2.10898
Sum GABR	OCIAD1	1784	4.19956e-322	469.107	0	467.546	0.837153	0.0273584	10888.6	4.3062e+13	1782	2.4165e+10	4182.23	0.701219	4875.74	1.999
Sum GABR	USP46	1784	4.19956e-322	469.124	0	467.546	0.837161	0.0219699	10888.6	4.30601e+13	1782	2.41639e+10	4182.49	0.701232	5183.96	1.99896
Sum GABR	PDGFRA	1784	4.19956e-322	945.02	0	942.484	0.955057	0.00291123	10888.6	1.259e+13	1782	7.06508e+09	18617.7	0.912646	1535.49	1.45723
Sum GABR	IGFBP7	1784	4.19956e-322	469.129	0	467.546	0.837163	0.0132	10888.6	4.30595e+13	1782	2.41636e+10	4182.57	0.701236	5244.77	1.99896
Sum GABR	ADGRL3	1784	4.19956e-322	1213.39	0	1210.56	0.977652	0.00139233	10888.6	6.29273e+12	1782	3.53127e+09	39032	0.956339	1576.74	0.000164629
Sum GABR	YTHDC1	1784	4.19956e-322	469.13	0	467.546	0.837164	0.0101441	10888.6	4.30594e+13	1782	2.41635e+10	4182.59	0.701237	5251.87	0.000199896
Sum GABR	ANKRD17	1784	4.19956e-322	469.113	0	467.546	0.837156	0.0267436	10888.6	4.30613e+13	1782	2.41646e+10	4182.32	0.701223	5056.76	1.99897
Sum GABR	CCNI	1784	4.19956e-322	945.076	0	942.506	0.955064	0.00227836	10888.6	1.25882e+13	1782	7.06406e+09	18620.7	0.912658	1669.16	1.45722
Sum GABR	MRPL1	1784	4.19956e-322	469.126	0	467.546	0.837162	0.0181184	10888.6	4.30598e+13	1782	2.41638e+10	4182.53	0.701234	5209.63	1.99896
Sum GABR	SCD5	1784	4.19956e-322	975.011	0	972.329	0.95846	0.00207945	10888.6	1.16511e+13	1782	6.53821e+09	20261.6	0.91916	1573.28	1.23744
Sum GABR	COPS4	1784	4.19956e-322	469.123	0	467.546	0.837161	0.022874	10888.6	4.30602e+13	1782	2.4164e+10	4182.48	0.701231	5168.65	1.99896
Sum GABR	WDFY3	1784	4.19956e-322	578.37	0	576.26	0.879928	0.00773918	10888.6	3.24704e+13	1782	1.82213e+10	6127.71	0.774707	4307.53	1.74717
Sum GABR	SPARCL1	1784	4.19956e-322	1512.86	0	1509.56	0.989603	0.000506302	10888.6	2.90229e+12	1782	1.62867e+09	86710.8	0.979863	1090.94	1.11112
Sum GABR	PYURF	1784	4.19956e-322	469.13	0	467.546	0.837164	0.00914959	10888.6	4.30594e+13	1782	2.41635e+10	4182.59	0.701237	5251.88	0.000199896
Sum GABR	H2AFZ	1784	4.19956e-322	469.121	0	467.546	0.83716	0.0243206	10888.6	4.30604e+13	1782	2.41641e+10	4182.45	0.70123	5100.43	1.66801
Sum GABR	UBE2D3	1784	4.19956e-322	469.111	0	467.546	0.837155	0.0270148	10888.6	4.30615e+13	1782	2.41647e+10	4182.3	0.701222	5033.73	1.99897
Sum GABR	RPL34	1784	4.19956e-322	945.064	0	942.506	0.955062	0.0024411	10888.6	1.25885e+13	1782	7.06428e+09	18620	0.912656	1765.42	1.4572
Sum GABR	ANK2	1784	4.19956e-322	602.53	0	600.371	0.887637	0.00692548	10888.6	3.05054e+13	1782	1.71186e+10	6637.22	0.788341	3925.79	2.10903
Sum GABR	CAMK2D	1784	4.19956e-322	469.12	0	467.546	0.83716	0.0245014	10888.6	4.30605e+13	1782	2.41641e+10	4182.44	0.701229	5161.71	1.668
Sum GABR	UGT8	1784	4.19956e-322	469.121	0	467.546	0.83716	0.0240855	10888.6	4.30604e+13	1782	2.41641e+10	4182.46	0.70123	5207.15	1.66799
Sum GABR	ANXA5	1784	4.19956e-322	469.125	0	467.546	0.837162	0.0200351	10888.6	4.306e+13	1782	2.41638e+10	4182.51	0.701233	5218.63	1.668
Sum GABR	KIAA1109	1784	4.19956e-322	469.066	0	467.516	0.837134	0.0282082	10888.6	4.30666e+13	1782	2.41675e+10	4181.6	0.701187	4462.05	1.99901
Sum GABR	HSPA4L	1784	4.19956e-322	469.124	0	467.546	0.837161	0.0215359	10888.6	43060071221752	1782	2.41639e+10	4182.5	0.701232	5142.89	1.99897
Sum GABR	NDUFC1	1784	4.19956e-322	602.561	0	600.377	0.887646	0.00439398	10888.6	3.0503e+13	1782	1.71173e+10	6637.88	0.788358	4227.81	2.109
Sum GABR	RP11-83A24.2	1784	4.19956e-322	469.13	0	467.546	0.837164	0.00925809	10888.6	4.30594e+13	1782	2.41635e+10	4182.59	0.701237	5251.88	0.000199896
Sum GABR	GAB1	1784	4.19956e-322	469.123	0	467.546	0.837161	0.023091	10888.6	4.30602e+13	1782	2.4164e+10	4182.48	0.701231	5206.99	1.99896
Sum GABR	SMARCA5	1784	4.19956e-322	469.121	0	467.546	0.83716	0.0243567	10888.6	4.30604e+13	1782	2.41641e+10	4182.45	0.70123	5148.95	1.99897
Sum GABR	RPS3A	1784	4.19956e-322	945.057	0	942.506	0.955062	0.00265808	10888.6	1.25888e+13	1782	7.06441e+09	18619.6	0.912654	1795.75	1.4572
Sum GABR	TRIM2	1784	4.19956e-322	469.106	0	467.546	0.837153	0.0275211	10888.6	4.30621e+13	1782	2.41651e+10	4182.21	0.701218	4968.13	1.65215
Sum GABR	RNF175	1784	4.19956e-322	469.123	0	467.546	0.837161	0.0227474	10888.6	4.30602e+13	1782	2.4164e+10	4182.48	0.701231	5162.87	1.99896
Sum GABR	GLRB	1784	4.19956e-322	469.115	0	467.546	0.837157	0.0262915	10888.6	4.30611e+13	1782	2.41645e+10	4182.36	0.701225	5041.26	1.99898
Sum GABR	GRIA2	1784	4.19956e-322	1232.81	0	1229.66	0.978744	0.000705206	10888.6	5.98465e+12	1782	3.35839e+09	41133.1	0.958476	202.222	1.36953
Sum GABR	MSMO1	1784	4.19956e-322	577.238	0	575.144	0.879553	0.00806466	10888.6	3.25656e+13	1782	1.82747e+10	6104.59	0.774047	4399.05	1.72992
Sum GABR	CPE	1784	4.19956e-322	561.121	0	559.046	0.874077	0.00840822	10888.6	3.39504e+13	1782	1.90518e+10	5782.91	0.764439	4411.97	1.48347
Sum GABR	C4orf27	1784	4.19956e-322	469.127	0	467.546	0.837163	0.0167984	10888.6	4.30597e+13	1782	2.41637e+10	4182.54	0.701234	5213.69	1.99896
Sum GABR	SCRG1	1784	4.19956e-322	2059.93	0	2056.15	0.997268	0.00016274	10888.6	7.05892e+11	1782	3.96123e+08	362058	0.995102	1397.66	1.19325
Sum GABR	GPM6A	1784	4.19956e-322	831.15	0	828.619	0.93929	0.0029474	10888.6	1.68973e+13	1782	9.4822e+09	13417.6	0.88276	1338.89	1.12328
Sum GABR	SPCS3	1784	4.19956e-322	469.126	0	467.546	0.837162	0.0194564	10888.6	4.30599e+13	1782	2.41638e+10	4182.52	0.701233	5190.51	1.99896
Sum GABR	ING2	1784	4.19956e-322	469.129	0	467.546	0.837163	0.0134712	10888.6	4.30596e+13	1782	2.41636e+10	4182.57	0.701236	5236.5	1.99896
Sum GABR	SORBS2	1784	4.19956e-322	469.119	0	467.546	0.837159	0.0251162	10888.6	4.30606e+13	1782	2.41642e+10	4182.42	0.701228	5138.74	1.668
Sum GABR	NDUFS6	1784	4.19956e-322	469.129	0	467.546	0.837163	0.0137063	10888.6	4.30596e+13	1782	2.41636e+10	4182.57	0.701236	5222.32	1.668
Sum GABR	CCT5	1784	4.19956e-322	469.124	0	467.546	0.837161	0.021554	10888.6	4.30601e+13	1782	2.41639e+10	4182.5	0.701232	5147.55	1.99897
Sum GABR	CMBL	1784	4.19956e-322	469.129	0	467.546	0.837164	0.0123501	10888.6	4.30595e+13	1782	2.41636e+10	4182.57	0.701236	5237.79	1.99896
Sum GABR	MYO10	1784	4.19956e-322	602.555	0	600.377	0.887644	0.00594904	10888.6	3.05035e+13	1782	1.71176e+10	6637.75	0.788355	4292.18	2.10898
Sum GABR	BASP1	1784	4.19956e-322	469.124	0	467.546	0.837161	0.021337	10888.6	4.306e+13	1782	2.41639e+10	4182.5	0.701232	5174.72	1.668
Sum GABR	SUB1	1784	4.19956e-322	945.074	0	942.506	0.955064	0.00229644	10888.6	1.25882e+13	1782	7.0641e+09	18620.5	0.912658	1662.63	1.45722
Sum GABR	C1QTNF3	1784	4.19956e-322	469.127	0	467.546	0.837163	0.0172685	10888.6	4.30598e+13	1782	2.41637e+10	4182.54	0.701234	5226.95	1.99896
Sum GABR	LIFR	1784	4.19956e-322	602.55	0	600.377	0.887643	0.00645535	10888.6	3.05038e+13	1782	1.71178e+10	6637.65	0.788352	4200.86	2.10899
Sum GABR	HMGCS1	1784	4.19956e-322	602.549	0	600.377	0.887643	0.00656384	10888.6	3.05039e+13	1782	1.71178e+10	6637.62	0.788352	4209.41	2.10899
Sum GABR	NDUFS4	1784	4.19956e-322	469.125	0	467.546	0.837162	0.0207403	10888.6	4.306e+13	1782	2.41639e+10	4182.51	0.701233	5181.22	1.99896
Sum GABR	ARL15	1784	4.19956e-322	469.128	0	467.546	0.837163	0.0147732	10888.6	4.30596e+13	1782	2.41636e+10	4182.56	0.701235	5224.58	1.99896
Sum GABR	SKIV2L2	1784	4.19956e-322	469.124	0	467.546	0.837161	0.022006	10888.6	4.30601e+13	1782	2.41639e+10	4182.49	0.701232	5164.01	1.99897
Sum GABR	RNF180	1784	4.19956e-322	469.123	0	467.546	0.837161	0.022223	10888.6	4.30601e+13	1782	2.41639e+10	4182.49	0.701232	5172.81	1.99896
Sum GABR	SREK1IP1	1784	4.19956e-322	469.126	0	467.546	0.837162	0.0183173	10888.6	4.30598e+13	1782	2.41638e+10	4182.53	0.701234	5203.3	1.99896
Sum GABR	CWC27	1784	4.19956e-322	469.124	0	467.546	0.837161	0.0220784	10888.6	4.30601e+13	1782	2.41639e+10	4182.49	0.701232	5169.44	1.99896
Sum GABR	SREK1	1784	4.19956e-322	469.101	0	467.544	0.837151	0.0276839	10888.6	4.30626e+13	1782	2.41653e+10	4182.14	0.701214	4972.04	1.99897
Sum GABR	TNPO1	1784	4.19956e-322	469.121	0	467.546	0.83716	0.0244471	10888.6	4.30605e+13	1782	2.41641e+10	4182.44	0.701229	5141.71	1.668
Sum GABR	FCHO2	1784	4.19956e-322	469.124	0	467.546	0.837161	0.0219518	10888.6	4.30601e+13	1782	2.41639e+10	4182.49	0.701232	5179.8	1.99896
Sum GABR	SERINC5	1784	4.19956e-322	469.119	0	467.546	0.837159	0.0253693	10888.6	4.30607e+13	1782	2.41642e+10	4182.41	0.701228	5168.26	1.668
Sum GABR	RPS23	1784	4.19956e-322	945.061	0	942.506	0.955062	0.00254959	10888.6	1.25886e+13	1782	7.06432e+09	18619.9	0.912655	1777.2	1.4572
Sum GABR	TMEM167A	1784	4.19956e-322	469.121	0	467.546	0.83716	0.0241397	10888.6	4.30604e+13	1782	2.41641e+10	4182.45	0.70123	5146.58	1.668
Sum GABR	VCAN	1784	4.19956e-322	777.192	0	774.716	0.92991	0.00334521	10888.6	1.94254e+13	1782	1.09009e+10	11439.4	0.865219	1948.32	1.28526
Sum GABR	EDIL3	1784	4.19956e-322	469.11	0	467.546	0.837155	0.0271233	10888.6	4.30616e+13	1782	2.41648e+10	4182.28	0.701221	5115.49	1.668
Sum GABR	COX7C	1784	4.19956e-322	1216.33	0	1213.37	0.977821	0.00110301	10888.6	6.24507e+12	1782	3.50453e+09	39343.5	0.956669	1452.24	1.1796
Sum GABR	CETN3	1784	4.19956e-322	469.127	0	467.546	0.837163	0.0176482	10888.6	4.30598e+13	1782	2.41637e+10	4182.54	0.701234	5211.61	1.99896
Sum GABR	RHOBTB3	1784	4.19956e-322	469.121	0	467.546	0.83716	0.0244833	10888.6	4.30605e+13	1782	2.41641e+10	4182.44	0.701229	5176.05	1.99896
Sum GABR	LNPEP	1784	4.19956e-322	469.127	0	467.546	0.837163	0.0164367	10888.6	4.30597e+13	1782	2.41637e+10	4182.55	0.701235	5218.3	1.99896
Sum GABR	CHD1	1784	4.19956e-322	469.116	0	467.546	0.837158	0.0261107	10888.6	4.3061e+13	1782	2.41644e+10	4182.37	0.701226	5121.05	1.99896
Sum GABR	FAM174A	1784	4.19956e-322	469.126	0	467.546	0.837162	0.0192937	10888.6	4.30599e+13	1782	2.41638e+10	4182.52	0.701233	5166.9	1.99897
Sum GABR	PAM	1784	4.19956e-322	469.114	0	467.546	0.837156	0.0265085	10888.6	4.30612e+13	1782	2.41646e+10	4182.34	0.701224	5049.99	1.99897
Sum GABR	APC	1784	4.19956e-322	469.106	0	467.546	0.837153	0.027503	10888.6	4.30621e+13	1782	2.4165e+10	4182.21	0.701218	4946.78	1.99898
Sum GABR	SRP19	1784	4.19956e-322	469.125	0	467.546	0.837162	0.0208488	10888.6	4.306e+13	1782	2.41639e+10	4182.51	0.701233	5184.17	1.99896
Sum GABR	REEP5	1784	4.19956e-322	469.104	0	467.545	0.837152	0.0276115	10888.6	4.30623e+13	1782	2.41652e+10	4182.18	0.701216	4845	1.65217
Sum GABR	TMED7	1784	4.19956e-322	469.125	0	467.546	0.837162	0.020451	10888.6	4.306e+13	1782	2.41639e+10	4182.51	0.701233	5191.13	1.65214
Sum GABR	SEMA6A	1784	4.19956e-322	578.378	0	576.26	0.87993	0.0074137	10888.6	3.24698e+13	1782	1.8221e+10	6127.87	0.774712	4417.8	1.74716
Sum GABR	PPIC	1784	4.19956e-322	469.129	0	467.546	0.837164	0.0115907	10888.6	4.30595e+13	1782	2.41636e+10	4182.58	0.701236	5244.96	1.99896
Sum GABR	ISOC1	1784	4.19956e-322	469.128	0	467.546	0.837163	0.0151167	10888.6	4.30596e+13	1782	2.41637e+10	4182.56	0.701235	5227.73	1.99896
Sum GABR	HINT1	1784	4.19956e-322	1001.26	0	998.486	0.96122	0.00168164	10888.6	1.0887e+13	1782	6.10944e+09	21808.6	0.924462	1644.85	1.24338
Sum GABR	IRF1	1784	4.19956e-322	578.383	0	576.26	0.879932	0.00710631	10888.6	3.24693e+13	1782	1.82207e+10	6127.97	0.774715	4486.08	1.74715
Sum GABR	2022-09-08	1784	4.19956e-322	1213.39	0	1210.56	0.977652	0.00148274	10888.6	6.29273e+12	1782	3.53127e+09	39032	0.956339	1576.75	0.000164629
Sum GABR	SHROOM1	1784	4.19956e-322	469.129	0	467.546	0.837164	0.0123682	10888.6	4.30595e+13	1782	2.41636e+10	4182.57	0.701236	5244.55	1.99896
Sum GABR	UQCRQ	1784	4.19956e-322	469.125	0	467.546	0.837162	0.0199447	10888.6	4.30599e+13	1782	2.41638e+10	4182.51	0.701233	5169.62	1.4244
Sum GABR	AFF4	1784	4.19956e-322	469.12	0	467.546	0.837159	0.0250258	10888.6	4.30606e+13	1782	2.41642e+10	4182.43	0.701229	5136.87	1.99897
Sum GABR	C5orf15	1784	4.19956e-322	469.125	0	467.546	0.837162	0.0207041	10888.6	4.306e+13	1782	2.41639e+10	4182.51	0.701233	5190.16	1.99896
Sum GABR	VDAC1	1784	4.19956e-322	602.559	0	600.377	0.887646	0.00502685	10888.6	3.05031e+13	1782	1.71174e+10	6637.84	0.788357	4228.61	2.10899
Sum GABR	SKP1	1784	4.19956e-322	1513.11	0	1509.8	0.989609	0.000488219	10888.6	2.90036e+12	1782	1.62759e+09	86769.7	0.979876	1258.91	1.11111
Sum GABR	DDX46	1784	4.19956e-322	469.112	0	467.546	0.837156	0.0269244	10888.6	4.30614e+13	1782	2.41647e+10	4182.31	0.701223	5031.29	1.99898
Sum GABR	C5orf24	1784	4.19956e-322	469.123	0	467.546	0.837161	0.0229282	10888.6	4.30602e+13	1782	2.4164e+10	4182.48	0.701231	5153.53	1.99897
Sum GABR	TXNDC15	1784	4.19956e-322	469.126	0	467.546	0.837162	0.018263	10888.6	4.30598e+13	1782	2.41638e+10	4182.53	0.701234	5197.75	1.99896
Sum GABR	SMAD5	1784	4.19956e-322	469.122	0	467.546	0.83716	0.0233441	10888.6	4.30603e+13	1782	2.4164e+10	4182.47	0.701231	5172.89	1.99896
Sum GABR	HNRNPA0	1784	4.19956e-322	469.127	0	467.546	0.837163	0.0171962	10888.6	4.30598e+13	1782	2.41637e+10	4182.54	0.701234	5219.9	1.99896
Sum GABR	NME5	1784	4.19956e-322	469.127	0	467.546	0.837163	0.0173951	10888.6	4.30598e+13	1782	2.41637e+10	4182.54	0.701234	5206.62	1.99896
Sum GABR	EGR1	1784	4.19956e-322	1228.36	0	1225.34	0.978498	0.000940274	10888.6	6.05383e+12	1782	3.39721e+09	40642.6	0.957996	1517.89	0.918745
Sum GABR	ETF1	1784	4.19956e-322	469.127	0	467.546	0.837163	0.0166718	10888.6	4.30597e+13	1782	2.41637e+10	4182.55	0.701235	5215.85	1.99896
Sum GABR	PAIP2	1784	4.19956e-322	469.117	0	467.546	0.837158	0.0257852	10888.6	4.30608e+13	1782	2.41643e+10	4182.39	0.701227	5002.96	1.99899
Sum GABR	UBE2D2	1784	4.19956e-322	469.127	0	467.546	0.837163	0.0165091	10888.6	4.30597e+13	1782	2.41637e+10	4182.55	0.701235	5211.66	1.99896
Sum GABR	NRG2	1784	4.19956e-322	469.129	0	467.546	0.837164	0.012549	10888.6	4.30595e+13	1782	2.41636e+10	4182.57	0.701236	5239.83	1.99896
Sum GABR	PFDN1	1784	4.19956e-322	469.123	0	467.546	0.837161	0.0229644	10888.6	4.30602e+13	1782	2.4164e+10	4182.48	0.701231	5157.96	1.99897
Sum GABR	NDUFA2	1784	4.19956e-322	469.127	0	467.546	0.837163	0.0162378	10888.6	4.30597e+13	1782	2.41637e+10	4182.55	0.701235	5204.74	1.99896
Sum GABR	HARS	1784	4.19956e-322	469.124	0	467.546	0.837161	0.021771	10888.6	4.30601e+13	1782	2.41639e+10	4182.49	0.701232	5159.28	1.99897
Sum GABR	TAF7	1784	4.19956e-322	469.123	0	467.546	0.837161	0.0229101	10888.6	4.30602e+13	1782	2.4164e+10	4182.48	0.701231	5150.09	1.668
Sum GABR	PCDH1	1784	4.19956e-322	469.129	0	467.546	0.837164	0.0113737	10888.6	4.30595e+13	1782	2.41636e+10	4182.58	0.701236	5247.44	1.99896
Sum GABR	NDFIP1	1784	4.19956e-322	602.543	0	600.377	0.887641	0.00678083	10888.6	3.05044e+13	1782	1.71181e+10	6637.5	0.788348	4009.3	2.10902
Sum GABR	LARS	1784	4.19956e-322	469.101	0	467.544	0.837151	0.02772	10888.6	4.30627e+13	1782	2.41654e+10	4182.14	0.701214	4940.43	1.99898
Sum GABR	DPYSL3	1784	4.19956e-322	469.127	0	467.546	0.837163	0.0177748	10888.6	4.30598e+13	1782	2.41637e+10	4182.54	0.701234	5227.23	1.99896
Sum GABR	CD74	1784	4.19956e-322	469.098	0	467.544	0.83715	0.0278647	10888.6	4.30629e+13	1782	2.41655e+10	4182.1	0.701212	5214.65	1.9989
Sum GABR	RPS14	1784	4.19956e-322	945.065	0	942.506	0.955063	0.00238685	10888.6	1.25885e+13	1782	7.06425e+09	18620.1	0.912656	1748.14	1.45721
Sum GABR	DCTN4	1784	4.19956e-322	469.122	0	467.546	0.83716	0.0235973	10888.6	4.30603e+13	1782	2.4164e+10	4182.46	0.70123	5163.75	1.99896
Sum GABR	SPARC	1784	4.19956e-322	469.122	0	467.546	0.83716	0.0233622	10888.6	4.30603e+13	1782	2.4164e+10	4182.47	0.701231	5180.07	1.99896
Sum GABR	ATOX1	1784	4.19956e-322	469.128	0	467.546	0.837163	0.015189	10888.6	4.30596e+13	1782	2.41637e+10	4182.56	0.701235	5212.74	1.99896
Sum GABR	G3BP1	1784	4.19956e-322	469.125	0	467.546	0.837162	0.0203063	10888.6	4.306e+13	1782	2.41638e+10	4182.51	0.701233	5195.96	1.99896
Sum GABR	GALNT10	1784	4.19956e-322	469.128	0	467.546	0.837163	0.0153699	10888.6	4.30596e+13	1782	2.41637e+10	4182.56	0.701235	5235.09	1.668
Sum GABR	UBLCP1	1784	4.19956e-322	469.125	0	467.546	0.837162	0.0204691	10888.6	4.306e+13	1782	2.41639e+10	4182.51	0.701233	5179.22	1.99896
Sum GABR	TTC1	1784	4.19956e-322	469.125	0	467.546	0.837162	0.0210658	10888.6	4.306e+13	1782	2.41639e+10	4182.5	0.701233	5178.67	1.99896
Sum GABR	GABRB2	1784	4.19956e-322	469.086	0	467.534	0.837144	0.0280455	10888.6	4.30643e+13	1782	2.41663e+10	4181.91	0.701203	4433.22	1.99903
Sum GABR	CCNG1	1784	4.19956e-322	469.127	0	467.546	0.837163	0.017377	10888.6	4.30598e+13	1782	2.41637e+10	4182.54	0.701234	5209.9	1.99896
Sum GABR	NUDCD2	1784	4.19956e-322	602.561	0	600.377	0.887646	0.00433973	10888.6	3.0503e+13	1782	1.71173e+10	6637.88	0.788358	4298.71	2.10898
Sum GABR	DUSP1	1784	4.19956e-322	469.087	0	467.534	0.837144	0.0280274	10888.6	4.30642e+13	1782	2.41662e+10	4181.92	0.701203	5017.4	12.5269
Sum GABR	CPEB4	1784	4.19956e-322	578.362	0	576.255	0.879925	0.00781151	10888.6	3.24711e+13	1782	1.82217e+10	6127.54	0.774703	4287.3	1.74717
Sum GABR	LINC01411	1784	4.19956e-322	469.13	0	467.546	0.837164	0.00938466	10888.6	4.30594e+13	1782	2.41635e+10	4182.59	0.701237	5251.88	0.000199896
Sum GABR	CLTB	1784	4.19956e-322	469.127	0	467.546	0.837163	0.0176663	10888.6	4.30598e+13	1782	2.41637e+10	4182.54	0.701234	5199.36	1.99896
Sum GABR	PRELID1	1784	4.19956e-322	469.129	0	467.546	0.837164	0.0115726	10888.6	4.30595e+13	1782	2.41636e+10	4182.58	0.701236	5239.4	1.99896
Sum GABR	DDX41	1784	4.19956e-322	469.127	0	467.546	0.837163	0.016274	10888.6	4.30597e+13	1782	2.41637e+10	4182.55	0.701235	5220.19	1.668
Sum GABR	TMED9	1784	4.19956e-322	602.562	0	600.377	0.887647	0.00368877	10888.6	3.05029e+13	1782	1.71172e+10	6637.91	0.788359	4318.45	2.10898
Sum GABR	NHP2	1784	4.19956e-322	602.562	0	600.377	0.887647	0.00386959	10888.6	3.05029e+13	1782	1.71172e+10	6637.9	0.788359	4289.88	2.10898
Sum GABR	HNRNPH1	1784	4.19956e-322	602.533	0	600.372	0.887638	0.0069074	10888.6	3.05052e+13	1782	1.71185e+10	6637.27	0.788343	4123.12	2.10899
Sum GABR	CTC-241N9.1	1784	4.19956e-322	469.13	0	467.546	0.837164	0.00878795	10888.6	4.30594e+13	1782	2.41635e+10	4182.59	0.701237	5251.88	0.000199896
Sum GABR	GNB2L1	1784	4.19956e-322	945.063	0	942.506	0.955062	0.00247726	10888.6	1.25886e+13	1782	7.06429e+09	18620	0.912655	1746.72	1.45721
Sum GABR	SLC22A23	1784	4.19956e-322	469.126	0	467.546	0.837162	0.0194384	10888.6	4.30599e+13	1782	2.41638e+10	4182.52	0.701233	5202.13	1.99896
Sum GABR	PXDC1	1784	4.19956e-322	469.129	0	467.546	0.837164	0.0119343	10888.6	4.30595e+13	1782	2.41636e+10	4182.58	0.701236	5245.69	1.99896
Sum GABR	NRN1	1784	4.19956e-322	469.129	0	467.546	0.837164	0.0130734	10888.6	4.30595e+13	1782	2.41636e+10	4182.57	0.701236	5241.89	1.99896
Sum GABR	SLC35B3	1784	4.19956e-322	469.124	0	467.546	0.837161	0.0212466	10888.6	4.306e+13	1782	2.41639e+10	4182.5	0.701232	5198.32	1.99896
Sum GABR	TMEM14B	1784	4.19956e-322	469.127	0	467.546	0.837163	0.0177929	10888.6	43059781652403	1782	2.41637e+10	4182.54	0.701234	5182.99	1.99897
Sum GABR	GFOD1	1784	4.19956e-322	602.56	0	600.377	0.887646	0.0047737	10888.6	3.05031e+13	1782	1.71173e+10	6637.86	0.788357	4257.73	2.10899
Sum GABR	CAP2	1784	4.19956e-322	469.112	0	467.546	0.837156	0.026834	10888.6	4.30614e+13	1782	2.41646e+10	4182.32	0.701223	4954.76	1.99899
Sum GABR	TPMT	1784	4.19956e-322	469.127	0	467.546	0.837163	0.0161836	10888.6	4.30597e+13	1782	2.41637e+10	4182.55	0.701235	5222.83	1.99896
Sum GABR	E2F3	1784	4.19956e-322	469.127	0	467.546	0.837163	0.016491	10888.6	4.30597e+13	1782	2.41637e+10	4182.55	0.701235	5221.78	1.99896
Sum GABR	HIST1H4C	1784	4.19956e-322	469.126	0	467.546	0.837162	0.0188055	10888.6	4.30599e+13	1782	2.41638e+10	4182.53	0.701234	5200.81	1.668
Sum GABR	ZNF184	1784	4.19956e-322	469.127	0	467.546	0.837163	0.0172143	10888.6	4.30598e+13	1782	2.41637e+10	4182.54	0.701234	5219.95	1.99896
Sum GABR	HLA-A	1784	4.19956e-322	1014.42	0	1011.62	0.962532	0.00159123	10888.6	1.0523e+13	1782	5.90515e+09	22624.8	0.926987	1685.29	1.0754
Sum GABR	PPP1R10	1784	4.19956e-322	469.127	0	467.546	0.837162	0.0180641	10888.6	4.30598e+13	1782	2.41638e+10	4182.53	0.701234	5206.1	1.99896
Sum GABR	DDR1	1784	4.19956e-322	469.123	0	467.546	0.837161	0.0222049	10888.6	4.30601e+13	1782	2.41639e+10	4182.49	0.701232	5196.63	1.99896
Sum GABR	HLA-C	1784	4.19956e-322	578.382	0	576.26	0.879932	0.00717863	10888.6	3.24695e+13	1782	1.82208e+10	6127.94	0.774714	4465.31	1.74715
Sum GABR	HLA-B	1784	4.19956e-322	1232.59	0	1229.54	0.978731	0.00090411	10888.6	5.98812e+12	1782	3.36034e+09	41108.2	0.958452	1540.19	1.36931
Sum GABR	ATP6V1G2	1784	4.19956e-322	602.556	0	600.377	0.887645	0.00571398	10888.6	3.05034e+13	1782	1.71175e+10	6637.78	0.788356	4204.35	2.109
Sum GABR	CSNK2B	1784	4.19956e-322	469.124	0	467.546	0.837161	0.0216625	10888.6	4.30601e+13	1782	2.41639e+10	4182.5	0.701232	5162.08	1.99897
Sum GABR	HSPA1A	1784	4.19956e-322	469.129	0	467.546	0.837164	0.0118438	10888.6	4.30595e+13	1782	2.41636e+10	4182.58	0.701236	5240.93	1.10609
Sum GABR	HSPA1B	1784	4.19956e-322	469.129	0	467.546	0.837164	0.0118258	10888.6	4.30595e+13	1782	2.41636e+10	4182.58	0.701236	5243.32	1.99896
Sum GABR	RNF5	1784	4.19956e-322	469.13	0	467.546	0.837164	0.00963781	10888.6	4.30594e+13	1782	2.41635e+10	4182.59	0.701237	5251.88	0.000199896
Sum GABR	HLA-DQB1	1784	4.19956e-322	469.13	0	467.546	0.837164	0.01056	10888.6	4.30594e+13	1782	2.41635e+10	4182.59	0.701237	5251.11	1.99896
Sum GABR	TAP1	1784	4.19956e-322	469.13	0	467.546	0.837164	0.00943891	10888.6	4.30594e+13	1782	2.41635e+10	4182.59	0.701237	5251.88	0.000199896
Sum GABR	HLA-DPA1	1784	4.19956e-322	469.13	0	467.546	0.837164	0.00976439	10888.6	4.30594e+13	1782	2.41635e+10	4182.59	0.701237	5251.88	0.000199896
Sum GABR	SLC39A7	1784	4.19956e-322	469.13	0	467.546	0.837164	0.00958357	10888.6	43059418756693	1782	2.41635e+10	4182.59	0.701237	5251.88	0.0001668
Sum GABR	RING1	1784	4.19956e-322	469.126	0	467.546	0.837162	0.0190948	10888.6	4.30599e+13	1782	2.41638e+10	4182.52	0.701234	5203.06	1.99896
Sum GABR	RPS18	1784	4.19956e-322	602.56	0	600.377	0.887646	0.00470137	10888.6	3.05031e+13	1782	1.71173e+10	6637.86	0.788358	4261.58	2.10899
Sum GABR	PFDN6	1784	4.19956e-322	469.13	0	467.546	0.837164	0.00949316	10888.6	4.30594e+13	1782	2.41635e+10	4182.59	0.701237	5251.88	0.000199896
Sum GABR	C6orf1	1784	4.19956e-322	469.127	0	467.546	0.837163	0.0173589	10888.6	4.30598e+13	1782	2.41637e+10	4182.54	0.701234	5192.01	1.99896
Sum GABR	RPL10A	1784	4.19956e-322	1227.02	0	1224.02	0.978424	0.000994521	10888.6	6.07485e+12	1782	3.409e+09	40495.9	0.95785	1524.53	1.18378
Sum GABR	SRSF3	1784	4.19956e-322	577.231	0	575.142	0.87955	0.00815507	10888.6	3.25662e+13	1782	1.82751e+10	6104.45	0.774043	4332.09	1.72992
Sum GABR	CPNE5	1784	4.19956e-322	469.127	0	467.546	0.837162	0.0179556	10888.6	4.30598e+13	1782	2.41637e+10	4182.54	0.701234	5218.94	1.99896
Sum GABR	PPIL1	1784	4.19956e-322	469.129	0	467.546	0.837163	0.0137425	10888.6	4.30596e+13	1782	2.41636e+10	4182.57	0.701236	5222.8	1.99896
Sum GABR	TBC1D22B	1784	4.19956e-322	469.129	0	467.546	0.837164	0.012983	10888.6	4.30595e+13	1782	2.41636e+10	4182.57	0.701236	5241.29	1.99896
Sum GABR	RNF8	1784	4.19956e-322	469.125	0	467.546	0.837162	0.0198543	10888.6	4.30599e+13	1782	2.41638e+10	4182.52	0.701233	5183.16	1.99896
Sum GABR	GLO1	1784	4.19956e-322	469.127	0	467.546	0.837163	0.0177567	10888.6	4.30598e+13	1782	2.41637e+10	4182.54	0.701234	5198.99	1.668
Sum GABR	TBCC	1784	4.19956e-322	469.128	0	467.546	0.837163	0.0141584	10888.6	4.30596e+13	1782	2.41636e+10	4182.56	0.701235	5227.1	1.99896
Sum GABR	MRPL2	1784	4.19956e-322	469.129	0	467.546	0.837163	0.0132904	10888.6	43059550437419	1782	2.41636e+10	4182.57	0.701236	5234.12	1.99896
Sum GABR	POLR1C	1784	4.19956e-322	469.125	0	467.546	0.837162	0.0201255	10888.6	4.306e+13	1782	2.41638e+10	4182.51	0.701233	5181.17	1.99896
Sum GABR	HSP90AB1	1784	4.19956e-322	1232.82	0	1229.66	0.978744	0.000687124	10888.6	5.98459e+12	1782	3.35835e+09	41133.5	0.958477	940.481	1.36942
Sum GABR	TNFRSF21	1784	4.19956e-322	469.126	0	467.546	0.837162	0.0185523	10888.6	4.30598e+13	1782	2.41638e+10	4182.53	0.701234	5213.94	1.99896
Sum GABR	GSTA4	1784	4.19956e-322	602.546	0	600.377	0.887642	0.00665425	10888.6	3.05041e+13	1782	1.71179e+10	6637.57	0.78835	4090.25	2.10901
Sum GABR	FBXO9	1784	4.19956e-322	469.115	0	467.546	0.837157	0.0263277	10888.6	4.30611e+13	1782	2.41645e+10	4182.36	0.701225	5056.56	1.99898
Sum GABR	PHF3	1784	4.19956e-322	469.117	0	467.546	0.837158	0.0259118	10888.6	4.30609e+13	1782	2.41644e+10	4182.38	0.701227	5087.15	1.99897
Sum GABR	ADGRB3	1784	4.19956e-322	469.13	0	467.546	0.837164	0.0102164	10888.6	4.30594e+13	1782	2.41635e+10	4182.59	0.701237	5251.85	0.000199896
Sum GABR	FAM135A	1784	4.19956e-322	469.12	0	467.546	0.837159	0.0248811	10888.6	4.30605e+13	1782	2.41642e+10	4182.43	0.701229	5128.63	1.99897
Sum GABR	SMAP1	1784	4.19956e-322	469.12	0	467.546	0.83716	0.0245918	10888.6	4.30605e+13	1782	2.41641e+10	4182.44	0.701229	5144.57	1.99897
Sum GABR	EEF1A1	1784	4.19956e-322	1023.18	0	1020.37	0.96338	0.00155507	10888.6	1.02875e+13	1782	5.77301e+09	23183.4	0.928621	1666.98	1.08022
Sum GABR	COX7A2	1784	4.19956e-322	602.559	0	600.377	0.887646	0.00500877	10888.6	3.05031e+13	1782	1.71174e+10	6637.85	0.788357	4195.23	2.109
Sum GABR	SENP6	1784	4.19956e-322	469.112	0	467.546	0.837156	0.0268159	10888.6	4.30614e+13	1782	2.41646e+10	4182.32	0.701223	5056.78	1.99897
Sum GABR	MYO6	1784	4.19956e-322	602.511	0	600.357	0.887631	0.00701589	10888.6	3.0507e+13	1782	1.71195e+10	6636.79	0.788331	3923.82	2.10901
Sum GABR	HMGN3	1784	4.19956e-322	945.1	0	942.506	0.955067	0.00211562	10888.6	1.25874e+13	1782	7.06362e+09	18621.9	0.912664	1372.28	1.45727
Sum GABR	PGM3	1784	4.19956e-322	469.118	0	467.546	0.837158	0.0255863	10888.6	4.30608e+13	1782	2.41643e+10	4182.4	0.701227	5124.28	1.99897
Sum GABR	ZNF292	1784	4.19956e-322	469.081	0	467.53	0.837142	0.0281178	10888.6	4.30648e+13	1782	2.41666e+10	4181.84	0.701199	4742.65	1.99899
Sum GABR	ORC3	1784	4.19956e-322	469.123	0	467.546	0.837161	0.0228197	10888.6	4.30602e+13	1782	2.4164e+10	4182.48	0.701231	5138	1.99897
Sum GABR	AKIRIN2	1784	4.19956e-322	469.128	0	467.546	0.837163	0.0157315	10888.6	4.30597e+13	1782	2.41637e+10	4182.55	0.701235	5220.46	1.99896
Sum GABR	CNR1	1784	4.19956e-322	469.112	0	467.546	0.837156	0.0268882	10888.6	4.30614e+13	1782	2.41647e+10	4182.31	0.701223	5018.73	1.99897
Sum GABR	PNRC1	1784	4.19956e-322	469.125	0	467.546	0.837162	0.020686	10888.6	4.306e+13	1782	2.41639e+10	4182.51	0.701233	5184.18	1.99896
Sum GABR	PNISR	1784	4.19956e-322	468.951	0	467.405	0.837082	0.0284252	10888.6	4.30793e+13	1782	2.41747e+10	4179.84	0.701099	3620.7	1.99902
Sum GABR	SNX3	1784	4.19956e-322	602.556	0	600.377	0.887645	0.00573206	10888.6	3.05034e+13	1782	1.71175e+10	6637.78	0.788356	4191.64	2.109
Sum GABR	AMD1	1784	4.19956e-322	602.554	0	600.377	0.887644	0.00602137	10888.6	3.05035e+13	1782	1.71176e+10	6637.74	0.788354	4216.19	2.10899
Sum GABR	SLC16A10	1784	4.19956e-322	469.13	0	467.546	0.837164	0.0113375	10888.6	4.30595e+13	1782	2.41636e+10	4182.58	0.701236	5242.16	1.99896
Sum GABR	MARCKS	1784	4.19956e-322	1224.54	0	1221.56	0.978285	0.00104877	10888.6	6.11391e+12	1782	3.43093e+09	40225.7	0.957579	1471.14	1.17748
Sum GABR	KPNA5	1784	4.19956e-322	469.126	0	467.546	0.837162	0.0191852	10888.6	4.30599e+13	1782	2.41638e+10	4182.52	0.701233	5187.04	1.99896
Sum GABR	GOPC	1784	4.19956e-322	469.122	0	467.546	0.83716	0.0238685	10888.6	4.30603e+13	1782	2.41641e+10	4182.46	0.70123	5147.83	1.99897
Sum GABR	SLC35F1	1784	4.19956e-322	602.545	0	600.377	0.887641	0.00676274	10888.6	3.05043e+13	1782	1.7118e+10	6637.53	0.788349	4086.32	2.10901
Sum GABR	RNF146	1784	4.19956e-322	602.554	0	600.377	0.887644	0.00600329	10888.6	30503515608011	1782	1.71176e+10	6637.74	0.788355	4219.24	2.10899
Sum GABR	MOXD1	1784	4.19956e-322	469.127	0	467.546	0.837163	0.0162559	10888.6	4.30597e+13	1782	2.41637e+10	4182.55	0.701235	5236.43	1.99896
Sum GABR	SLC18B1	1784	4.19956e-322	469.13	0	467.546	0.837164	0.0100718	10888.6	4.30594e+13	1782	2.41635e+10	4182.59	0.701237	5251.87	0.0001668
Sum GABR	SGK1	1784	4.19956e-322	561.589	0	559.507	0.87424	0.00828165	10888.6	3.39093e+13	1782	1.90288e+10	5792.07	0.764724	4451.05	1.49047
Sum GABR	BCLAF1	1784	4.19956e-322	602.538	0	600.375	0.887639	0.00687124	10888.6	3.05048e+13	1782	1.71183e+10	6637.38	0.788345	4054.5	2.10901
Sum GABR	GINM1	1784	4.19956e-322	469.13	0	467.546	0.837164	0.00992713	10888.6	4.30594e+13	1782	2.41635e+10	4182.59	0.701237	5251.88	0.000199896
Sum GABR	KATNA1	1784	4.19956e-322	469.128	0	467.546	0.837163	0.0155326	10888.6	4.30597e+13	1782	2.41637e+10	4182.56	0.701235	5228.56	1.99896
Sum GABR	PCMT1	1784	4.19956e-322	469.117	0	467.546	0.837158	0.0258575	10888.6	4.30609e+13	1782	2.41643e+10	4182.39	0.701227	5071.32	1.99897
Sum GABR	MTRF1L	1784	4.19956e-322	469.129	0	467.546	0.837163	0.0135978	10888.6	4.30596e+13	1782	2.41636e+10	4182.57	0.701236	5234.91	1.99896
Sum GABR	DYNLT1	1784	4.19956e-322	945.062	0	942.506	0.955062	0.00251343	10888.6	1.25886e+13	1782	7.06431e+09	18619.9	0.912655	1766.21	1.4572
Sum GABR	ACAT2	1784	4.19956e-322	469.127	0	467.546	0.837163	0.0172866	10888.6	4.30598e+13	1782	2.41637e+10	4182.54	0.701234	5207.6	1.668
Sum GABR	MPC1	1784	4.19956e-322	469.13	0	467.546	0.837164	0.010108	10888.6	4.30594e+13	1782	2.41635e+10	4182.59	0.701237	5251.87	0.0001668
Sum GABR	PSMB1	1784	4.19956e-322	602.556	0	600.377	0.887645	0.00569589	10888.6	3.05033e+13	1782	1.71175e+10	6637.79	0.788356	4231.38	2.10899
Sum GABR	PDCD2	1784	4.19956e-322	602.559	0	600.377	0.887646	0.0050811	10888.6	3.05031e+13	1782	1.71174e+10	6637.84	0.788357	4279.46	2.10898
Sum GABR	GNA12	1784	4.19956e-322	469.128	0	467.546	0.837163	0.0143573	10888.6	4.30596e+13	1782	2.41636e+10	4182.56	0.701235	5233.39	1.99896
Sum GABR	WIPI2	1784	4.19956e-322	469.127	0	467.546	0.837162	0.0178833	10888.6	4.30598e+13	1782	2.41637e+10	4182.54	0.701234	5209.45	1.99896
Sum GABR	ACTB	1784	4.19956e-322	1475.22	0	1471.94	0.988564	0.000524384	10888.6	3.19871e+12	1782	1.79501e+09	78510.2	0.977806	1304.69	0.980154
Sum GABR	CCZ1	1784	4.19956e-322	469.128	0	467.546	0.837163	0.0149721	10888.6	4.30596e+13	1782	2.41637e+10	4182.56	0.701235	5228.02	1.99896
Sum GABR	GLCCI1	1784	4.19956e-322	602.552	0	600.377	0.887644	0.00632877	10888.6	3.05037e+13	1782	1.71177e+10	6637.68	0.788353	4213.71	2.10899
Sum GABR	NXPH1	1784	4.19956e-322	469.113	0	467.546	0.837156	0.0266893	10888.6	4.30613e+13	1782	2.41646e+10	4182.33	0.701224	4970	1.99898
Sum GABR	ARL4A	1784	4.19956e-322	469.124	0	467.546	0.837161	0.0216806	10888.6	4.30601e+13	1782	2.41639e+10	4182.49	0.701232	5203.77	1.43088
Sum GABR	ETV1	1784	4.19956e-322	578.376	0	576.26	0.87993	0.00750411	10888.6	3.24699e+13	1782	1.82211e+10	6127.83	0.774711	4405.34	1.74716
Sum GABR	NUPL2	1784	4.19956e-322	469.118	0	467.546	0.837159	0.0255502	10888.6	4.30607e+13	1782	2.41643e+10	4182.4	0.701227	5140.88	1.99896
Sum GABR	CYCS	1784	4.19956e-322	578.375	0	576.26	0.879929	0.00759452	10888.6	3.24701e+13	1782	1.82211e+10	6127.79	0.77471	4278.69	1.74718
Sum GABR	HNRNPA2B1	1784	4.19956e-322	602.456	0	600.306	0.887614	0.00707014	10888.6	3.05112e+13	1782	1.71219e+10	6635.61	0.788301	3457.98	2.10906
Sum GABR	CBX3	1784	4.19956e-322	602.556	0	600.377	0.887645	0.00585863	10888.6	3.05034e+13	1782	1.71175e+10	6637.77	0.788355	4227.98	2.10899
Sum GABR	SNX10	1784	4.19956e-322	469.122	0	467.546	0.837161	0.0232718	10888.6	4.30603e+13	1782	2.4164e+10	4182.47	0.701231	5116.19	1.99897
Sum GABR	CREB5	1784	4.19956e-322	577.232	0	575.142	0.879551	0.00811891	10888.6	3.25661e+13	1782	1.8275e+10	6104.47	0.774043	4419.55	1.72991
Sum GABR	2022-09-07	1784	4.19956e-322	469.13	0	467.546	0.837164	0.00931233	10888.6	4.30594e+13	1782	2.41635e+10	4182.59	0.701237	5251.88	0.000199896
Sum GABR	STARD3NL	1784	4.19956e-322	469.125	0	467.546	0.837162	0.0201797	10888.6	4.306e+13	1782	2.41638e+10	4182.51	0.701233	5168.12	1.99897
Sum GABR	PSMA2	1784	4.19956e-322	469.126	0	467.546	0.837162	0.0186608	10888.6	4.30598e+13	1782	2.41638e+10	4182.53	0.701234	5201.05	1.43088
Sum GABR	URGCP	1784	4.19956e-322	602.558	0	600.377	0.887646	0.00540658	10888.6	3.05032e+13	1782	1.71174e+10	6637.82	0.788357	4245.4	2.10899
Sum GABR	TMED4	1784	4.19956e-322	469.123	0	467.546	0.837161	0.0225847	10888.6	4.30602e+13	1782	2.4164e+10	4182.48	0.701231	5159.68	1.99897
Sum GABR	PPIA	1784	4.19956e-322	1561.46	0	1558.02	0.990802	0.000361644	10888.6	2.55973e+12	1782	1.43644e+09	98553.4	0.98224	1358.1	1.28301
Sum GABR	ADCY1	1784	4.19956e-322	469.121	0	467.546	0.83716	0.0243025	10888.6	4.30604e+13	1782	2.41641e+10	4182.45	0.70123	5122.12	1.99897
Sum GABR	SEC61G	1784	4.19956e-322	786.936	0	784.434	0.93171	0.00311014	10888.6	1.89424e+13	1782	1.06299e+10	11776.5	0.86857	2096.96	1.29662
Sum GABR	ZNF713	1784	4.19956e-322	469.129	0	467.546	0.837164	0.0121512	10888.6	4.30595e+13	1782	2.41636e+10	4182.57	0.701236	5242.36	1.99896
Sum GABR	GBAS	1784	4.19956e-322	469.122	0	467.546	0.83716	0.0233803	10888.6	4.30603e+13	1782	2.4164e+10	4182.47	0.701231	5157.18	1.99896
Sum GABR	CHCHD2	1784	4.19956e-322	602.561	0	600.377	0.887647	0.00417699	10888.6	3.0503e+13	1782	1.71173e+10	6637.89	0.788358	4261.97	2.10899
Sum GABR	RP11-792A8.4	1784	4.19956e-322	469.13	0	467.546	0.837164	0.00889644	10888.6	4.30594e+13	1782	2.41635e+10	4182.59	0.701237	5251.88	0.000199896
Sum GABR	SBDS	1784	4.19956e-322	602.56	0	600.377	0.887646	0.00459288	10888.6	3.05031e+13	1782	1.71173e+10	6637.87	0.788358	4273.2	2.10899
Sum GABR	POM121	1784	4.19956e-322	469.126	0	467.546	0.837162	0.0183896	10888.6	4.30598e+13	1782	2.41638e+10	4182.53	0.701234	5206.21	1.99896
Sum GABR	ABHD11	1784	4.19956e-322	469.129	0	467.546	0.837164	0.012748	10888.6	4.30595e+13	1782	2.41636e+10	4182.57	0.701236	5241.29	1.99896
Sum GABR	ELN	1784	4.19956e-322	469.129	0	467.546	0.837164	0.0124948	10888.6	4.30595e+13	1782	2.41636e+10	4182.57	0.701236	5242.52	1.99896
Sum GABR	GTF2I	1784	4.19956e-322	1215.05	0	1212.16	0.977747	0.00126575	10888.6	6.26571e+12	1782	3.51611e+09	39208	0.956526	1529.72	1.37449
Sum GABR	STYXL1	1784	4.19956e-322	469.129	0	467.546	0.837164	0.0130011	10888.6	4.30595e+13	1782	2.41636e+10	4182.57	0.701236	5237.79	1.99896
Sum GABR	HSPB1	1784	4.19956e-322	469.129	0	467.546	0.837164	0.0122055	10888.6	4.30595e+13	1782	2.41636e+10	4182.57	0.701236	5244.45	1.99896
Sum GABR	SEMA3E	1784	4.19956e-322	469.126	0	467.546	0.837162	0.019366	10888.6	4.30599e+13	1782	2.41638e+10	4182.52	0.701233	5222.85	1.99896
Sum GABR	TMEM243	1784	4.19956e-322	469.13	0	467.546	0.837164	0.00980055	10888.6	4.30594e+13	1782	2.41635e+10	4182.59	0.701237	5251.88	0.000199896
Sum GABR	SRI	1784	4.19956e-322	469.122	0	467.546	0.83716	0.0237962	10888.6	4.30603e+13	1782	2.41641e+10	4182.46	0.70123	5167.18	1.668
Sum GABR	CLDN12	1784	4.19956e-322	602.556	0	600.377	0.887645	0.00576822	10888.6	3.05034e+13	1782	1.71175e+10	6637.78	0.788356	4246.53	2.10899
Sum GABR	AKAP9	1784	4.19956e-322	469.061	0	467.513	0.837132	0.0282625	10888.6	4.3067e+13	1782	2.41678e+10	4181.53	0.701184	4499.56	1.99901
Sum GABR	KRIT1	1784	4.19956e-322	469.119	0	467.546	0.837159	0.0252428	10888.6	4.30606e+13	1782	2.41642e+10	4182.42	0.701228	5129.4	1.99897
Sum GABR	FAM133B	1784	4.19956e-322	469.125	0	467.546	0.837162	0.0199628	10888.6	4.30599e+13	1782	2.41638e+10	4182.51	0.701233	5197.66	1.65214
Sum GABR	CDK6	1784	4.19956e-322	602.558	0	600.377	0.887646	0.00528	10888.6	3.05032e+13	1782	1.71174e+10	6637.82	0.788357	4311.53	2.10898
Sum GABR	PON3	1784	4.19956e-322	469.129	0	467.546	0.837164	0.0126214	10888.6	4.30595e+13	1782	2.41636e+10	4182.57	0.701236	5246.11	1.99896
Sum GABR	ARPC1A	1784	4.19956e-322	469.125	0	467.546	0.837162	0.0196373	10888.6	4.30599e+13	1782	2.41638e+10	4182.52	0.701233	5183.99	1.99896
Sum GABR	BUD31	1784	4.19956e-322	469.129	0	467.546	0.837163	0.0139052	10888.6	4.30596e+13	1782	2.41636e+10	4182.56	0.701236	5230.89	1.668
Sum GABR	PTCD1	1784	4.19956e-322	469.13	0	467.546	0.837164	0.0102526	10888.6	4.30594e+13	1782	2.41635e+10	4182.59	0.701237	5251.73	1.99896
Sum GABR	ZNF655	1784	4.19956e-322	469.119	0	467.546	0.837159	0.0253874	10888.6	4.30607e+13	1782	2.41643e+10	4182.41	0.701228	5129.29	1.99897
Sum GABR	AP4M1	1784	4.19956e-322	469.128	0	467.546	0.837163	0.0152433	10888.6	4.30596e+13	1782	2.41637e+10	4182.56	0.701235	5232.18	1.99896
Sum GABR	ZCWPW1	1784	4.19956e-322	469.128	0	467.546	0.837163	0.0143754	10888.6	4.30596e+13	1782	2.41636e+10	4182.56	0.701235	5238.24	1.668
Sum GABR	TSC22D4	1784	4.19956e-322	945.051	0	942.506	0.955061	0.00283891	10888.6	1.2589e+13	1782	7.06451e+09	18619.3	0.912653	1818.67	1.45719
Sum GABR	AGFG2	1784	4.19956e-322	469.13	0	467.546	0.837164	0.0110301	10888.6	4.30595e+13	1782	2.41636e+10	4182.58	0.701236	5247.86	1.99896
Sum GABR	TRIP6	1784	4.19956e-322	469.129	0	467.546	0.837164	0.012531	10888.6	4.30595e+13	1782	2.41636e+10	4182.57	0.701236	5244.87	1.99896
Sum GABR	AP1S1	1784	4.19956e-322	469.13	0	467.546	0.837164	0.011211	10888.6	4.30595e+13	1782	2.41636e+10	4182.58	0.701236	5246.65	1.99896
Sum GABR	FIS1	1784	4.19956e-322	469.127	0	467.546	0.837163	0.0162921	10888.6	4.30597e+13	1782	2.41637e+10	4182.55	0.701235	5215.03	1.668
Sum GABR	ALKBH4	1784	4.19956e-322	469.129	0	467.546	0.837164	0.0114099	10888.6	4.30595e+13	1782	2.41636e+10	4182.58	0.701236	5247.06	1.99896
Sum GABR	POLR2J	1784	4.19956e-322	577.246	0	575.148	0.879556	0.00797425	10888.6	3.25649e+13	1782	1.82744e+10	6104.76	0.774052	4476.05	1.72991
Sum GABR	POLR2J3	1784	4.19956e-322	469.129	0	467.546	0.837164	0.0116992	10888.6	4.30595e+13	1782	2.41636e+10	4182.58	0.701236	5244.29	1.668
Sum GABR	RASA4	1784	4.19956e-322	469.13	0	467.546	0.837164	0.0103611	10888.6	4.30594e+13	1782	2.41635e+10	4182.59	0.701237	5251.47	1.99896
Sum GABR	LHFPL3	1784	4.19956e-322	469.113	0	467.546	0.837156	0.0265628	10888.6	4.30613e+13	1782	2.41646e+10	4182.33	0.701224	5160.72	1.99895
Sum GABR	KMT2E	1784	4.19956e-322	1213.39	0	1210.56	0.977652	0.00137425	10888.6	6.29273e+12	1782	3.53127e+09	39032	0.956339	1576.71	0.000164629
Sum GABR	SYPL1	1784	4.19956e-322	469.128	0	467.546	0.837163	0.0161474	10888.6	4.30597e+13	1782	2.41637e+10	4182.55	0.701235	5224.55	1.99896
Sum GABR	NRCAM	1784	4.19956e-322	652.143	0	649.675	0.90186	0.00339945	10888.6	2.6835e+13	1782	1.50589e+10	7788.76	0.813808	3280.87	1.78148
Sum GABR	CAV2	1784	4.19956e-322	469.129	0	467.546	0.837164	0.0130373	10888.6	4.30595e+13	1782	2.41636e+10	4182.57	0.701236	5243.19	1.99896
Sum GABR	CAPZA2	1784	4.19956e-322	469.12	0	467.546	0.837159	0.024863	10888.6	4.30605e+13	1782	2.41642e+10	4182.43	0.701229	5111.08	1.99897
Sum GABR	LSM8	1784	4.19956e-322	469.13	0	467.546	0.837164	0.00996329	10888.6	4.30594e+13	1782	2.41635e+10	4182.59	0.701237	5251.88	0.000199896
Sum GABR	PTPRZ1	1784	4.19956e-322	1009.19	0	1006.41	0.962016	0.00164548	10888.6	1.06661e+13	1782	5.98545e+09	22297.3	0.925995	1338.43	1.07658
Sum GABR	GCC1	1784	4.19956e-322	469.129	0	467.546	0.837164	0.0121693	10888.6	4.30595e+13	1782	2.41636e+10	4182.57	0.701236	5245.67	1.99896
Sum GABR	MEST	1784	4.19956e-322	469.125	0	467.546	0.837162	0.020234	10888.6	4.306e+13	1782	2.41638e+10	4182.51	0.701233	5186.39	1.99896
Sum GABR	C7orf73	1784	4.19956e-322	469.127	0	467.546	0.837163	0.016708	10888.6	4.30597e+13	1782	2.41637e+10	4182.54	0.701235	5214.95	1.668
Sum GABR	PTN	1784	4.19956e-322	1516.49	0	1513.16	0.989698	0.000470137	10888.6	2.87515e+12	1782	1.61344e+09	87546.2	0.980051	1427.94	1.11686
Sum GABR	KIAA1549	1784	4.19956e-322	469.125	0	467.546	0.837162	0.0208669	10888.6	4.306e+13	1782	2.41639e+10	4182.51	0.701233	5188.44	1.99896
Sum GABR	SLC37A3	1784	4.19956e-322	469.123	0	467.546	0.837161	0.0227293	10888.6	4.30602e+13	1782	2.4164e+10	4182.48	0.701231	5175.24	1.99896
Sum GABR	FAM131B	1784	4.19956e-322	469.129	0	467.546	0.837164	0.0114822	10888.6	4.30595e+13	1782	2.41636e+10	4182.58	0.701236	5246.05	1.99896
Sum GABR	ZNF775	1784	4.19956e-322	469.13	0	467.546	0.837164	0.0105781	10888.6	4.30594e+13	1782	2.41635e+10	4182.59	0.701237	5250.77	1.668
Sum GABR	TMEM176A	1784	4.19956e-322	469.13	0	467.546	0.837164	0.0106323	10888.6	4.30594e+13	1782	2.41635e+10	4182.59	0.701237	5247.43	1.668
Sum GABR	RHEB	1784	4.19956e-322	469.126	0	467.546	0.837162	0.0186789	10888.6	4.30598e+13	1782	2.41638e+10	4182.53	0.701234	5182.1	1.99897
Sum GABR	INSIG1	1784	4.19956e-322	469.126	0	467.546	0.837162	0.0186066	10888.6	4.30598e+13	1782	2.41638e+10	4182.53	0.701234	5198.66	1.99896
Sum GABR	LMBR1	1784	4.19956e-322	469.127	0	467.546	0.837163	0.0173227	10888.6	4.30598e+13	1782	2.41637e+10	4182.54	0.701234	5202.98	1.99896
Sum GABR	PTPRN2	1784	4.19956e-322	469.123	0	467.546	0.837161	0.0231452	10888.6	4.30602e+13	1782	2.4164e+10	4182.47	0.701231	5130.58	1.99897
Sum GABR	PPP2R3B	1784	4.19956e-322	469.13	0	467.546	0.837164	0.00947507	10888.6	4.30594e+13	1782	2.41635e+10	4182.59	0.701237	5251.88	0.000199896
Sum GABR	SLC25A6	1784	4.19956e-322	469.13	0	467.546	0.837164	0.0106685	10888.6	4.30594e+13	1782	2.41635e+10	4182.58	0.701237	5246.76	1.65214
Sum GABR	TMSB4X	1784	4.19956e-322	945.093	0	942.506	0.955066	0.00215178	10888.6	1.25876e+13	1782	7.06375e+09	18621.5	0.912662	1469.05	1.45726
Sum GABR	OFD1	1784	4.19956e-322	469.112	0	467.546	0.837156	0.0267978	10888.6	4.30614e+13	1782	2.41646e+10	4182.32	0.701223	5068.75	1.99897
Sum GABR	GPM6B	1784	4.19956e-322	469.085	0	467.533	0.837143	0.0280817	10888.6	4.30644e+13	1782	2.41664e+10	4181.89	0.701202	4933.17	1.668
Sum GABR	EIF1AX	1784	4.19956e-322	945.067	0	942.506	0.955063	0.00235069	10888.6	1.25884e+13	1782	7.06422e+09	18620.2	0.912656	1765.15	1.4572
Sum GABR	PRDX4	1784	4.19956e-322	469.129	0	467.546	0.837163	0.0133808	10888.6	4.30596e+13	1782	2.41636e+10	4182.57	0.701236	5225.61	1.99896
Sum GABR	SAT1	1784	4.19956e-322	561.088	0	559.015	0.874065	0.00844439	10888.6	3.39533e+13	1782	1.90535e+10	5782.27	0.764419	4103.3	1.48349
Sum GABR	TSPAN7	1784	4.19956e-322	1232.78	0	1229.64	0.978742	0.000723288	10888.6	5.98508e+12	1782	3.35863e+09	41130	0.958473	719.71	1.36945
Sum GABR	NDUFB11	1784	4.19956e-322	469.127	0	467.546	0.837163	0.0168164	10888.6	4.30597e+13	1782	2.41637e+10	4182.54	0.701234	5203.52	1.99896
Sum GABR	UBA1	1784	4.19956e-322	469.118	0	467.546	0.837159	0.0254959	10888.6	4.30607e+13	1782	2.41643e+10	4182.41	0.701228	5110.49	1.99897
Sum GABR	ARAF	1784	4.19956e-322	469.128	0	467.546	0.837163	0.0142307	10888.6	4.30596e+13	1782	2.41636e+10	4182.56	0.701235	5237.23	1.99896
Sum GABR	TIMP1	1784	4.19956e-322	602.562	0	600.377	0.887647	0.00379726	10888.6	3.05029e+13	1782	1.71172e+10	6637.91	0.788359	4330.26	2.10898
Sum GABR	ELK1	1784	4.19956e-322	469.13	0	467.546	0.837164	0.0107047	10888.6	4.30594e+13	1782	2.41635e+10	4182.58	0.701237	5249.22	1.99896
Sum GABR	ZNF182	1784	4.19956e-322	469.126	0	467.546	0.837162	0.0182269	10888.6	4.30598e+13	1782	2.41638e+10	4182.53	0.701234	5217.68	1.99896
Sum GABR	RBM3	1784	4.19956e-322	469.123	0	467.546	0.837161	0.0223496	10888.6	4.30602e+13	1782	2.41639e+10	4182.49	0.701232	5180.41	1.99896
Sum GABR	PCSK1N	1784	4.19956e-322	975.036	0	972.35	0.958462	0.00206137	10888.6	1.16503e+13	1782	6.53778e+09	20263	0.919165	1749.07	1.23742
Sum GABR	SLC35A2	1784	4.19956e-322	469.129	0	467.546	0.837164	0.0117353	10888.6	4.30595e+13	1782	2.41636e+10	4182.58	0.701236	5241.12	1.99896
Sum GABR	NUDT10	1784	4.19956e-322	469.129	0	467.546	0.837163	0.0133266	10888.6	4.30596e+13	1782	2.41636e+10	4182.57	0.701236	5236.42	1.99896
Sum GABR	HSD17B10	1784	4.19956e-322	945.055	0	942.506	0.955061	0.00269425	10888.6	1.25888e+13	1782	7.06444e+09	18619.5	0.912654	1817.12	1.45719
Sum GABR	HUWE1	1784	4.19956e-322	469.12	0	467.546	0.837159	0.0250438	10888.6	4.30606e+13	1782	2.41642e+10	4182.43	0.701229	5113.41	1.99897
Sum GABR	PHF8	1784	4.19956e-322	469.128	0	467.546	0.837163	0.015406	10888.6	4.30596e+13	1782	2.41637e+10	4182.56	0.701235	5232.03	1.99896
Sum GABR	WNK3	1784	4.19956e-322	469.125	0	467.546	0.837162	0.0209392	10888.6	4.306e+13	1782	2.41639e+10	4182.51	0.701233	5195.94	1.668
Sum GABR	MAGEH1	1784	4.19956e-322	469.123	0	467.546	0.837161	0.0224038	10888.6	4.30602e+13	1782	2.4164e+10	4182.48	0.701232	5126.45	1.99897
Sum GABR	FAAH2	1784	4.19956e-322	469.128	0	467.546	0.837163	0.0147189	10888.6	4.30596e+13	1782	2.41636e+10	4182.56	0.701235	5232.57	1.99896
Sum GABR	MSN	1784	4.19956e-322	469.13	0	467.546	0.837164	0.0109759	10888.6	4.30595e+13	1782	2.41636e+10	4182.58	0.701236	5249.85	1.99896
Sum GABR	NHSL2	1784	4.19956e-322	469.129	0	467.546	0.837164	0.0130915	10888.6	4.30595e+13	1782	2.41636e+10	4182.57	0.701236	5239.69	1.99896
Sum GABR	RPS4X	1784	4.19956e-322	469.126	0	467.546	0.837162	0.0183715	10888.6	4.30598e+13	1782	2.41638e+10	4182.53	0.701234	5199.04	1.65214
Sum GABR	PGK1	1784	4.19956e-322	602.559	0	600.377	0.887646	0.00491836	10888.6	3.05031e+13	1782	1.71173e+10	6637.85	0.788357	4176.22	2.109
Sum GABR	NAP1L3	1784	4.19956e-322	469.115	0	467.546	0.837157	0.0262734	10888.6	4.30611e+13	1782	2.41645e+10	4182.36	0.701225	5014.09	1.99898
Sum GABR	TSPAN6	1784	4.19956e-322	469.128	0	467.546	0.837163	0.0144838	10888.6	4.30596e+13	1782	2.41636e+10	4182.56	0.701235	5241.31	1.99896
Sum GABR	TMEM35	1784	4.19956e-322	469.126	0	467.546	0.837162	0.0188959	10888.6	4.30599e+13	1782	2.41638e+10	4182.53	0.701234	5171.22	1.99897
Sum GABR	RPL36A	1784	4.19956e-322	469.129	0	467.546	0.837164	0.012766	10888.6	4.30595e+13	1782	2.41636e+10	4182.57	0.701236	5236.1	1.99896
Sum GABR	HNRNPH2	1784	4.19956e-322	469.13	0	467.546	0.837164	0.0103973	10888.6	4.30594e+13	1782	2.41635e+10	4182.59	0.701237	5248.58	1.99896
Sum GABR	ARMCX2	1784	4.19956e-322	469.124	0	467.546	0.837161	0.0213551	10888.6	4.306e+13	1782	2.41639e+10	4182.5	0.701232	5179.51	1.99896
Sum GABR	ZMAT1	1784	4.19956e-322	469.106	0	467.546	0.837153	0.0274307	10888.6	4.3062e+13	1782	2.4165e+10	4182.22	0.701218	5068	1.668
Sum GABR	TCEAL2	1784	4.19956e-322	469.124	0	467.546	0.837161	0.0221507	10888.6	4.30601e+13	1782	2.41639e+10	4182.49	0.701232	5139.52	1.66801
Sum GABR	BHLHB9	1784	4.19956e-322	469.128	0	467.546	0.837163	0.0145019	10888.6	4.30596e+13	1782	2.41636e+10	4182.56	0.701235	5228.42	1.99896
Sum GABR	BEX1	1784	4.19956e-322	469.113	0	467.546	0.837156	0.0267617	10888.6	4.30614e+13	1782	2.41646e+10	4182.32	0.701223	4956.3	1.99899
Sum GABR	TCEAL8	1784	4.19956e-322	602.56	0	600.377	0.887646	0.00464713	10888.6	3.05031e+13	1782	1.71173e+10	6637.86	0.788358	4274.93	2.10899
Sum GABR	BEX2	1784	4.19956e-322	602.553	0	600.377	0.887644	0.00623836	10888.6	3.05036e+13	1782	1.71176e+10	6637.71	0.788354	4098.91	2.10902
Sum GABR	TCEAL7	1784	4.19956e-322	602.557	0	600.377	0.887645	0.00556932	10888.6	3.05033e+13	1782	1.71174e+10	6637.8	0.788356	4216.74	2.109
Sum GABR	WBP5	1784	4.19956e-322	602.559	0	600.377	0.887646	0.00490028	10888.6	3.05031e+13	1782	1.71173e+10	6637.85	0.788357	4279.67	2.10898
Sum GABR	NGFRAP1	1784	4.19956e-322	1216.38	0	1213.41	0.977823	0.00108493	10888.6	6.24429e+12	1782	3.50409e+09	39348.6	0.956675	1321.24	1.17962
Sum GABR	TCEAL4	1784	4.19956e-322	469.123	0	467.546	0.837161	0.0224943	10888.6	4.30602e+13	1782	2.4164e+10	4182.48	0.701231	5157.74	1.99897
Sum GABR	PLP1	1784	4.19956e-322	786.486	0	783.994	0.931628	0.00321863	10888.6	1.89645e+13	1782	1.06422e+10	11760.8	0.868417	1735.27	1.29647
Sum GABR	TSC22D3	1784	4.19956e-322	469.126	0	467.546	0.837162	0.0186427	10888.6	4.30598e+13	1782	2.41638e+10	4182.53	0.701234	5204.86	1.99896
Sum GABR	DCX	1784	4.19956e-322	469.12	0	467.546	0.83716	0.0245195	10888.6	4.30605e+13	1782	2.41641e+10	4182.44	0.701229	5147.8	1.99896
Sum GABR	KLHL13	1784	4.19956e-322	469.129	0	467.546	0.837164	0.012314	10888.6	4.30595e+13	1782	2.41636e+10	4182.57	0.701236	5240.88	1.99896
Sum GABR	PGRMC1	1784	4.19956e-322	469.109	0	467.546	0.837154	0.0271595	10888.6	4.30617e+13	1782	2.41648e+10	4182.27	0.701221	4948.91	1.65216
Sum GABR	SLC25A5	1784	4.19956e-322	469.121	0	467.546	0.83716	0.0242302	10888.6	4.30604e+13	1782	2.41641e+10	4182.45	0.70123	5138.87	1.99897
Sum GABR	NKRF	1784	4.19956e-322	469.126	0	467.546	0.837162	0.0195107	10888.6	4.30599e+13	1782	2.41638e+10	4182.52	0.701233	5194.93	1.99896
Sum GABR	RPL39	1784	4.19956e-322	1001.24	0	998.486	0.961218	0.00177206	10888.6	1.08876e+13	1782	6.10977e+09	21807.3	0.924457	1748.85	1.24336
Sum GABR	NDUFA1	1784	4.19956e-322	602.557	0	600.377	0.887645	0.00555124	10888.6	3.05033e+13	1782	1.71174e+10	6637.8	0.788356	4176.18	2.109
Sum GABR	STAG2	1784	4.19956e-322	469.12	0	467.546	0.83716	0.0245737	10888.6	4.30605e+13	1782	2.41641e+10	4182.44	0.701229	5151.15	1.99896
Sum GABR	SLC25A14	1784	4.19956e-322	469.126	0	467.546	0.837162	0.0192756	10888.6	4.30599e+13	1782	2.41638e+10	4182.52	0.701233	5193.47	1.99896
Sum GABR	FAM127A	1784	4.19956e-322	469.125	0	467.546	0.837162	0.0211381	10888.6	4.306e+13	1782	2.41639e+10	4182.5	0.701232	5173.55	1.99897
Sum GABR	FAM127B	1784	4.19956e-322	469.127	0	467.546	0.837163	0.0170334	10888.6	4.30597e+13	1782	2.41637e+10	4182.54	0.701234	5207.61	1.99896
Sum GABR	HTATSF1	1784	4.19956e-322	469.126	0	467.546	0.837162	0.0186247	10888.6	4.30598e+13	1782	2.41638e+10	4182.53	0.701234	5204.87	1.99896
Sum GABR	RBMX	1784	4.19956e-322	988.56	0	985.838	0.959909	0.00189863	10888.6	1.12502e+13	1782	6.31325e+09	21047.1	0.921942	1691.8	1.24676
Sum GABR	SOX3	1784	4.19956e-322	602.564	0	600.377	0.887647	0.00348986	10888.6	3.05028e+13	1782	1.71172e+10	6637.94	0.78836	4343.39	2.10897
Sum GABR	LDOC1	1784	4.19956e-322	469.128	0	467.546	0.837163	0.0156411	10888.6	4.30597e+13	1782	2.41637e+10	4182.55	0.701235	5205.19	1.99896
Sum GABR	SLITRK2	1784	4.19956e-322	469.123	0	467.546	0.837161	0.0223677	10888.6	4.30602e+13	1782	2.41639e+10	4182.48	0.701232	5205.47	1.668
Sum GABR	CD99L2	1784	4.19956e-322	469.125	0	467.546	0.837162	0.0202521	10888.6	4.306e+13	1782	2.41638e+10	4182.51	0.701233	5173.27	1.99897
Sum GABR	VMA21	1784	4.19956e-322	469.124	0	467.546	0.837161	0.0217529	10888.6	4.30601e+13	1782	2.41639e+10	4182.49	0.701232	5143.55	1.99897
Sum GABR	BGN	1784	4.19956e-322	1208.08	0	1205.27	0.977343	0.00153699	10888.6	6.3796e+12	1782	3.58002e+09	38476.3	0.955736	1573.4	1.17632
Sum GABR	SSR4	1784	4.19956e-322	469.128	0	467.546	0.837163	0.0157496	10888.6	4.30597e+13	1782	2.41637e+10	4182.55	0.701235	5203.88	1.668
Sum GABR	RPL10	1784	4.19956e-322	3137.05	0	3132.61	0.999568	3.61644e-05	10888.6	4.36371e+10	1782	2.44877e+07	5.88384e+06	0.999697	822.966	12.6573
Sum GABR	ATP6AP1	1784	4.19956e-322	945.078	0	942.506	0.955064	0.00226028	10888.6	1.25881e+13	1782	7.06401e+09	18620.8	0.912659	1715.66	1.45721
Sum GABR	GDI1	1784	4.19956e-322	469.12	0	467.546	0.837159	0.0247545	10888.6	4.30605e+13	1782	2.41642e+10	4182.43	0.701229	5089.31	1.99898
Sum GABR	LAGE3	1784	4.19956e-322	469.129	0	467.546	0.837164	0.0119523	10888.6	4.30595e+13	1782	2.41636e+10	4182.58	0.701236	5233.49	1.99896
Sum GABR	FUNDC2	1784	4.19956e-322	469.128	0	467.546	0.837163	0.0149359	10888.6	4.30596e+13	1782	2.41637e+10	4182.56	0.701235	5218.28	1.99896
Sum GABR	CTD-2336O2.1	1784	4.19956e-322	469.13	0	467.546	0.837164	0.00887836	10888.6	4.30594e+13	1782	2.41635e+10	4182.59	0.701237	5251.88	0.000199896
Sum GABR	ANGPT2	1784	4.19956e-322	469.129	0	467.546	0.837163	0.0137606	10888.6	4.30596e+13	1782	2.41636e+10	4182.57	0.701236	5239.46	1.99896
Sum GABR	ZDHHC2	1784	4.19956e-322	469.129	0	467.546	0.837164	0.0125852	10888.6	4.30595e+13	1782	2.41636e+10	4182.57	0.701236	5238.18	1.99896
Sum GABR	ASAH1	1784	4.19956e-322	469.115	0	467.546	0.837157	0.0262554	10888.6	4.30611e+13	1782	2.41645e+10	4182.36	0.701225	5048.71	1.99898
Sum GABR	INTS10	1784	4.19956e-322	602.545	0	600.377	0.887642	0.00672658	10888.6	3.05042e+13	1782	1.7118e+10	6637.54	0.788349	4177.29	2.10899
Sum GABR	ATP6V1B2	1784	4.19956e-322	469.118	0	467.546	0.837159	0.0255682	10888.6	4.30607e+13	1782	2.41643e+10	4182.4	0.701227	5068.05	1.66801
Sum GABR	PDLIM2	1784	4.19956e-322	469.13	0	467.546	0.837164	0.0112833	10888.6	4.30595e+13	1782	2.41636e+10	4182.58	0.701236	5246.92	1.99896
Sum GABR	STMN4	1784	4.19956e-322	469.127	0	467.546	0.837163	0.0176844	10888.6	4.30598e+13	1782	2.41637e+10	4182.54	0.701234	5204.77	1.668
Sum GABR	CLU	1784	4.19956e-322	1223.21	0	1220.24	0.978211	0.00106685	10888.6	6.13495e+12	1782	3.44274e+09	40081.7	0.957433	1135.52	1.1726
Sum GABR	ELP3	1784	4.19956e-322	469.128	0	467.546	0.837163	0.0140137	10888.6	4.30596e+13	1782	2.41636e+10	4182.56	0.701235	5225.38	1.668
Sum GABR	HMBOX1	1784	4.19956e-322	469.12	0	467.546	0.83716	0.0246099	10888.6	4.30605e+13	1782	2.41641e+10	4182.44	0.701229	5135.03	1.99897
Sum GABR	SARAF	1784	4.19956e-322	945.052	0	942.506	0.955061	0.00276658	10888.6	1.25889e+13	1782	7.06448e+09	18619.4	0.912653	1830.7	0.000145719
Sum GABR	PPP2CB	1784	4.19956e-322	602.558	0	600.377	0.887646	0.00531617	10888.6	3.05032e+13	1782	1.71174e+10	6637.82	0.788357	4224.87	2.10899
Sum GABR	TTI2	1784	4.19956e-322	469.129	0	467.546	0.837164	0.0117715	10888.6	4.30595e+13	1782	2.41636e+10	4182.58	0.701236	5245.02	1.99896
Sum GABR	DUSP26	1784	4.19956e-322	469.128	0	467.546	0.837163	0.0152252	10888.6	4.30596e+13	1782	2.41637e+10	4182.56	0.701235	5220.34	1.99896
Sum GABR	WHSC1L1	1784	4.19956e-322	602.527	0	600.368	0.887636	0.00694357	10888.6	3.05057e+13	1782	1.71188e+10	6637.14	0.788339	3871.59	2.10904
Sum GABR	SFRP1	1784	4.19956e-322	469.124	0	467.546	0.837161	0.0214636	10888.6	4.30601e+13	1782	2.41639e+10	4182.5	0.701232	5160.82	1.99897
Sum GABR	HOOK3	1784	4.19956e-322	469.113	0	467.546	0.837156	0.0265808	10888.6	4.30613e+13	1782	2.41646e+10	4182.33	0.701224	5078.26	1.99897
Sum GABR	TCEA1	1784	4.19956e-322	469.128	0	467.546	0.837163	0.0147912	10888.6	4.30596e+13	1782	2.41636e+10	4182.56	0.701235	5221.21	1.99896
Sum GABR	LYN	1784	4.19956e-322	469.129	0	467.546	0.837163	0.0134893	10888.6	4.30596e+13	1782	2.41636e+10	4182.57	0.701236	5243.83	1.99896
Sum GABR	RPS20	1784	4.19956e-322	602.56	0	600.377	0.887646	0.00484603	10888.6	3.05031e+13	1782	1.71173e+10	6637.85	0.788357	4280.77	2.10898
Sum GABR	FAM110B	1784	4.19956e-322	602.556	0	600.377	0.887645	0.00582247	10888.6	3.05034e+13	1782	1.71175e+10	6637.78	0.788356	4241.2	2.10899
Sum GABR	SDCBP	1784	4.19956e-322	602.551	0	600.377	0.887643	0.00636493	10888.6	3.05038e+13	1782	1.71177e+10	6637.67	0.788353	4173.91	2.109
Sum GABR	RAB2A	1784	4.19956e-322	469.115	0	467.546	0.837157	0.0263096	10888.6	4.30611e+13	1782	2.41645e+10	4182.36	0.701225	5053.54	1.99898
Sum GABR	CHD7	1784	4.19956e-322	602.551	0	600.377	0.887643	0.0064011	10888.6	3.05038e+13	1782	1.71177e+10	6637.66	0.788353	4280.33	2.10898
Sum GABR	ASPH	1784	4.19956e-322	469.114	0	467.546	0.837157	0.0264904	10888.6	4.30612e+13	1782	2.41645e+10	4182.34	0.701224	4996.9	1.99898
Sum GABR	TRAM1	1784	4.19956e-322	602.556	0	600.377	0.887645	0.00584055	10888.6	3.05034e+13	1782	1.71175e+10	6637.78	0.788355	4266.77	2.10898
Sum GABR	RPL7	1784	4.19956e-322	561.596	0	559.511	0.874242	0.0082274	10888.6	3.39087e+13	1782	1.90285e+10	5792.21	0.764728	4533.08	1.49046
Sum GABR	LINC01109	1784	4.19956e-322	469.13	0	467.546	0.837164	0.00869754	10888.6	4.30594e+13	1782	2.41635e+10	4182.59	0.701237	5251.88	0.000199896
Sum GABR	PAG1	1784	4.19956e-322	469.119	0	467.546	0.837159	0.0252247	10888.6	4.30606e+13	1782	2.41642e+10	4182.42	0.701228	5143.17	1.99896
Sum GABR	FABP5	1784	4.19956e-322	469.129	0	467.546	0.837164	0.0127299	10888.6	4.30595e+13	1782	2.41636e+10	4182.57	0.701236	5236.15	1.99896
Sum GABR	CA2	1784	4.19956e-322	469.108	0	467.546	0.837154	0.0272499	10888.6	4.30618e+13	1782	2.41649e+10	4182.26	0.70122	4968	1.99898
Sum GABR	CPNE3	1784	4.19956e-322	469.12	0	467.546	0.837159	0.0248269	10888.6	4.30605e+13	1782	2.41642e+10	4182.43	0.701229	5147.69	1.99896
Sum GABR	UQCRB	1784	4.19956e-322	469.119	0	467.546	0.837159	0.0253332	10888.6	4.30607e+13	1782	2.41642e+10	4182.41	0.701228	5082.6	1.99897
Sum GABR	MTDH	1784	4.19956e-322	602.553	0	600.377	0.887644	0.00625644	10888.6	3.05036e+13	1782	1.71176e+10	6637.71	0.788354	4174.22	2.109
Sum GABR	LAPTM4B	1784	4.19956e-322	469.125	0	467.546	0.837162	0.0200712	10888.6	4.306e+13	1782	2.41638e+10	4182.51	0.701233	5167.87	1.99897
Sum GABR	RPL30	1784	4.19956e-322	560.776	0	558.705	0.873957	0.00846247	10888.6	3.39806e+13	1782	1.90688e+10	5776.18	0.764229	4545.13	1.4778
Sum GABR	COX6C	1784	4.19956e-322	975.046	0	972.357	0.958464	0.00204329	10888.6	1.165e+13	1782	6.53761e+09	20263.6	0.919168	1690.21	1.23743
Sum GABR	POLR2K	1784	4.19956e-322	602.56	0	600.377	0.887646	0.00486411	10888.6	3.05031e+13	1782	1.71173e+10	6637.85	0.788357	4239.68	2.10899
Sum GABR	ANKRD46	1784	4.19956e-322	602.562	0	600.377	0.887647	0.0040685	10888.6	3.05029e+13	1782	1.71173e+10	6637.9	0.788358	4290.15	2.10898
Sum GABR	PABPC1	1784	4.19956e-322	469.124	0	467.546	0.837161	0.0220241	10888.6	4.30601e+13	1782	2.41639e+10	4182.49	0.701232	5179.85	1.99896
Sum GABR	YWHAZ	1784	4.19956e-322	469.111	0	467.546	0.837155	0.0270329	10888.6	4.30615e+13	1782	2.41647e+10	4182.3	0.701222	5007.95	1.65215
Sum GABR	RRM2B	1784	4.19956e-322	469.128	0	467.546	0.837163	0.0148997	10888.6	4.30596e+13	1782	2.41637e+10	4182.56	0.701235	5224.39	1.668
Sum GABR	UBR5	1784	4.19956e-322	469.107	0	467.546	0.837153	0.0273945	10888.6	4.3062e+13	1782	2.4165e+10	4182.23	0.701219	4982.01	1.99898
Sum GABR	BAALC	1784	4.19956e-322	469.124	0	467.546	0.837161	0.0216444	10888.6	4.30601e+13	1782	2.41639e+10	4182.5	0.701232	5193.33	1.99896
Sum GABR	RP11-395G23.3	1784	4.19956e-322	469.13	0	467.546	0.837164	0.00857096	10888.6	4.30594e+13	1782	2.41635e+10	4182.59	0.701237	5251.88	0.000199896
Sum GABR	EIF3E	1784	4.19956e-322	469.126	0	467.546	0.837162	0.0185704	10888.6	4.30598e+13	1782	2.41638e+10	4182.53	0.701234	5201.33	1.668
Sum GABR	EMC2	1784	4.19956e-322	469.13	0	467.546	0.837164	0.0100537	10888.6	4.30594e+13	1782	2.41635e+10	4182.59	0.701237	5251.88	0.000199896
Sum GABR	NDUFB9	1784	4.19956e-322	602.561	0	600.377	0.887647	0.00410466	10888.6	3.0503e+13	1782	1.71173e+10	6637.89	0.788358	4274.97	2.10899
Sum GABR	MTSS1	1784	4.19956e-322	469.105	0	467.546	0.837153	0.0275573	10888.6	4.30622e+13	1782	2.41651e+10	4182.21	0.701218	4961.05	1.99898
Sum GABR	FAM49B	1784	4.19956e-322	469.116	0	467.546	0.837158	0.0260926	10888.6	4.3061e+13	1782	2.41644e+10	4182.37	0.701226	5061.24	1.99898
Sum GABR	PHF20L1	1784	4.19956e-322	469.109	0	467.546	0.837154	0.0272137	10888.6	4.30618e+13	1782	2.41648e+10	4182.26	0.70122	5021.2	1.99898
Sum GABR	PTK2	1784	4.19956e-322	469.109	0	467.546	0.837154	0.0271775	10888.6	4.30617e+13	1782	2.41648e+10	4182.27	0.701221	5053.9	1.99897
Sum GABR	ARC	1784	4.19956e-322	469.13	0	467.546	0.837164	0.0109036	10888.6	4.30595e+13	1782	2.41636e+10	4182.58	0.701236	5249.53	1.25571
Sum GABR	THEM6	1784	4.19956e-322	469.13	0	467.546	0.837164	0.00956548	10888.6	4.30594e+13	1782	2.41635e+10	4182.59	0.701237	5251.88	0.000199896
Sum GABR	NAPRT	1784	4.19956e-322	469.13	0	467.546	0.837164	0.00971014	10888.6	4.30594e+13	1782	2.41635e+10	4182.59	0.701237	5251.88	0.000199896
Sum GABR	PUF60	1784	4.19956e-322	578.381	0	576.26	0.879931	0.00725096	10888.6	3.24695e+13	1782	1.82208e+10	6127.93	0.774714	4447.8	1.74715
Sum GABR	EXOSC4	1784	4.19956e-322	469.13	0	467.546	0.837164	0.0111567	10888.6	4.30595e+13	1782	2.41636e+10	4182.58	0.701236	5241.32	1.99896
Sum GABR	GPAA1	1784	4.19956e-322	469.126	0	467.546	0.837162	0.0187151	10888.6	4.30598e+13	1782	2.41638e+10	4182.53	0.701234	5189.96	1.99896
Sum GABR	MROH1	1784	4.19956e-322	469.13	0	467.546	0.837164	0.00990905	10888.6	4.30594e+13	1782	2.41635e+10	4182.59	0.701237	5251.88	0.000199896
Sum GABR	HSF1	1784	4.19956e-322	469.129	0	467.546	0.837164	0.0126395	10888.6	4.30595e+13	1782	2.41636e+10	4182.57	0.701236	5239.66	1.99896
Sum GABR	SLC52A2	1784	4.19956e-322	469.13	0	467.546	0.837164	0.00961973	10888.6	4.30594e+13	1782	2.41635e+10	4182.59	0.701237	5251.88	0.000199896
Sum GABR	CPSF1	1784	4.19956e-322	469.128	0	467.546	0.837163	0.01584	10888.6	4.30597e+13	1782	2.41637e+10	4182.55	0.701235	5223.02	1.99896
Sum GABR	PPP1R16A	1784	4.19956e-322	469.129	0	467.546	0.837164	0.0130553	10888.6	4.30595e+13	1782	2.41636e+10	4182.57	0.701236	5240.58	1.99896
Sum GABR	MFSD3	1784	4.19956e-322	469.129	0	467.546	0.837163	0.0133085	10888.6	4.30596e+13	1782	2.41636e+10	4182.57	0.701236	5232.57	1.99896
Sum GABR	RPL8	1784	4.19956e-322	469.126	0	467.546	0.837162	0.0182088	10888.6	4.30598e+13	1782	2.41638e+10	4182.53	0.701234	5190.84	1.668
Sum GABR	NFIB	1784	4.19956e-322	602.523	0	600.366	0.887635	0.00696165	10888.6	3.0506e+13	1782	1.7119e+10	6637.05	0.788337	3874.7	2.10903
Sum GABR	RPS6	1784	4.19956e-322	469.124	0	467.546	0.837161	0.0220965	10888.6	4.30601e+13	1782	2.41639e+10	4182.49	0.701232	5153.92	1.66801
Sum GABR	FOCAD	1784	4.19956e-322	469.13	0	467.546	0.837164	0.010126	10888.6	4.30594e+13	1782	2.41635e+10	4182.59	0.701237	5251.87	0.000199896
Sum GABR	KLHL9	1784	4.19956e-322	469.124	0	467.546	0.837161	0.0214997	10888.6	4.30601e+13	1782	2.41639e+10	4182.5	0.701232	5166.51	1.99896
Sum GABR	NDUFB6	1784	4.19956e-322	602.56	0	600.377	0.887646	0.0045748	10888.6	3.05031e+13	1782	1.71173e+10	6637.87	0.788358	4274.96	2.10899
Sum GABR	DNAJA1	1784	4.19956e-322	469.118	0	467.546	0.837159	0.0254778	10888.6	4.30607e+13	1782	2.41643e+10	4182.41	0.701228	5102.56	1.99897
Sum GABR	TMEM8B	1784	4.19956e-322	469.128	0	467.546	0.837163	0.0158581	10888.6	4.30597e+13	1782	2.41637e+10	4182.55	0.701235	5216.04	1.99896
Sum GABR	GLIDR	1784	4.19956e-322	469.13	0	467.546	0.837164	0.00952932	10888.6	4.30594e+13	1782	2.41635e+10	4182.59	0.701237	5251.88	0.000199896
Sum GABR	RP11-262H14.4	1784	4.19956e-322	469.13	0	467.546	0.837164	0.00895069	10888.6	4.30594e+13	1782	2.41635e+10	4182.59	0.701237	5251.88	0.000199896
Sum GABR	GKAP1	1784	4.19956e-322	469.127	0	467.546	0.837163	0.0166899	10888.6	4.30597e+13	1782	2.41637e+10	4182.54	0.701235	5219.22	1.99896
Sum GABR	HNRNPK	1784	4.19956e-322	1232.61	0	1229.54	0.978732	0.000849863	10888.6	5.98778e+12	1782	3.36015e+09	41110.6	0.958454	1486.66	1.36933
Sum GABR	NTRK2	1784	4.19956e-322	469.065	0	467.516	0.837134	0.0282444	10888.6	4.30667e+13	1782	2.41676e+10	4181.58	0.701186	4458.11	1.99902
Sum GABR	ISCA1	1784	4.19956e-322	469.126	0	467.546	0.837162	0.0187332	10888.6	4.30598e+13	1782	2.41638e+10	4182.53	0.701234	5183.03	1.99896
Sum GABR	GAS1	1784	4.19956e-322	602.563	0	600.377	0.887647	0.00359836	10888.6	3.05028e+13	1782	1.71172e+10	6637.93	0.788359	4338.27	2.10898
Sum GABR	NINJ1	1784	4.19956e-322	469.129	0	467.546	0.837164	0.0124406	10888.6	4.30595e+13	1782	2.41636e+10	4182.57	0.701236	5241.07	1.99896
Sum GABR	TMOD1	1784	4.19956e-322	602.562	0	600.377	0.887647	0.00396	10888.6	3.05029e+13	1782	1.71172e+10	6637.9	0.788359	4300.65	2.10898
Sum GABR	NIPSNAP3A	1784	4.19956e-322	469.124	0	467.546	0.837161	0.0213912	10888.6	4.30601e+13	1782	2.41639e+10	4182.5	0.701232	5170.47	1.99896
Sum GABR	SLC44A1	1784	4.19956e-322	578.359	0	576.253	0.879924	0.00782959	10888.6	3.24714e+13	1782	1.82219e+10	6127.47	0.7747	4319.21	1.74716
Sum GABR	KLF4	1784	4.19956e-322	469.129	0	467.546	0.837163	0.0136701	10888.6	4.30596e+13	1782	2.41636e+10	4182.57	0.701236	5244.02	1.668
Sum GABR	TXN	1784	4.19956e-322	602.561	0	600.377	0.887646	0.0044663	10888.6	3.0503e+13	1782	1.71173e+10	6637.87	0.788358	4251.05	2.10899
Sum GABR	RPL35	1784	4.19956e-322	980.893	0	978.19	0.959095	0.00197096	10888.6	1.14753e+13	1782	6.43958e+09	20599.2	0.92038	1749.34	1.24149
Sum GABR	HSPA5	1784	4.19956e-322	469.114	0	467.546	0.837156	0.0265447	10888.6	4.30612e+13	1782	2.41646e+10	4182.33	0.701224	5007.25	1.99898
Sum GABR	ANGPTL2	1784	4.19956e-322	602.561	0	600.377	0.887646	0.00444822	10888.6	3.0503e+13	1782	1.71173e+10	6637.87	0.788358	4327.18	2.10898
Sum GABR	RPL12	1784	4.19956e-322	980.891	0	978.19	0.959095	0.00198904	10888.6	1.14754e+13	1782	6.43961e+09	20599.1	0.920379	1759.15	1.24148
Sum GABR	PTRH1	1784	4.19956e-322	469.13	0	467.546	0.837164	0.0107227	10888.6	4.30594e+13	1782	2.41635e+10	4182.58	0.701237	5248.55	1.99896
Sum GABR	C9orf16	1784	4.19956e-322	469.129	0	467.546	0.837163	0.013634	10888.6	4.30596e+13	1782	2.41636e+10	4182.57	0.701236	5227.59	1.99896
Sum GABR	URM1	1784	4.19956e-322	469.128	0	467.546	0.837163	0.0159304	10888.6	4.30597e+13	1782	2.41637e+10	4182.55	0.701235	5227.51	1.99896
Sum GABR	GLE1	1784	4.19956e-322	469.127	0	467.546	0.837163	0.0171058	10888.6	4.30597e+13	1782	2.41637e+10	4182.54	0.701234	5217.37	1.99896
Sum GABR	USP20	1784	4.19956e-322	469.129	0	467.546	0.837163	0.0135255	10888.6	4.30596e+13	1782	2.41636e+10	4182.57	0.701236	5234.58	1.99896
Sum GABR	RP11-544A12.8	1784	4.19956e-322	1213.39	0	1210.56	0.977652	0.00150082	10888.6	6.29273e+12	1782	3.53127e+09	39032	0.956339	1576.75	0.000164629
Sum GABR	RPL7A	1784	4.19956e-322	469.127	0	467.546	0.837163	0.0170696	10888.6	4.30597e+13	1782	2.41637e+10	4182.54	0.701234	5205.77	1.65214
Sum GABR	SURF4	1784	4.19956e-322	578.382	0	576.26	0.879932	0.0072148	10888.6	3.24695e+13	1782	1.82208e+10	6127.94	0.774714	4460.17	1.74715
Sum GABR	PMPCA	1784	4.19956e-322	469.127	0	467.546	0.837163	0.017594	10888.6	4.30598e+13	1782	2.41637e+10	4182.54	0.701234	5217.37	1.99896
Sum GABR	PHPT1	1784	4.19956e-322	469.128	0	467.546	0.837163	0.0158219	10888.6	4.30597e+13	1782	2.41637e+10	4182.55	0.701235	5212.7	1.99896
Sum GABR	EDF1	1784	4.19956e-322	945.062	0	942.506	0.955062	0.00253151	10888.6	1.25886e+13	1782	7.06431e+09	18619.9	0.912655	1779.12	1.4572
Sum GABR	PTGDS	1784	4.19956e-322	945.03	0	942.491	0.955058	0.00289315	10888.6	1.25896e+13	1782	7.0649e+09	18618.2	0.912648	1741.32	1.4572
Sum GABR	NPDC1	1784	4.19956e-322	945.064	0	942.506	0.955062	0.00242302	10888.6	1.25885e+13	1782	7.06426e+09	18620.1	0.912656	1740.49	1.45721
Sum GABR	SSNA1	1784	4.19956e-322	469.129	0	467.546	0.837164	0.0129107	10888.6	4.30595e+13	1782	2.41636e+10	4182.57	0.701236	5235.28	1.99896
Sum GABR	RNH1	1784	4.19956e-322	469.127	0	467.546	0.837163	0.0170877	10888.6	4.30597e+13	1782	2.41637e+10	4182.54	0.701234	5208.28	1.99896
Sum GABR	HRAS	1784	4.19956e-322	469.129	0	467.546	0.837163	0.0136882	10888.6	4.30596e+13	1782	2.41636e+10	4182.57	0.701236	5228.62	1.99896
Sum GABR	TALDO1	1784	4.19956e-322	469.126	0	467.546	0.837162	0.0189863	10888.6	4.30599e+13	1782	2.41638e+10	4182.52	0.701234	5206.05	1.99896
Sum GABR	CEND1	1784	4.19956e-322	469.128	0	467.546	0.837163	0.0152071	10888.6	4.30596e+13	1782	2.41637e+10	4182.56	0.701235	5219.29	1.99896
Sum GABR	RPLP2	1784	4.19956e-322	602.561	0	600.377	0.887646	0.00428548	10888.6	3.0503e+13	1782	1.71173e+10	6637.88	0.788358	4299.35	2.10898
Sum GABR	POLR2L	1784	4.19956e-322	469.128	0	467.546	0.837163	0.0145381	10888.6	4.30596e+13	1782	2.41636e+10	4182.56	0.701235	5223.06	1.99896
Sum GABR	TOLLIP	1784	4.19956e-322	469.127	0	467.546	0.837163	0.0162017	10888.6	4.30597e+13	1782	2.41637e+10	4182.55	0.701235	5220.89	1.99896
Sum GABR	CTSD	1784	4.19956e-322	469.125	0	467.546	0.837162	0.0199808	10888.6	4.306e+13	1782	2.41638e+10	4182.51	0.701233	5172.52	1.99897
Sum GABR	ZNF195	1784	4.19956e-322	469.121	0	467.546	0.83716	0.0241036	10888.6	4.30604e+13	1782	2.41641e+10	4182.45	0.70123	5152.51	1.99896
Sum GABR	RHOG	1784	4.19956e-322	469.129	0	467.546	0.837164	0.0119162	10888.6	4.30595e+13	1782	2.41636e+10	4182.58	0.701236	5246.99	1.668
Sum GABR	SMPD1	1784	4.19956e-322	469.129	0	467.546	0.837164	0.0131458	10888.6	4.30595e+13	1782	2.41636e+10	4182.57	0.701236	5233.24	1.668
Sum GABR	RPL27A	1784	4.19956e-322	561.597	0	559.511	0.874242	0.00820932	10888.6	3.39086e+13	1782	1.90284e+10	5792.23	0.764728	4551.79	1.49046
Sum GABR	AKIP1	1784	4.19956e-322	602.562	0	600.377	0.887647	0.0037611	10888.6	3.05029e+13	1782	1.71172e+10	6637.91	0.788359	4314.11	2.10898
Sum GABR	COPB1	1784	4.19956e-322	469.12	0	467.546	0.837159	0.0248992	10888.6	4.30605e+13	1782	2.41642e+10	4182.43	0.701229	5134.99	1.99897
Sum GABR	PSMA1	1784	4.19956e-322	602.547	0	600.377	0.887642	0.00661809	10888.6	3.05041e+13	1782	1.71179e+10	6637.58	0.78835	4120.87	2.10901
Sum GABR	SOX6	1784	4.19956e-322	602.541	0	600.377	0.88764	0.00683507	10888.6	3.05046e+13	1782	1.71182e+10	6637.45	0.788347	4227.69	2.10898
Sum GABR	HPS5	1784	4.19956e-322	469.127	0	467.546	0.837163	0.0177025	10888.6	4.30598e+13	1782	2.41637e+10	4182.54	0.701234	5211.29	1.99896
Sum GABR	LGR4	1784	4.19956e-322	469.127	0	467.546	0.837163	0.0166175	10888.6	4.30597e+13	1782	2.41637e+10	4182.55	0.701235	5219.91	1.99896
Sum GABR	MPPED2	1784	4.19956e-322	469.122	0	467.546	0.83716	0.0234165	10888.6	4.30603e+13	1782	2.4164e+10	4182.47	0.701231	5200.55	1.99896
Sum GABR	CAPRIN1	1784	4.19956e-322	469.125	0	467.546	0.837162	0.0210115	10888.6	4.306e+13	1782	2.41639e+10	4182.51	0.701233	5174.81	1.99896
Sum GABR	SLC1A2	1784	4.19956e-322	944.926	0	942.393	0.955046	0.00292932	10888.6	1.2593e+13	1782	7.0668e+09	18612.7	0.912625	1519.04	1.4572
Sum GABR	LRRC4C	1784	4.19956e-322	945.051	0	942.506	0.955061	0.00282082	10888.6	1.25889e+13	1782	7.0645e+09	18619.4	0.912653	1675.56	1.45722
Sum GABR	TTC17	1784	4.19956e-322	469.114	0	467.546	0.837156	0.0265266	10888.6	4.30612e+13	1782	2.41646e+10	4182.34	0.701224	5067.21	1.99897
Sum GABR	HSD17B12	1784	4.19956e-322	469.124	0	467.546	0.837161	0.0221688	10888.6	4.30601e+13	1782	2.41639e+10	4182.49	0.701232	5179.06	1.99896
Sum GABR	CD82	1784	4.19956e-322	602.562	0	600.377	0.887647	0.00377918	10888.6	3.05029e+13	1782	1.71172e+10	6637.91	0.788359	4333.91	2.10898
Sum GABR	CKAP5	1784	4.19956e-322	469.119	0	467.546	0.837159	0.0254055	10888.6	4.30607e+13	1782	2.41643e+10	4182.41	0.701228	5091.37	1.99897
Sum GABR	ARFGAP2	1784	4.19956e-322	469.124	0	467.546	0.837161	0.0215901	10888.6	4.30601e+13	1782	2.41639e+10	4182.5	0.701232	5180.75	1.99896
Sum GABR	MTCH2	1784	4.19956e-322	602.555	0	600.377	0.887644	0.00593096	10888.6	3.05035e+13	1782	1.71176e+10	6637.75	0.788355	4243.03	2.10899
Sum GABR	C11orf31	1784	4.19956e-322	469.126	0	467.546	0.837162	0.0195288	10888.6	4.30599e+13	1782	2.41638e+10	4182.52	0.701233	5165	1.99897
Sum GABR	TKFC	1784	4.19956e-322	469.13	0	467.546	0.837164	0.00871562	10888.6	4.30594e+13	1782	2.41635e+10	4182.59	0.701237	5251.88	0.000199896
Sum GABR	TMEM258	1784	4.19956e-322	1213.39	0	1210.56	0.977652	0.00141041	10888.6	6.29273e+12	1782	3.53127e+09	39032	0.956339	1576.74	0.000164629
Sum GABR	FADS1	1784	4.19956e-322	469.125	0	467.546	0.837162	0.0206137	10888.6	4.306e+13	1782	2.41639e+10	4182.51	0.701233	5188.82	1.99896
Sum GABR	FADS3	1784	4.19956e-322	469.125	0	467.546	0.837162	0.0210477	10888.6	4.306e+13	1782	2.41639e+10	4182.51	0.701233	5202.74	1.99896
Sum GABR	FTH1	1784	4.19956e-322	1467.79	0	1464.54	0.988346	0.000560548	10888.6	3.26075e+12	1782	1.82983e+09	76982.6	0.977376	1109.9	0.979517
Sum GABR	B3GAT3	1784	4.19956e-322	469.128	0	467.546	0.837163	0.0159123	10888.6	4.30597e+13	1782	2.41637e+10	4182.55	0.701235	5210.81	1.99896
Sum GABR	UBXN1	1784	4.19956e-322	469.127	0	467.546	0.837163	0.0165633	10888.6	4.30597e+13	1782	2.41637e+10	4182.55	0.701235	5217.83	1.99896
Sum GABR	POLR2G	1784	4.19956e-322	469.127	0	467.546	0.837163	0.0175578	10888.6	4.30598e+13	1782	2.41637e+10	4182.54	0.701234	5208.06	1.99896
Sum GABR	TMEM179B	1784	4.19956e-322	469.128	0	467.546	0.837163	0.0153156	10888.6	4.30596e+13	1782	2.41637e+10	4182.56	0.701235	5228.73	1.99896
Sum GABR	STX5	1784	4.19956e-322	602.563	0	600.377	0.887647	0.00361644	10888.6	3.05028e+13	1782	1.71172e+10	6637.92	0.788359	4329.49	2.10898
Sum GABR	RTN3	1784	4.19956e-322	578.34	0	576.238	0.879918	0.00790192	10888.6	3.2473e+13	1782	1.82228e+10	6127.09	0.77469	3741.6	1.74723
Sum GABR	COX8A	1784	4.19956e-322	602.562	0	600.377	0.887647	0.00392384	10888.6	3.05029e+13	1782	1.71172e+10	6637.9	0.788359	4276.99	2.10899
Sum GABR	STIP1	1784	4.19956e-322	469.128	0	467.546	0.837163	0.0158762	10888.6	4.30597e+13	1782	2.41637e+10	4182.55	0.701235	5216.43	1.668
Sum GABR	VEGFB	1784	4.19956e-322	469.128	0	467.546	0.837163	0.0148455	10888.6	4.30596e+13	1782	2.41637e+10	4182.56	0.701235	5227.67	1.99896
Sum GABR	FKBP2	1784	4.19956e-322	469.127	0	467.546	0.837163	0.0174493	10888.6	4.30598e+13	1782	2.41637e+10	4182.54	0.701234	5190.1	1.99896
Sum GABR	PRDX5	1784	4.19956e-322	469.127	0	467.546	0.837163	0.0174855	10888.6	4.30598e+13	1782	2.41637e+10	4182.54	0.701234	5197.63	1.99896
Sum GABR	NRXN2	1784	4.19956e-322	602.562	0	600.377	0.887647	0.00408658	10888.6	3.0503e+13	1782	1.71173e+10	6637.9	0.788358	4309.87	2.10898
Sum GABR	ARL2	1784	4.19956e-322	469.129	0	467.546	0.837164	0.0124044	10888.6	4.30595e+13	1782	2.41636e+10	4182.57	0.701236	5235.67	1.99896
Sum GABR	ZFPL1	1784	4.19956e-322	602.563	0	600.377	0.887647	0.00363452	10888.6	3.05029e+13	1782	1.71172e+10	6637.92	0.788359	4329.91	2.10898
Sum GABR	FAU	1784	4.19956e-322	1232.6	0	1229.54	0.978732	0.000867946	10888.6	5.98796e+12	1782	3.36024e+09	41109.4	0.958453	1534.56	1.36932
Sum GABR	DPF2	1784	4.19956e-322	602.561	0	600.377	0.887646	0.00435781	10888.6	3.0503e+13	1782	1.71173e+10	6637.88	0.788358	4301.33	2.10898
Sum GABR	CFL1	1784	4.19956e-322	560.776	0	558.705	0.873957	0.00848055	10888.6	3.39806e+13	1782	1.90688e+10	5776.17	0.764229	4517.15	1.4778
Sum GABR	FIBP	1784	4.19956e-322	469.125	0	467.546	0.837162	0.0205595	10888.6	4.306e+13	1782	2.41639e+10	4182.51	0.701233	5183.12	1.99896
Sum GABR	CCDC85B	1784	4.19956e-322	469.128	0	467.546	0.837163	0.0149178	10888.6	4.30596e+13	1782	2.41637e+10	4182.56	0.701235	5216.43	1.99896
Sum GABR	C11orf68	1784	4.19956e-322	469.128	0	467.546	0.837163	0.0145923	10888.6	4.30596e+13	1782	2.41636e+10	4182.56	0.701235	5230.46	1.99896
Sum GABR	BANF1	1784	4.19956e-322	602.562	0	600.377	0.887647	0.00394192	10888.6	3.05029e+13	1782	1.71172e+10	6637.9	0.788359	4290.25	2.10898
Sum GABR	SF3B2	1784	4.19956e-322	469.125	0	467.546	0.837162	0.0200893	10888.6	4.306e+13	1782	2.41638e+10	4182.51	0.701233	5195.55	1.99896
Sum GABR	YIF1A	1784	4.19956e-322	602.562	0	600.377	0.887647	0.00405041	10888.6	3.05029e+13	1782	1.71173e+10	6637.9	0.788358	4318.22	2.10898
Sum GABR	ZDHHC24	1784	4.19956e-322	469.129	0	467.546	0.837164	0.011428	10888.6	4.30595e+13	1782	2.41636e+10	4182.58	0.701236	5245.78	1.99896
Sum GABR	CCS	1784	4.19956e-322	469.122	0	467.546	0.83716	0.0235792	10888.6	4.30603e+13	1782	2.4164e+10	4182.46	0.70123	5152.6	1.99897
Sum GABR	ANKRD13D	1784	4.19956e-322	469.128	0	467.546	0.837163	0.0153518	10888.6	4.30596e+13	1782	2.41637e+10	4182.56	0.701235	5224.64	1.99896
Sum GABR	PPP1CA	1784	4.19956e-322	469.129	0	467.546	0.837163	0.0138148	10888.6	4.30596e+13	1782	2.41636e+10	4182.57	0.701236	5230.74	1.99896
Sum GABR	CDK2AP2	1784	4.19956e-322	469.129	0	467.546	0.837164	0.0126756	10888.6	4.30595e+13	1782	2.41636e+10	4182.57	0.701236	5237.76	1.99896
Sum GABR	GSTP1	1784	4.19956e-322	945.055	0	942.506	0.955061	0.00267617	10888.6	1.25888e+13	1782	7.06443e+09	18619.6	0.912654	1796.88	1.4572
Sum GABR	NDUFS8	1784	4.19956e-322	602.562	0	600.377	0.887647	0.00397808	10888.6	3.05029e+13	1782	1.71172e+10	6637.9	0.788359	4287.45	2.10898
Sum GABR	MRPL21	1784	4.19956e-322	602.562	0	600.377	0.887647	0.00388767	10888.6	3.05029e+13	1782	1.71172e+10	6637.9	0.788359	4307.62	2.10898
Sum GABR	NUMA1	1784	4.19956e-322	469.125	0	467.546	0.837162	0.0203244	10888.6	4.306e+13	1782	2.41638e+10	4182.51	0.701233	5189.61	1.99896
Sum GABR	RAB6A	1784	4.19956e-322	469.118	0	467.546	0.837158	0.0256044	10888.6	4.30608e+13	1782	2.41643e+10	4182.4	0.701227	5089.52	1.99897
Sum GABR	MRPL48	1784	4.19956e-322	469.127	0	467.546	0.837163	0.0169249	10888.6	4.30597e+13	1782	2.41637e+10	4182.54	0.701234	5206.76	1.99896
Sum GABR	SPCS2	1784	4.19956e-322	469.127	0	467.546	0.837162	0.018028	10888.6	4.30598e+13	1782	2.41637e+10	4182.53	0.701234	5193.72	1.65214
Sum GABR	RPS3	1784	4.19956e-322	469.124	0	467.546	0.837161	0.0214817	10888.6	4.30601e+13	1782	2.41639e+10	4182.5	0.701232	5173.12	1.668
Sum GABR	ACER3	1784	4.19956e-322	469.122	0	467.546	0.83716	0.0237238	10888.6	4.30603e+13	1782	2.4164e+10	4182.46	0.70123	5172.11	1.99896
Sum GABR	PAK1	1784	4.19956e-322	469.119	0	467.546	0.837159	0.02508	10888.6	4.30606e+13	1782	2.41642e+10	4182.42	0.701228	5119.55	1.99897
Sum GABR	NDUFC2	1784	4.19956e-322	469.126	0	467.546	0.837162	0.0190586	10888.6	4.30599e+13	1782	2.41638e+10	4182.52	0.701234	5177.72	1.99897
Sum GABR	CWC15	1784	4.19956e-322	469.124	0	467.546	0.837161	0.0212647	10888.6	4.306e+13	1782	2.41639e+10	4182.5	0.701232	5167.46	1.99897
Sum GABR	TMEM123	1784	4.19956e-322	469.126	0	467.546	0.837162	0.0192033	10888.6	4.30599e+13	1782	2.41638e+10	4182.52	0.701233	5221.39	1.99896
Sum GABR	KBTBD3	1784	4.19956e-322	469.126	0	467.546	0.837162	0.0190767	10888.6	4.30599e+13	1782	2.41638e+10	4182.52	0.701234	5196.97	1.99896
Sum GABR	ZC3H12C	1784	4.19956e-322	469.127	0	467.546	0.837163	0.0163282	10888.6	4.30597e+13	1782	2.41637e+10	4182.55	0.701235	5227.78	1.99896
Sum GABR	RDX	1784	4.19956e-322	602.545	0	600.377	0.887642	0.0067085	10888.6	3.05042e+13	1782	1.7118e+10	6637.54	0.78835	4198.19	2.10899
Sum GABR	CRYAB	1784	4.19956e-322	577.237	0	575.144	0.879552	0.00808274	10888.6	3.25657e+13	1782	1.82748e+10	6104.58	0.774046	4393.82	1.72992
Sum GABR	TIMM8B	1784	4.19956e-322	469.127	0	467.546	0.837163	0.0169069	10888.6	4.30597e+13	1782	2.41637e+10	4182.54	0.701234	5198.54	1.99896
Sum GABR	RP11-356J5.12	1784	4.19956e-322	469.13	0	467.546	0.837164	0.00893261	10888.6	4.30594e+13	1782	2.41635e+10	4182.59	0.701237	5251.88	0.000199896
Sum GABR	PAFAH1B2	1784	4.19956e-322	469.122	0	467.546	0.83716	0.0237781	10888.6	4.30603e+13	1782	2.4164e+10	4182.46	0.70123	5159.97	1.668
Sum GABR	CEP164	1784	4.19956e-322	469.122	0	467.546	0.83716	0.0233984	10888.6	4.30603e+13	1782	2.4164e+10	4182.47	0.701231	5158.69	1.99897
Sum GABR	FXYD6	1784	4.19956e-322	602.514	0	600.359	0.887632	0.00699781	10888.6	3.05067e+13	1782	1.71194e+10	6636.86	0.788332	3493.12	2.10909
Sum GABR	ATP5L	1784	4.19956e-322	469.122	0	467.546	0.83716	0.0234345	10888.6	4.30603e+13	1782	2.4164e+10	4182.47	0.701231	5119.41	1.65215
Sum GABR	PHLDB1	1784	4.19956e-322	786.926	0	784.431	0.931708	0.00320055	10888.6	1.89429e+13	1782	1.06302e+10	11776.2	0.868566	2075.49	1.29662
Sum GABR	DDX6	1784	4.19956e-322	602.557	0	600.377	0.887645	0.00564165	10888.6	3.05033e+13	1782	1.71175e+10	6637.8	0.788356	4245.34	2.10899
Sum GABR	RPS25	1784	4.19956e-322	781.441	0	778.956	0.930701	0.00327288	10888.6	1.92133e+13	1782	1.07819e+10	11585.4	0.86669	2056.32	1.29021
Sum GABR	DPAGT1	1784	4.19956e-322	469.125	0	467.546	0.837162	0.0198904	10888.6	4.30599e+13	1782	2.41638e+10	4182.51	0.701233	5206.33	1.99896
Sum GABR	HSPA8	1784	4.19956e-322	469.1	0	467.544	0.83715	0.0277562	10888.6	4.30627e+13	1782	2.41654e+10	4182.13	0.701214	4781.16	1.43091
Sum GABR	VWA5A	1784	4.19956e-322	469.127	0	467.546	0.837163	0.01716	10888.6	4.30597e+13	1782	2.41637e+10	4182.54	0.701234	5216.4	1.99896
Sum GABR	HEPACAM	1784	4.19956e-322	469.129	0	467.546	0.837164	0.0117534	10888.6	4.30595e+13	1782	2.41636e+10	4182.58	0.701236	5247.29	1.99896
Sum GABR	FEZ1	1784	4.19956e-322	469.12	0	467.546	0.837159	0.0246641	10888.6	4.30605e+13	1782	2.41641e+10	4182.44	0.701229	5097.02	1.99897
Sum GABR	NTM	1784	4.19956e-322	1574.47	0	1570.9	0.991098	0.000271233	10888.6	2.4751e+12	1782	1.38894e+09	101984	0.982827	1131.74	1.28007
Sum GABR	THYN1	1784	4.19956e-322	469.12	0	467.546	0.837159	0.0247726	10888.6	4.30605e+13	1782	2.41642e+10	4182.43	0.701229	5126.04	1.65214
Sum GABR	IDI2-AS1	1784	4.19956e-322	469.127	0	467.546	0.837163	0.0161655	10888.6	4.30597e+13	1782	2.41637e+10	4182.55	0.701235	5229.91	1.99896
Sum GABR	IDI1	1784	4.19956e-322	578.376	0	576.26	0.87993	0.0075222	10888.6	3.247e+13	1782	1.82211e+10	6127.82	0.77471	4386.66	1.74716
Sum GABR	PITRM1	1784	4.19956e-322	469.125	0	467.546	0.837162	0.0208307	10888.6	4.306e+13	1782	2.41639e+10	4182.51	0.701233	5196.36	1.99896
Sum GABR	HSPA14	1784	4.19956e-322	469.124	0	467.546	0.837161	0.0213732	10888.6	4.306e+13	1782	2.41639e+10	4182.5	0.701232	5189.11	1.99896
Sum GABR	RPP38	1784	4.19956e-322	469.128	0	467.546	0.837163	0.0146647	10888.6	4.30596e+13	1782	2.41636e+10	4182.56	0.701235	5227.09	1.99896
Sum GABR	NMT2	1784	4.19956e-322	469.125	0	467.546	0.837162	0.0198723	10888.6	4.30599e+13	1782	2.41638e+10	4182.52	0.701233	5195.97	1.99896
Sum GABR	COMMD3	1784	4.19956e-322	469.122	0	467.546	0.83716	0.023977	10888.6	4.30604e+13	1782	2.41641e+10	4182.46	0.70123	5143.31	1.99897
Sum GABR	ANKRD26	1784	4.19956e-322	469.076	0	467.526	0.837139	0.0281359	10888.6	4.30654e+13	1782	2.41669e+10	4181.76	0.701195	4671.81	1.999
Sum GABR	ARHGAP12	1784	4.19956e-322	469.119	0	467.546	0.837159	0.025297	10888.6	4.30607e+13	1782	2.41642e+10	4182.41	0.701228	5139.93	1.668
Sum GABR	CREM	1784	4.19956e-322	469.125	0	467.546	0.837162	0.0205775	10888.6	4.306e+13	1782	2.41639e+10	4182.51	0.701233	5206.72	1.99896
Sum GABR	RASSF4	1784	4.19956e-322	469.116	0	467.546	0.837157	0.0262192	10888.6	4.3061e+13	1782	2.41644e+10	4182.36	0.701226	5129.13	1.99896
Sum GABR	NCOA4	1784	4.19956e-322	469.125	0	467.546	0.837162	0.0211019	10888.6	4.306e+13	1782	2.41639e+10	4182.5	0.701232	5176.01	1.99896
Sum GABR	ZNF488	1784	4.19956e-322	469.129	0	467.546	0.837164	0.0115545	10888.6	4.30595e+13	1782	2.41636e+10	4182.58	0.701236	5247.4	1.99896
Sum GABR	FRMPD2	1784	4.19956e-322	469.13	0	467.546	0.837164	0.0106504	10888.6	4.30594e+13	1782	2.41635e+10	4182.58	0.701237	5250.08	1.99896
Sum GABR	C10orf107	1784	4.19956e-322	469.129	0	467.546	0.837164	0.01188	10888.6	4.30595e+13	1782	2.41636e+10	4182.58	0.701236	5242.37	1.99896
Sum GABR	ARID5B	1784	4.19956e-322	469.114	0	467.546	0.837157	0.0264723	10888.6	4.30612e+13	1782	2.41645e+10	4182.34	0.701224	5039.4	1.99897
Sum GABR	JMJD1C	1784	4.19956e-322	469.089	0	467.536	0.837145	0.0280093	10888.6	4.3064e+13	1782	2.41661e+10	4181.95	0.701205	4808.96	1.66802
Sum GABR	REEP3	1784	4.19956e-322	469.125	0	467.546	0.837162	0.0200532	10888.6	4.306e+13	1782	2.41638e+10	4182.51	0.701233	5210.38	1.668
Sum GABR	LRRC20	1784	4.19956e-322	469.13	0	467.546	0.837164	0.0108674	10888.6	4.30595e+13	1782	2.41636e+10	4182.58	0.701236	5244.31	1.99896
Sum GABR	PSAP	1784	4.19956e-322	577.223	0	575.136	0.879548	0.00817316	10888.6	3.25668e+13	1782	1.82754e+10	6104.3	0.774038	4122.1	1.72995
Sum GABR	DNAJB12	1784	4.19956e-322	469.129	0	467.546	0.837163	0.013869	10888.6	4.30596e+13	1782	2.41636e+10	4182.56	0.701236	5225.59	1.668
Sum GABR	DNAJC9	1784	4.19956e-322	469.126	0	467.546	0.837162	0.0187874	10888.6	4.30599e+13	1782	2.41638e+10	4182.53	0.701234	5202.51	1.99896
Sum GABR	USP54	1784	4.19956e-322	469.128	0	467.546	0.837163	0.0156773	10888.6	4.30597e+13	1782	2.41637e+10	4182.55	0.701235	5235.49	1.99896
Sum GABR	VDAC2	1784	4.19956e-322	469.126	0	467.546	0.837162	0.0183354	10888.6	4.30598e+13	1782	2.41638e+10	4182.53	0.701234	5171.23	1.66801
Sum GABR	RPS24	1784	4.19956e-322	578.381	0	576.26	0.879931	0.00728713	10888.6	3.24696e+13	1782	1.82209e+10	6127.92	0.774713	4429.58	1.74716
Sum GABR	GLUD1	1784	4.19956e-322	469.122	0	467.546	0.83716	0.0238143	10888.6	4.30603e+13	1782	2.41641e+10	4182.46	0.70123	5175.24	1.99896
Sum GABR	ATAD1	1784	4.19956e-322	945.07	0	942.506	0.955063	0.0023326	10888.6	1.25883e+13	1782	7.06416e+09	18620.4	0.912657	1720.92	1.45721
Sum GABR	LIPA	1784	4.19956e-322	469.125	0	467.546	0.837162	0.0203786	10888.6	4.306e+13	1782	2.41638e+10	4182.51	0.701233	5206.15	1.99896
Sum GABR	CPEB3	1784	4.19956e-322	469.124	0	467.546	0.837161	0.0221869	10888.6	4.30601e+13	1782	2.41639e+10	4182.49	0.701232	5169.06	1.99896
Sum GABR	FRA10AC1	1784	4.19956e-322	469.122	0	467.546	0.83716	0.0236696	10888.6	4.30603e+13	1782	2.4164e+10	4182.46	0.70123	5155.18	1.99897
Sum GABR	SLIT1	1784	4.19956e-322	469.125	0	467.546	0.837162	0.020668	10888.6	4.306e+13	1782	2.41639e+10	4182.51	0.701233	5206.45	1.99896
Sum GABR	CNNM1	1784	4.19956e-322	469.124	0	467.546	0.837161	0.0211743	10888.6	4.306e+13	1782	2.41639e+10	4182.5	0.701232	5164.31	1.99897
Sum GABR	BLOC1S2	1784	4.19956e-322	602.559	0	600.377	0.887646	0.00504493	10888.6	3.05031e+13	1782	1.71174e+10	6637.84	0.788357	4264.36	2.10899
Sum GABR	NDUFB8	1784	4.19956e-322	469.111	0	467.546	0.837155	0.0269967	10888.6	4.30615e+13	1782	2.41647e+10	4182.3	0.701222	5012.14	1.99898
Sum GABR	MGEA5	1784	4.19956e-322	469.085	0	467.533	0.837143	0.0280997	10888.6	4.30645e+13	1782	2.41664e+10	4181.89	0.701202	4741.33	1.999
Sum GABR	NOLC1	1784	4.19956e-322	469.125	0	467.546	0.837162	0.0202882	10888.6	4.306e+13	1782	2.41638e+10	4182.51	0.701233	5191.68	1.99896
Sum GABR	GSTO1	1784	4.19956e-322	469.127	0	467.546	0.837163	0.0171419	10888.6	4.30597e+13	1782	2.41637e+10	4182.54	0.701234	5204.93	1.668
Sum GABR	ADD3	1784	4.19956e-322	602.521	0	600.365	0.887634	0.00697973	10888.6	3.05061e+13	1782	1.7119e+10	6637.02	0.788336	3938.81	2.10902
Sum GABR	SMC3	1784	4.19956e-322	469.119	0	467.546	0.837159	0.0251704	10888.6	4.30606e+13	1782	2.41642e+10	4182.42	0.701228	5123.08	1.99897
Sum GABR	TCF7L2	1784	4.19956e-322	469.126	0	467.546	0.837162	0.0184077	10888.6	4.30598e+13	1782	2.41638e+10	4182.53	0.701234	5223.95	1.99896
Sum GABR	CCDC186	1784	4.19956e-322	469.13	0	467.546	0.837164	0.0101803	10888.6	4.30594e+13	1782	2.41635e+10	4182.59	0.701237	5251.86	0.000199896
Sum GABR	AFAP1L2	1784	4.19956e-322	602.557	0	600.377	0.887645	0.0055874	10888.6	3.05033e+13	1782	1.71174e+10	6637.8	0.788356	4298.32	2.10898
Sum GABR	PLPP4	1784	4.19956e-322	469.13	0	467.546	0.837164	0.00924001	10888.6	4.30594e+13	1782	2.41635e+10	4182.59	0.701237	5251.88	0.000199896
Sum GABR	WDR11	1784	4.19956e-322	602.55	0	600.377	0.887643	0.00650959	10888.6	3.05039e+13	1782	1.71178e+10	6637.64	0.788352	4218.12	2.10899
Sum GABR	HTRA1	1784	4.19956e-322	468.686	0	467.14	0.836959	0.0284433	10888.6	4.31089e+13	1782	2.41913e+10	4175.74	0.700894	3930.55	12.5236
Sum GABR	MGMT	1784	4.19956e-322	469.13	0	467.546	0.837164	0.0110844	10888.6	4.30595e+13	1782	2.41636e+10	4182.58	0.701236	5244.39	1.99896
Sum GABR	DPYSL4	1784	4.19956e-322	469.128	0	467.546	0.837163	0.0160751	10888.6	4.30597e+13	1782	2.41637e+10	4182.55	0.701235	5220.97	1.99896
Sum GABR	NKX6-2	1784	4.19956e-322	469.13	0	467.546	0.837164	0.0103792	10888.6	4.30594e+13	1782	2.41635e+10	4182.59	0.701237	5251.52	1.668
Sum GABR	ECHS1	1784	4.19956e-322	469.126	0	467.546	0.837162	0.0185885	10888.6	43059839947841	1782	2.41638e+10	4182.53	0.701234	5205.22	1.99896
Sum GABR	CCND2	1784	4.19956e-322	602.546	0	600.377	0.887642	0.00667233	10888.6	3.05042e+13	1782	1.7118e+10	6637.55	0.78835	4170.11	2.10899
Sum GABR	CD9	1784	4.19956e-322	1574.33	0	1570.84	0.991095	0.00032548	10888.6	2.47599e+12	1782	1.38945e+09	101947	0.982821	1447.99	1.28002
Sum GABR	MLF2	1784	4.19956e-322	602.554	0	600.377	0.887644	0.00605754	10888.6	3.05035e+13	1782	1.71176e+10	6637.73	0.788354	4167.87	2.109
Sum GABR	ENO2	1784	4.19956e-322	602.554	0	600.377	0.887644	0.00614795	10888.6	3.05036e+13	1782	1.71176e+10	6637.72	0.788354	4145.84	2.10901
Sum GABR	FOXJ2	1784	4.19956e-322	469.129	0	467.546	0.837164	0.0128203	10888.6	4.30595e+13	1782	2.41636e+10	4182.57	0.701236	5235.65	1.99896
Sum GABR	LINC00937	1784	4.19956e-322	469.13	0	467.546	0.837164	0.00933042	10888.6	4.30594e+13	1782	2.41635e+10	4182.59	0.701237	5251.88	0.000199896
Sum GABR	KLRC2	1784	4.19956e-322	469.128	0	467.546	0.837163	0.0154422	10888.6	4.30596e+13	1782	2.41637e+10	4182.56	0.701235	5239.21	1.99896
Sum GABR	MAGOHB	1784	4.19956e-322	469.128	0	467.546	0.837163	0.0149901	10888.6	4.30596e+13	1782	2.41637e+10	4182.56	0.701235	5221.81	1.99896
Sum GABR	MANSC1	1784	4.19956e-322	469.128	0	467.546	0.837163	0.0142126	10888.6	4.30596e+13	1782	2.41636e+10	4182.56	0.701235	5221.73	1.99896
Sum GABR	FAM234B	1784	4.19956e-322	469.13	0	467.546	0.837164	0.00911343	10888.6	4.30594e+13	1782	2.41635e+10	4182.59	0.701237	5251.88	0.000199896
Sum GABR	LMO3	1784	4.19956e-322	469.119	0	467.546	0.837159	0.0251885	10888.6	4.30606e+13	1782	2.41642e+10	4182.42	0.701228	5138.95	1.99896
Sum GABR	LDHB	1784	4.19956e-322	469.108	0	467.546	0.837154	0.0273222	10888.6	4.30619e+13	1782	2.41649e+10	4182.24	0.701219	4928.34	1.99899
Sum GABR	BCAT1	1784	4.19956e-322	469.12	0	467.546	0.837159	0.0249715	10888.6	4.30606e+13	1782	2.41642e+10	4182.43	0.701229	5130.16	1.99897
Sum GABR	LYRM5	1784	4.19956e-322	469.126	0	467.546	0.837162	0.0194203	10888.6	4.30599e+13	1782	2.41638e+10	4182.52	0.701233	5192.3	1.99896
Sum GABR	RASSF8-AS1	1784	4.19956e-322	1641.26	0	1637.6	0.99247	0.000216986	10888.6	2.08269e+12	1782	1.16874e+09	121535	0.985549	1471.45	0.000151504
Sum GABR	BHLHE41	1784	4.19956e-322	469.123	0	467.546	0.837161	0.0227836	10888.6	4.30602e+13	1782	2.4164e+10	4182.48	0.701231	5199.77	1.99896
Sum GABR	FGFR1OP2	1784	4.19956e-322	578.375	0	576.26	0.879929	0.00755836	10888.6	3.24701e+13	1782	1.82211e+10	6127.8	0.77471	4384.69	1.74716
Sum GABR	STK38L	1784	4.19956e-322	469.125	0	467.546	0.837162	0.0198181	10888.6	4.30599e+13	1782	2.41638e+10	4182.52	0.701233	5199.73	1.99896
Sum GABR	ERGIC2	1784	4.19956e-322	469.12	0	467.546	0.837159	0.0249534	10888.6	4.30606e+13	1782	2.41642e+10	4182.43	0.701229	5103.09	1.99897
Sum GABR	CNTN1	1784	4.19956e-322	469.1	0	467.544	0.83715	0.0278104	10888.6	4.30628e+13	1782	2.41654e+10	4182.12	0.701213	4863.56	1.99899
Sum GABR	PPHLN1	1784	4.19956e-322	469.12	0	467.546	0.83716	0.0245556	10888.6	4.30605e+13	1782	2.41641e+10	4182.44	0.701229	5138.19	1.99897
Sum GABR	RP11-352M15.2	1784	4.19956e-322	469.13	0	467.546	0.837164	0.00902302	10888.6	4.30594e+13	1782	2.41635e+10	4182.59	0.701237	5251.88	0.000199896
Sum GABR	SLC38A1	1784	4.19956e-322	469.11	0	467.546	0.837155	0.0270871	10888.6	4.30616e+13	1782	2.41648e+10	4182.28	0.701221	4948.78	1.99899
Sum GABR	SLC38A2	1784	4.19956e-322	469.11	0	467.546	0.837155	0.027051	10888.6	4.30616e+13	1782	2.41648e+10	4182.29	0.701222	5063.92	1.99897
Sum GABR	CCDC184	1784	4.19956e-322	469.13	0	467.546	0.837164	0.00960165	10888.6	4.30594e+13	1782	2.41635e+10	4182.59	0.701237	5251.88	0.000199896
Sum GABR	CCNT1	1784	4.19956e-322	469.124	0	467.546	0.837161	0.0218975	10888.6	4.30601e+13	1782	2.41639e+10	4182.49	0.701232	5187.23	1.99896
Sum GABR	ADCY6	1784	4.19956e-322	469.125	0	467.546	0.837162	0.0197638	10888.6	4.30599e+13	1782	2.41638e+10	4182.52	0.701233	5199.55	1.99896
Sum GABR	RND1	1784	4.19956e-322	469.129	0	467.546	0.837163	0.0132362	10888.6	4.30595e+13	1782	2.41636e+10	4182.57	0.701236	5238.57	1.99896
Sum GABR	TUBA1B	1784	4.19956e-322	469.108	0	467.546	0.837154	0.0273041	10888.6	4.30619e+13	1782	2.41649e+10	4182.24	0.701219	4945.36	1.99899
Sum GABR	TUBA1A	1784	4.19956e-322	2910.69	0	2906.55	0.999448	7.23288e-05	10888.6	7.83263e+10	1782	4.39542e+07	3.27721e+06	0.999457	-129.767	12.6554
Sum GABR	TMBIM6	1784	4.19956e-322	1232.64	0	1229.54	0.978734	0.000777535	10888.6	5.98734e+12	1782	3.3599e+09	41113.8	0.958457	1399.5	1.36934
Sum GABR	ASIC1	1784	4.19956e-322	1213.39	0	1210.56	0.977652	0.00144658	10888.6	6.29273e+12	1782	3.53127e+09	39032	0.956339	1576.74	0.000164629
Sum GABR	DAZAP2	1784	4.19956e-322	602.558	0	600.377	0.887646	0.00522576	10888.6	3.05032e+13	1782	1.71174e+10	6637.82	0.788357	4279.41	2.10898
Sum GABR	RP11-983P16.4	1784	4.19956e-322	469.13	0	467.546	0.837164	0.00920384	10888.6	4.30594e+13	1782	2.41635e+10	4182.59	0.701237	5251.88	0.000199896
Sum GABR	C12orf10	1784	4.19956e-322	469.128	0	467.546	0.837163	0.0141764	10888.6	4.30596e+13	1782	2.41636e+10	4182.56	0.701235	5223.59	1.99896
Sum GABR	ATP5G2	1784	4.19956e-322	988.566	0	985.838	0.959909	0.00186247	10888.6	1.125e+13	1782	6.31315e+09	21047.4	0.921943	1699.08	1.24675
Sum GABR	HNRNPA1	1784	4.19956e-322	469.126	0	467.546	0.837162	0.0188417	10888.6	4.30599e+13	1782	2.41638e+10	4182.53	0.701234	5187.69	1.42439
Sum GABR	BLOC1S1	1784	4.19956e-322	469.129	0	467.546	0.837164	0.0117173	10888.6	43059488997429	1782	2.41636e+10	4182.58	0.701236	5239.3	1.668
Sum GABR	CD63	1784	4.19956e-322	1001.25	0	998.486	0.961218	0.00171781	10888.6	1.08874e+13	1782	6.10965e+09	21807.8	0.924459	1696.55	1.24337
Sum GABR	RP11-644F5.11	1784	4.19956e-322	469.13	0	467.546	0.837164	0.0087337	10888.6	4.30594e+13	1782	2.41635e+10	4182.59	0.701237	5251.88	0.000199896
Sum GABR	RPL41	1784	4.19956e-322	1216.31	0	1213.36	0.97782	0.0011211	10888.6	6.2453e+12	1782	3.50466e+09	39342	0.956668	1541.42	1.17424
Sum GABR	MYL6	1784	4.19956e-322	577.239	0	575.145	0.879553	0.00804658	10888.6	3.25655e+13	1782	1.82747e+10	6104.62	0.774048	4354.73	1.72993
Sum GABR	ATP5B	1784	4.19956e-322	1232.71	0	1229.58	0.978738	0.00074137	10888.6	5.98624e+12	1782	3.35928e+09	41121.6	0.958465	1253.34	1.36937
Sum GABR	PTGES3	1784	4.19956e-322	602.554	0	600.377	0.887644	0.00607562	10888.6	3.05035e+13	1782	1.71176e+10	6637.73	0.788354	4178.17	2.109
Sum GABR	NACA	1784	4.19956e-322	469.118	0	467.546	0.837158	0.0256767	10888.6	4.30608e+13	1782	2.41643e+10	4182.4	0.701227	5085.93	1.99897
Sum GABR	R3HDM2	1784	4.19956e-322	469.12	0	467.546	0.837159	0.0247365	10888.6	4.30605e+13	1782	2.41642e+10	4182.43	0.701229	5134.25	1.99897
Sum GABR	KIF5A	1784	4.19956e-322	469.129	0	467.546	0.837164	0.0126575	10888.6	4.30595e+13	1782	2.41636e+10	4182.57	0.701236	5237.7	1.99896
Sum GABR	TMBIM4	1784	4.19956e-322	469.126	0	467.546	0.837162	0.01848	10888.6	4.30598e+13	1782	2.41638e+10	4182.53	0.701234	5186.9	1.43088
Sum GABR	MDM2	1784	4.19956e-322	602.555	0	600.377	0.887644	0.00596713	10888.6	3.05035e+13	1782	1.71176e+10	6637.75	0.788355	4263.8	2.10898
Sum GABR	KRR1	1784	4.19956e-322	469.126	0	467.546	0.837162	0.0189501	10888.6	4.30599e+13	1782	2.41638e+10	4182.53	0.701234	5198.79	1.99896
Sum GABR	PHLDA1	1784	4.19956e-322	602.541	0	600.377	0.88764	0.00679891	10888.6	3.05045e+13	1782	1.71182e+10	6637.45	0.788347	4227.89	2.10898
Sum GABR	OSBPL8	1784	4.19956e-322	602.552	0	600.377	0.887644	0.00629261	10888.6	3.05037e+13	1782	1.71177e+10	6637.69	0.788353	4160.89	2.109
Sum GABR	NDUFA12	1784	4.19956e-322	469.123	0	467.546	0.837161	0.0231271	10888.6	4.30602e+13	1782	2.4164e+10	4182.47	0.701231	5135.61	1.99897
Sum GABR	SNRPF	1784	4.19956e-322	469.127	0	467.546	0.837163	0.0165995	10888.6	4.30597e+13	1782	2.41637e+10	4182.55	0.701235	5213.8	1.99896
Sum GABR	SLC25A3	1784	4.19956e-322	578.373	0	576.26	0.879929	0.00766685	10888.6	3.24702e+13	1782	1.82212e+10	6127.76	0.774709	4285.97	1.74717
Sum GABR	SCYL2	1784	4.19956e-322	469.123	0	467.546	0.837161	0.0226389	10888.6	4.30602e+13	1782	2.4164e+10	4182.48	0.701231	5168.37	1.99896
Sum GABR	ASCL1	1784	4.19956e-322	945.057	0	942.506	0.955062	0.00264	10888.6	1.25888e+13	1782	7.06441e+09	18619.6	0.912654	1795.05	1.4572
Sum GABR	CRY1	1784	4.19956e-322	469.128	0	467.546	0.837163	0.0139956	10888.6	4.30596e+13	1782	2.41636e+10	4182.56	0.701235	5233.01	1.65214
Sum GABR	ISCU	1784	4.19956e-322	602.553	0	600.377	0.887644	0.00616603	10888.6	3.05036e+13	1782	1.71176e+10	6637.72	0.788354	4087.42	2.10902
Sum GABR	ACACB	1784	4.19956e-322	469.129	0	467.546	0.837164	0.0122778	10888.6	4.30595e+13	1782	2.41636e+10	4182.57	0.701236	5244.79	1.99896
Sum GABR	ATP2A2	1784	4.19956e-322	945.098	0	942.506	0.955066	0.0021337	10888.6	1.25874e+13	1782	7.06365e+09	18621.8	0.912663	1526.21	1.45725
Sum GABR	ARPC3	1784	4.19956e-322	469.12	0	467.546	0.837159	0.0247003	10888.6	4.30605e+13	1782	2.41642e+10	4182.44	0.701229	5134.44	1.99897
Sum GABR	ATXN2	1784	4.19956e-322	469.121	0	467.546	0.83716	0.0242121	10888.6	4.30604e+13	1782	2.41641e+10	4182.45	0.70123	5145.51	1.99897
Sum GABR	ALDH2	1784	4.19956e-322	469.126	0	467.546	0.837162	0.0188236	10888.6	4.30599e+13	1782	2.41638e+10	4182.53	0.701234	5198.96	1.99896
Sum GABR	FBXO21	1784	4.19956e-322	469.122	0	467.546	0.83716	0.0235069	10888.6	4.30603e+13	1782	2.4164e+10	4182.47	0.701231	5144.31	1.99897
Sum GABR	PEBP1	1784	4.19956e-322	561.586	0	559.505	0.874239	0.00829973	10888.6	3.39096e+13	1782	1.9029e+10	5792.01	0.764722	4361.02	1.49048
Sum GABR	RPLP0	1784	4.19956e-322	602.561	0	600.377	0.887646	0.00421315	10888.6	3.0503e+13	1782	1.71173e+10	6637.89	0.788358	4290.04	2.10898
Sum GABR	COX6A1	1784	4.19956e-322	1561.4	0	1558	0.990801	0.000397808	10888.6	2.56008e+12	1782	1.43663e+09	98539.9	0.982237	1412.98	1.283
Sum GABR	P2RX7	1784	4.19956e-322	602.552	0	600.377	0.887644	0.00631069	10888.6	3.05037e+13	1782	1.71177e+10	6637.69	0.788353	4268.24	2.10898
Sum GABR	VPS33A	1784	4.19956e-322	469.129	0	467.546	0.837163	0.0132543	10888.6	4.30595e+13	1782	2.41636e+10	4182.57	0.701236	5235.36	1.99896
Sum GABR	HIP1R	1784	4.19956e-322	469.116	0	467.546	0.837158	0.0260565	10888.6	4.30609e+13	1782	2.41644e+10	4182.38	0.701226	5159.11	1.99896
Sum GABR	ARL6IP4	1784	4.19956e-322	602.559	0	600.377	0.887646	0.00517151	10888.6	3.05032e+13	1782	1.71174e+10	6637.83	0.788357	4272.87	2.10899
Sum GABR	C12orf65	1784	4.19956e-322	469.128	0	467.546	0.837163	0.0155507	10888.6	4.30597e+13	1782	2.41637e+10	4182.55	0.701235	5217.98	1.99896
Sum GABR	TMED2	1784	4.19956e-322	469.125	0	467.546	0.837162	0.0206318	10888.6	4.306e+13	1782	2.41639e+10	4182.51	0.701233	5171.27	1.99897
Sum GABR	CCDC92	1784	4.19956e-322	602.56	0	600.377	0.887646	0.00473754	10888.6	3.05031e+13	1782	1.71173e+10	6637.86	0.788357	4285.22	2.10898
Sum GABR	UBC	1784	4.19956e-322	578.373	0	576.26	0.879929	0.00764877	10888.6	3.24702e+13	1782	1.82212e+10	6127.77	0.774709	4386.27	1.74716
Sum GABR	STX2	1784	4.19956e-322	469.126	0	467.546	0.837162	0.0191491	10888.6	4.30599e+13	1782	2.41638e+10	4182.52	0.701233	5210.9	1.99896
Sum GABR	RAN	1784	4.19956e-322	469.124	0	467.546	0.837161	0.0220603	10888.6	4.30601e+13	1782	2.41639e+10	4182.49	0.701232	5133.78	1.66801
Sum GABR	ZNF140	1784	4.19956e-322	469.126	0	467.546	0.837162	0.019131	10888.6	4.30599e+13	1782	2.41638e+10	4182.52	0.701233	5201.36	1.99896
Sum GABR	IL17D	1784	4.19956e-322	469.129	0	467.546	0.837164	0.0128564	10888.6	4.30595e+13	1782	2.41636e+10	4182.57	0.701236	5240.64	1.99896
Sum GABR	N6AMT2	1784	4.19956e-322	469.129	0	467.546	0.837164	0.0113918	10888.6	4.30595e+13	1782	2.41636e+10	4182.58	0.701236	5239.63	1.99896
Sum GABR	SAP18	1784	4.19956e-322	469.121	0	467.546	0.83716	0.0240674	10888.6	4.30604e+13	1782	2.41641e+10	4182.46	0.70123	5104.98	1.99897
Sum GABR	CDK8	1784	4.19956e-322	469.127	0	467.546	0.837163	0.0177206	10888.6	4.30598e+13	1782	2.41637e+10	4182.54	0.701234	5209.61	1.99896
Sum GABR	ATP5EP2	1784	4.19956e-322	602.564	0	600.377	0.887647	0.00354411	10888.6	3.05028e+13	1782	1.71172e+10	6637.94	0.78836	4341.81	2.10897
Sum GABR	POMP	1784	4.19956e-322	602.558	0	600.377	0.887646	0.00535233	10888.6	3.05032e+13	1782	1.71174e+10	6637.82	0.788357	4206.27	2.109
Sum GABR	HSPH1	1784	4.19956e-322	469.099	0	467.544	0.83715	0.0278466	10888.6	4.30628e+13	1782	2.41655e+10	4182.11	0.701213	4955.42	1.65215
Sum GABR	N4BP2L1	1784	4.19956e-322	469.122	0	467.546	0.83716	0.0236154	10888.6	4.30603e+13	1782	2.4164e+10	4182.46	0.70123	5165.35	1.668
Sum GABR	N4BP2L2	1784	4.19956e-322	469.065	0	467.516	0.837134	0.0282263	10888.6	4.30667e+13	1782	2.41676e+10	4181.59	0.701186	4595.25	1.999
Sum GABR	SPG20	1784	4.19956e-322	945.065	0	942.506	0.955063	0.00240493	10888.6	1.25885e+13	1782	7.06426e+09	18620.1	0.912656	1720.11	1.45721
Sum GABR	RGCC	1784	4.19956e-322	469.13	0	467.546	0.837164	0.00998138	10888.6	4.30594e+13	1782	2.41635e+10	4182.59	0.701237	5251.88	0.00012456
Sum GABR	TSC22D1	1784	4.19956e-322	988.621	0	985.883	0.959915	0.0018263	10888.6	1.12484e+13	1782	6.31225e+09	21050.7	0.921954	1340.44	1.24681
Sum GABR	NUFIP1	1784	4.19956e-322	469.128	0	467.546	0.837163	0.0142488	10888.6	4.30596e+13	1782	2.41636e+10	4182.56	0.701235	5230.97	1.99896
Sum GABR	TPT1	1784	4.19956e-322	1242.4	0	1239.19	0.979262	0.000614795	10888.6	5.83817e+12	1782	3.27619e+09	42209.8	0.959492	1468.55	1.1799
Sum GABR	CPB2-AS1	1784	4.19956e-322	1213.39	0	1210.56	0.977652	0.00142849	10888.6	6.29273e+12	1782	3.53127e+09	39032	0.956339	1576.75	0.000164629
Sum GABR	ESD	1784	4.19956e-322	469.125	0	467.546	0.837162	0.0203606	10888.6	4.306e+13	1782	2.41638e+10	4182.51	0.701233	5162.63	1.99897
Sum GABR	MED4	1784	4.19956e-322	469.125	0	467.546	0.837162	0.0196734	10888.6	4.30599e+13	1782	2.41638e+10	4182.52	0.701233	5188	1.99896
Sum GABR	ITM2B	1784	4.19956e-322	469.076	0	467.525	0.837139	0.028154	10888.6	4.30654e+13	1782	2.41669e+10	4181.75	0.701195	4518.61	1.65218
Sum GABR	SPRYD7	1784	4.19956e-322	602.56	0	600.377	0.887646	0.00452055	10888.6	3.0503e+13	1782	1.71173e+10	6637.87	0.788358	4298.86	2.10898
Sum GABR	SUGT1	1784	4.19956e-322	469.125	0	467.546	0.837162	0.0202159	10888.6	4.306e+13	1782	2.41638e+10	4182.51	0.701233	5180.29	1.99896
Sum GABR	PCDH9	1784	4.19956e-322	469.023	0	467.476	0.837115	0.0283529	10888.6	4.30713e+13	1782	2.41702e+10	4180.94	0.701154	4380.92	1.66802
Sum GABR	PCDH9-AS1	1784	4.19956e-322	469.13	0	467.546	0.837164	0.00918576	10888.6	4.30594e+13	1782	2.41635e+10	4182.59	0.701237	5251.88	0.000199896
Sum GABR	COMMD6	1784	4.19956e-322	578.382	0	576.26	0.879932	0.00716055	10888.6	3.24694e+13	1782	1.82208e+10	6127.95	0.774714	4452.77	1.74715
Sum GABR	SLAIN1	1784	4.19956e-322	469.123	0	467.546	0.837161	0.0228559	10888.6	4.30602e+13	1782	2.4164e+10	4182.48	0.701231	5187.77	1.668
Sum GABR	SPRY2	1784	4.19956e-322	469.122	0	467.546	0.83716	0.0234707	10888.6	4.30603e+13	1782	2.4164e+10	4182.47	0.701231	5188.95	1.99896
Sum GABR	GPR180	1784	4.19956e-322	469.124	0	467.546	0.837161	0.0216986	10888.6	4.30601e+13	1782	2.41639e+10	4182.49	0.701232	5176.37	1.99896
Sum GABR	CLDN10	1784	4.19956e-322	602.557	0	600.377	0.887645	0.00562356	10888.6	3.05033e+13	1782	1.71175e+10	6637.8	0.788356	4307.82	2.10898
Sum GABR	UGGT2	1784	4.19956e-322	469.107	0	467.546	0.837153	0.0273765	10888.6	4.3062e+13	1782	2.4165e+10	4182.23	0.701219	5039.61	1.99897
Sum GABR	TM9SF2	1784	4.19956e-322	945.072	0	942.506	0.955063	0.00231452	10888.6	1.25883e+13	1782	7.06413e+09	18620.5	0.912658	1699.97	1.45721
Sum GABR	TMTC4	1784	4.19956e-322	469.126	0	467.546	0.837162	0.0184258	10888.6	4.30598e+13	1782	2.41638e+10	4182.53	0.701234	5222.56	1.99896
Sum GABR	FGF14	1784	4.19956e-322	945.091	0	942.506	0.955066	0.00216986	10888.6	1.25877e+13	1782	7.06378e+09	18621.5	0.912662	1649.63	1.45723
Sum GABR	CCDC168	1784	4.19956e-322	469.129	0	467.546	0.837164	0.0119704	10888.6	4.30595e+13	1782	2.41636e+10	4182.58	0.701236	5246.45	1.99896
Sum GABR	ARGLU1	1784	4.19956e-322	469.054	0	467.506	0.837129	0.0282986	10888.6	4.30678e+13	1782	2.41683e+10	4181.42	0.701178	4507.11	1.999
Sum GABR	FAM155A	1784	4.19956e-322	469.124	0	467.546	0.837161	0.0212828	10888.6	4.306e+13	1782	2.41639e+10	4182.5	0.701232	5185.71	1.99896
Sum GABR	ANKRD10	1784	4.19956e-322	469.103	0	467.544	0.837152	0.0276296	10888.6	4.30624e+13	1782	2.41652e+10	4182.17	0.701216	4985.72	1.99897
Sum GABR	LINC00403	1784	4.19956e-322	469.13	0	467.546	0.837164	0.00951124	10888.6	4.30594e+13	1782	2.41635e+10	4182.59	0.701237	5251.88	0.000199896
Sum GABR	MCF2L	1784	4.19956e-322	469.123	0	467.546	0.837161	0.0229825	10888.6	4.30602e+13	1782	2.4164e+10	4182.48	0.701231	5171.21	1.668
Sum GABR	LAMP1	1784	4.19956e-322	602.561	0	600.377	0.887646	0.0042674	10888.6	3.0503e+13	1782	1.71173e+10	6637.88	0.788358	4311.11	2.10898
Sum GABR	METTL17	1784	4.19956e-322	469.123	0	467.546	0.837161	0.0222773	10888.6	4.30602e+13	1782	2.41639e+10	4182.49	0.701232	5184.18	1.668
Sum GABR	DAD1	1784	4.19956e-322	786.935	0	784.434	0.93171	0.0031463	10888.6	1.89425e+13	1782	1.06299e+10	11776.5	0.86857	2082.16	1.29662
Sum GABR	PSMB5	1784	4.19956e-322	469.125	0	467.546	0.837162	0.0201436	10888.6	4.306e+13	1782	2.41638e+10	4182.51	0.701233	5176.6	1.99896
Sum GABR	SLC22A17	1784	4.19956e-322	1215.12	0	1212.19	0.977751	0.00117534	10888.6	6.26467e+12	1782	3.51553e+09	39214.8	0.956533	1359.55	1.37452
Sum GABR	NGDN	1784	4.19956e-322	469.123	0	467.546	0.837161	0.0226028	10888.6	4.30602e+13	1782	2.4164e+10	4182.48	0.701231	5174.58	1.99896
Sum GABR	ZFHX2	1784	4.19956e-322	469.126	0	467.546	0.837162	0.0181545	10888.6	4.30598e+13	1782	2.41638e+10	4182.53	0.701234	5208.3	1.99896
Sum GABR	JPH4	1784	4.19956e-322	469.128	0	467.546	0.837163	0.0154964	10888.6	4.30597e+13	1782	2.41637e+10	4182.56	0.701235	5227.55	1.99896
Sum GABR	IRF9	1784	4.19956e-322	469.125	0	467.546	0.837162	0.019583	10888.6	4.30599e+13	1782	2.41638e+10	4182.52	0.701233	5213.52	1.99896
Sum GABR	NEDD8	1784	4.19956e-322	602.559	0	600.377	0.887646	0.00499069	10888.6	3.05031e+13	1782	1.71174e+10	6637.85	0.788357	4224.6	2.109
Sum GABR	SDR39U1	1784	4.19956e-322	469.129	0	467.546	0.837163	0.0133627	10888.6	4.30596e+13	1782	2.41636e+10	4182.57	0.701236	5235.16	1.99896
Sum GABR	NOVA1	1784	4.19956e-322	1561.31	0	1557.95	0.990799	0.000433973	10888.6	2.5607e+12	1782	1.43698e+09	98515.5	0.982233	1314.44	1.28301
Sum GABR	SPTSSA	1784	4.19956e-322	469.128	0	467.546	0.837163	0.0150263	10888.6	4.30596e+13	1782	2.41637e+10	4182.56	0.701235	5229.71	1.99896
Sum GABR	EAPP	1784	4.19956e-322	602.561	0	600.377	0.887647	0.00415891	10888.6	3.0503e+13	1782	1.71173e+10	6637.89	0.788358	4284.39	2.10898
Sum GABR	SNX6	1784	4.19956e-322	469.125	0	467.546	0.837162	0.0201978	10888.6	4.306e+13	1782	2.41638e+10	4182.51	0.701233	5193.05	1.99896
Sum GABR	CFL2	1784	4.19956e-322	469.121	0	467.546	0.83716	0.0241217	10888.6	4.30604e+13	1782	2.41641e+10	4182.45	0.70123	5167.31	1.99896
Sum GABR	PSMA6	1784	4.19956e-322	469.126	0	467.546	0.837162	0.0187512	10888.6	4.30599e+13	1782	2.41638e+10	4182.53	0.701234	5187.52	1.668
Sum GABR	FKBP3	1784	4.19956e-322	469.117	0	467.546	0.837158	0.0257491	10888.6	4.30608e+13	1782	2.41643e+10	4182.39	0.701227	5062.64	1.99898
Sum GABR	RPS29	1784	4.19956e-322	980.895	0	978.19	0.959095	0.00195288	10888.6	1.14753e+13	1782	6.43955e+09	20599.3	0.92038	1752.49	1.24149
Sum GABR	ATP5S	1784	4.19956e-322	469.128	0	467.546	0.837163	0.0157858	10888.6	4.30597e+13	1782	2.41637e+10	4182.55	0.701235	5226.25	1.99896
Sum GABR	TRIM9	1784	4.19956e-322	1215.04	0	1212.16	0.977746	0.00133808	10888.6	6.26595e+12	1782	3.51624e+09	39206.5	0.956524	1325.77	1.37452
Sum GABR	C14orf166	1784	4.19956e-322	469.128	0	467.546	0.837163	0.0156592	10888.6	4.30597e+13	1782	2.41637e+10	4182.55	0.701235	5216.73	1.99896
Sum GABR	PSMC6	1784	4.19956e-322	469.123	0	467.546	0.837161	0.0223315	10888.6	4.30602e+13	1782	2.41639e+10	4182.49	0.701232	5144.89	1.99897
Sum GABR	SAMD4A	1784	4.19956e-322	469.125	0	467.546	0.837162	0.0201617	10888.6	4.306e+13	1782	2.41638e+10	4182.51	0.701233	5207.27	1.99896
Sum GABR	ACTR10	1784	4.19956e-322	602.554	0	600.377	0.887644	0.00611178	10888.6	3.05035e+13	1782	1.71176e+10	6637.73	0.788354	4181.28	2.109
Sum GABR	DAAM1	1784	4.19956e-322	469.106	0	467.546	0.837153	0.0274849	10888.6	4.30621e+13	1782	2.4165e+10	4182.21	0.701218	4925.06	1.99899
Sum GABR	DHRS7	1784	4.19956e-322	578.378	0	576.26	0.87993	0.00743178	10888.6	3.24698e+13	1782	1.8221e+10	6127.87	0.774712	4414.39	1.74716
Sum GABR	HSPA2	1784	4.19956e-322	469.129	0	467.546	0.837163	0.0132723	10888.6	4.30596e+13	1782	2.41636e+10	4182.57	0.701236	5243.62	1.99896
Sum GABR	CHURC1	1784	4.19956e-322	469.125	0	467.546	0.837162	0.0203425	10888.6	4.306e+13	1782	2.41638e+10	4182.51	0.701233	5189.19	1.99896
Sum GABR	RDH11	1784	4.19956e-322	578.372	0	576.26	0.879928	0.00770302	10888.6	3.24703e+13	1782	1.82213e+10	6127.73	0.774708	4344.11	1.74716
Sum GABR	CTD-2325P2.4	1784	4.19956e-322	469.13	0	467.546	0.837164	0.00858905	10888.6	4.30594e+13	1782	2.41635e+10	4182.59	0.701237	5251.88	0.000199896
Sum GABR	ZFP36L1	1784	4.19956e-322	602.558	0	600.377	0.887646	0.0053885	10888.6	3.05032e+13	1782	1.71174e+10	6637.82	0.788357	4313.98	2.10898
Sum GABR	SRSF5	1784	4.19956e-322	578.299	0	576.198	0.879904	0.00793809	10888.6	3.24765e+13	1782	1.82247e+10	6126.24	0.774665	3577.7	1.74723
Sum GABR	MED6	1784	4.19956e-322	469.121	0	467.546	0.83716	0.0240493	10888.6	4.30604e+13	1782	2.41641e+10	4182.46	0.70123	5132.12	1.99897
Sum GABR	PNMA1	1784	4.19956e-322	469.122	0	467.546	0.83716	0.023543	10888.6	4.30603e+13	1782	2.4164e+10	4182.46	0.701231	5132.62	1.99897
Sum GABR	ENTPD5	1784	4.19956e-322	469.129	0	467.546	0.837164	0.0128022	10888.6	4.30595e+13	1782	2.41636e+10	4182.57	0.701236	5240.78	1.99896
Sum GABR	FOS	1784	4.19956e-322	1234.67	0	1231.5	0.978845	0.000669041	10888.6	5.95597e+12	1782	3.3423e+09	41339.7	0.958675	1503.11	0.918588
Sum GABR	ALKBH1	1784	4.19956e-322	469.129	0	467.546	0.837164	0.0128384	10888.6	4.30595e+13	1782	2.41636e+10	4182.57	0.701236	5240.7	1.99896
Sum GABR	GALC	1784	4.19956e-322	469.123	0	467.546	0.837161	0.0224762	10888.6	4.30602e+13	1782	2.4164e+10	4182.48	0.701231	5176.61	1.99896
Sum GABR	NDUFB1	1784	4.19956e-322	469.127	0	467.546	0.837162	0.018046	10888.6	4.30598e+13	1782	2.41637e+10	4182.53	0.701234	5189.11	1.99896
Sum GABR	DDX24	1784	4.19956e-322	469.108	0	467.546	0.837154	0.027268	10888.6	4.30618e+13	1782	2.41649e+10	4182.25	0.70122	4946.64	1.99899
Sum GABR	SNHG10	1784	4.19956e-322	469.128	0	467.546	0.837163	0.0153337	10888.6	4.30596e+13	1782	2.41637e+10	4182.56	0.701235	5228.01	1.99896
Sum GABR	WDR25	1784	4.19956e-322	469.129	0	467.546	0.837164	0.011446	10888.6	4.30595e+13	1782	2.41636e+10	4182.58	0.701236	5245.27	1.99896
Sum GABR	MEG3	1784	4.19956e-322	775.516	0	773.043	0.929596	0.00336329	10888.6	1.95097e+13	1782	1.09482e+10	11382.3	0.864634	-4085.94	1.28528
Sum GABR	HSP90AA1	1784	4.19956e-322	2106.19	0	2102.35	0.997545	0.000144658	10888.6	6.26354e+11	1782	3.51489e+08	408260	0.995654	582.333	1.18754
Sum GABR	CINP	1784	4.19956e-322	469.129	0	467.546	0.837164	0.0125671	10888.6	4.30595e+13	1782	2.41636e+10	4182.57	0.701236	5242.7	1.99896
Sum GABR	EIF5	1784	4.19956e-322	602.541	0	600.377	0.88764	0.00685315	10888.6	3.05046e+13	1782	1.71182e+10	6637.44	0.788347	4070.31	2.10901
Sum GABR	C14orf2	1784	4.19956e-322	786.947	0	784.434	0.931712	0.00301973	10888.6	1.89419e+13	1782	1.06296e+10	11776.9	0.868574	1974.23	1.29664
Sum GABR	SIVA1	1784	4.19956e-322	469.129	0	467.546	0.837163	0.0139414	10888.6	4.30596e+13	1782	2.41636e+10	4182.56	0.701236	5224.6	1.99896
Sum GABR	NSMCE3	1784	4.19956e-322	469.13	0	467.546	0.837164	0.00862521	10888.6	4.30594e+13	1782	2.41635e+10	4182.59	0.701237	5251.88	0.000199896
Sum GABR	TJP1	1784	4.19956e-322	469.113	0	467.546	0.837156	0.0266351	10888.6	4.30613e+13	1782	2.41646e+10	4182.33	0.701224	5107.96	1.99896
Sum GABR	SCG5	1784	4.19956e-322	578.357	0	576.253	0.879923	0.00786576	10888.6	3.24715e+13	1782	1.8222e+10	6127.44	0.7747	3930.49	1.74721
Sum GABR	KATNBL1	1784	4.19956e-322	469.13	0	467.546	0.837164	0.0101622	10888.6	4.30594e+13	1782	2.41635e+10	4182.59	0.701237	5251.87	0.000199896
Sum GABR	EMC4	1784	4.19956e-322	469.13	0	467.546	0.837164	0.00999946	10888.6	4.30594e+13	1782	2.41635e+10	4182.59	0.701237	5251.87	0.000199896
Sum GABR	SRP14	1784	4.19956e-322	781.453	0	778.965	0.930703	0.00323671	10888.6	1.92127e+13	1782	1.07816e+10	11585.8	0.866694	1959.63	1.29023
Sum GABR	RTF1	1784	4.19956e-322	469.111	0	467.546	0.837155	0.0269786	10888.6	4.30615e+13	1782	2.41647e+10	4182.3	0.701222	4996.57	1.99898
Sum GABR	TYRO3	1784	4.19956e-322	602.558	0	600.377	0.887646	0.00524384	10888.6	3.05032e+13	1782	1.71174e+10	6637.82	0.788357	4303.43	2.10898
Sum GABR	CCNDBP1	1784	4.19956e-322	469.123	0	467.546	0.837161	0.0228017	10888.6	4.30602e+13	1782	2.4164e+10	4182.48	0.701231	5170.14	1.99896
Sum GABR	SERF2	1784	4.19956e-322	469.124	0	467.546	0.837161	0.0213008	10888.6	4.306e+13	1782	2.41639e+10	4182.5	0.701232	5172.1	1.65214
Sum GABR	EIF3J	1784	4.19956e-322	602.561	0	600.377	0.887646	0.00424932	10888.6	3.0503e+13	1782	1.71173e+10	6637.88	0.788358	4299.01	2.10898
Sum GABR	B2M	1784	4.19956e-322	1462.93	0	1459.69	0.988201	0.00057863	10888.6	3.30195e+12	1782	1.85295e+09	75999.7	0.97709	1259.98	0.98246
Sum GABR	GATM	1784	4.19956e-322	469.121	0	467.546	0.83716	0.0243929	10888.6	4.30605e+13	1782	2.41641e+10	4182.44	0.70123	5195.3	1.668
Sum GABR	EID1	1784	4.19956e-322	469.117	0	467.546	0.837158	0.0258214	10888.6	4.30608e+13	1782	2.41643e+10	4182.39	0.701227	5080.99	1.65215
Sum GABR	SPPL2A	1784	4.19956e-322	469.128	0	467.546	0.837163	0.0151529	10888.6	4.30596e+13	1782	2.41637e+10	4182.56	0.701235	5225.11	1.99896
Sum GABR	SCG3	1784	4.19956e-322	577.232	0	575.142	0.879551	0.00813699	10888.6	3.25661e+13	1782	1.8275e+10	6104.47	0.774043	4213.39	1.72994
Sum GABR	TMOD2	1784	4.19956e-322	469.117	0	467.546	0.837158	0.025731	10888.6	4.30608e+13	1782	2.41643e+10	4182.39	0.701227	5065.63	1.99898
Sum GABR	RSL24D1	1784	4.19956e-322	469.127	0	467.546	0.837163	0.0175217	10888.6	4.30598e+13	1782	2.41637e+10	4182.54	0.701234	5190.14	1.99896
Sum GABR	TCF12	1784	4.19956e-322	602.55	0	600.377	0.887643	0.00647343	10888.6	3.05039e+13	1782	1.71178e+10	6637.64	0.788352	4214.15	2.10899
Sum GABR	LINC00926	1784	4.19956e-322	469.13	0	467.546	0.837164	0.00945699	10888.6	4.30594e+13	1782	2.41635e+10	4182.59	0.701237	5251.88	0.000199896
Sum GABR	GTF2A2	1784	4.19956e-322	469.126	0	467.546	0.837162	0.0184981	10888.6	4.30598e+13	1782	2.41638e+10	4182.53	0.701234	5176.3	1.668
Sum GABR	RORA	1784	4.19956e-322	469.117	0	467.546	0.837158	0.025966	10888.6	4.30609e+13	1782	2.41644e+10	4182.38	0.701226	5094.89	1.99897
Sum GABR	LACTB	1784	4.19956e-322	469.128	0	467.546	0.837163	0.0158943	10888.6	4.30597e+13	1782	2.41637e+10	4182.55	0.701235	5228.3	1.99896
Sum GABR	RPS27L	1784	4.19956e-322	469.127	0	467.546	0.837163	0.0169611	10888.6	4.30597e+13	1782	2.41637e+10	4182.54	0.701234	5205.02	1.65214
Sum GABR	SNX22	1784	4.19956e-322	469.123	0	467.546	0.837161	0.0226208	10888.6	4.30602e+13	1782	2.4164e+10	4182.48	0.701231	5210.85	1.99896
Sum GABR	IGDCC3	1784	4.19956e-322	469.129	0	467.546	0.837163	0.0137786	10888.6	4.30596e+13	1782	2.41636e+10	4182.57	0.701236	5236.7	1.99896
Sum GABR	HACD3	1784	4.19956e-322	469.13	0	467.546	0.837164	0.0100899	10888.6	4.30594e+13	1782	2.41635e+10	4182.59	0.701237	5251.86	0.0001668
Sum GABR	RPL4	1784	4.19956e-322	602.557	0	600.377	0.887645	0.00549699	10888.6	3.05033e+13	1782	1.71174e+10	6637.81	0.788356	4261.32	2.10899
Sum GABR	RPLP1	1784	4.19956e-322	561.595	0	559.511	0.874242	0.00824548	10888.6	3.39088e+13	1782	1.90285e+10	5792.19	0.764727	4523.17	1.49046
Sum GABR	PKM	1784	4.19956e-322	2374.72	0	2370.76	0.998634	0.000108493	10888.6	3.12927e+11	1782	1.75605e+08	818957	0.997829	1500.54	0.000138553
Sum GABR	COMMD4	1784	4.19956e-322	469.128	0	467.546	0.837163	0.0156049	10888.6	4.30597e+13	1782	2.41637e+10	4182.55	0.701235	5225.82	1.99896
Sum GABR	RCN2	1784	4.19956e-322	786.953	0	784.434	0.931713	0.00298356	10888.6	1.89416e+13	1782	1.06294e+10	11777.1	0.868576	1890.6	1.29666
Sum GABR	LINGO1	1784	4.19956e-322	602.561	0	600.377	0.887646	0.00432165	10888.6	3.0503e+13	1782	1.71173e+10	6637.88	0.788358	4317.07	2.10898
Sum GABR	PSMA4	1784	4.19956e-322	469.123	0	467.546	0.837161	0.022657	10888.6	4.30602e+13	1782	2.4164e+10	4182.48	0.701231	5151.65	1.99897
Sum GABR	MORF4L1	1784	4.19956e-322	469.114	0	467.546	0.837157	0.0264181	10888.6	4.30612e+13	1782	2.41645e+10	4182.35	0.701225	5042.35	1.99898
Sum GABR	GOLGA6L10	1784	4.19956e-322	469.13	0	467.546	0.837164	0.0111748	10888.6	4.30595e+13	1782	2.41636e+10	4182.58	0.701236	5248.77	1.668
Sum GABR	RPS17	1784	4.19956e-322	469.13	0	467.546	0.837164	0.00981864	10888.6	4.30594e+13	1782	2.41635e+10	4182.59	0.701237	5251.88	0.0001668
Sum GABR	PDE8A	1784	4.19956e-322	469.123	0	467.546	0.837161	0.0231633	10888.6	4.30602e+13	1782	2.4164e+10	4182.47	0.701231	5177.2	1.99896
Sum GABR	NTRK3	1784	4.19956e-322	578.37	0	576.26	0.879928	0.00775726	10888.6	3.24705e+13	1782	1.82214e+10	6127.7	0.774707	4344.21	1.74716
Sum GABR	MESP1	1784	4.19956e-322	469.13	0	467.546	0.837164	0.0108132	10888.6	4.30594e+13	1782	2.41635e+10	4182.58	0.701236	5247.61	1.668
Sum GABR	AP3S2	1784	4.19956e-322	469.13	0	467.546	0.837164	0.0105419	10888.6	4.30594e+13	1782	2.41635e+10	4182.59	0.701237	5250.48	1.99896
Sum GABR	SLCO3A1	1784	4.19956e-322	469.124	0	467.546	0.837161	0.0214455	10888.6	4.30601e+13	1782	2.41639e+10	4182.5	0.701232	5181.62	1.99896
Sum GABR	TM2D3	1784	4.19956e-322	469.112	0	467.546	0.837156	0.0268521	10888.6	4.30614e+13	1782	2.41646e+10	4182.31	0.701223	4988.03	1.99898
Sum GABR	TMEM8A	1784	4.19956e-322	469.129	0	467.546	0.837164	0.0120789	10888.6	4.30595e+13	1782	2.41636e+10	4182.58	0.701236	5243.06	1.99896
Sum GABR	RP11-161M6.2	1784	4.19956e-322	1213.39	0	1210.56	0.977652	0.00146466	10888.6	6.29273e+12	1782	3.53127e+09	39032	0.956339	1576.75	0.000164629
Sum GABR	SOX8	1784	4.19956e-322	602.56	0	600.377	0.887646	0.00482795	10888.6	3.05031e+13	1782	1.71173e+10	6637.86	0.788357	4321.02	2.10898
Sum GABR	GNPTG	1784	4.19956e-322	469.125	0	467.546	0.837162	0.0208849	10888.6	4.306e+13	1782	2.41639e+10	4182.51	0.701233	5167.04	1.99897
Sum GABR	NME3	1784	4.19956e-322	469.126	0	467.546	0.837162	0.0181003	10888.6	4.30598e+13	1782	2.41638e+10	4182.53	0.701234	5198.51	1.99896
Sum GABR	RPS2	1784	4.19956e-322	1001.24	0	998.486	0.961218	0.00175397	10888.6	1.08876e+13	1782	6.10974e+09	21807.5	0.924458	1731.88	1.24336
Sum GABR	PGP	1784	4.19956e-322	469.127	0	467.546	0.837163	0.0169792	10888.6	4.30597e+13	1782	2.41637e+10	4182.54	0.701234	5211.64	1.99896
Sum GABR	E4F1	1784	4.19956e-322	469.128	0	467.546	0.837163	0.0140499	10888.6	4.30596e+13	1782	2.41636e+10	4182.56	0.701235	5234.08	1.99896
Sum GABR	TCEB2	1784	4.19956e-322	602.559	0	600.377	0.887646	0.00495452	10888.6	3.05031e+13	1782	1.71174e+10	6637.85	0.788357	4251.45	2.10899
Sum GABR	NUDT16L1	1784	4.19956e-322	469.129	0	467.546	0.837163	0.0138871	10888.6	4.30596e+13	1782	2.41636e+10	4182.56	0.701236	5230.7	1.99896
Sum GABR	ABAT	1784	4.19956e-322	469.12	0	467.546	0.837159	0.0250077	10888.6	43060579293728	1782	2.41642e+10	4182.43	0.701229	5081.1	1.99898
Sum GABR	C16orf72	1784	4.19956e-322	469.125	0	467.546	0.837162	0.020017	10888.6	4.306e+13	1782	2.41638e+10	4182.51	0.701233	5185.17	1.668
Sum GABR	NUBP1	1784	4.19956e-322	469.129	0	467.546	0.837164	0.0118981	10888.6	4.30595e+13	1782	2.41636e+10	4182.58	0.701236	5242.89	1.99896
Sum GABR	SNX29	1784	4.19956e-322	469.128	0	467.546	0.837163	0.0152614	10888.6	4.30596e+13	1782	2.41637e+10	4182.56	0.701235	5232.14	1.99896
Sum GABR	MKL2	1784	4.19956e-322	469.117	0	467.546	0.837158	0.0258395	10888.6	4.30608e+13	1782	2.41643e+10	4182.39	0.701227	5122.86	1.99897
Sum GABR	PDXDC1	1784	4.19956e-322	469.122	0	467.546	0.837161	0.0232899	10888.6	4.30603e+13	1782	2.4164e+10	4182.47	0.701231	5162.02	1.99896
Sum GABR	XYLT1	1784	4.19956e-322	1215.03	0	1212.16	0.977746	0.00135617	10888.6	6.2661e+12	1782	3.51633e+09	39205.5	0.956523	1529.78	1.37449
Sum GABR	RPS15A	1784	4.19956e-322	469.128	0	467.546	0.837163	0.0161293	10888.6	4.30597e+13	1782	2.41637e+10	4182.55	0.701235	5211.84	1.99896
Sum GABR	ARL6IP1	1784	4.19956e-322	1561.85	0	1558.39	0.990811	0.000343562	10888.6	2.55711e+12	1782	1.43496e+09	98656.4	0.982258	1017.71	1.28306
Sum GABR	SMG1	1784	4.19956e-322	469.115	0	467.546	0.837157	0.0264	10888.6	4.30611e+13	1782	2.41645e+10	4182.35	0.701225	5082.2	1.99897
Sum GABR	C16orf62	1784	4.19956e-322	469.124	0	467.546	0.837161	0.0218252	10888.6	4.30601e+13	1782	2.41639e+10	4182.49	0.701232	5181.26	1.99896
Sum GABR	UQCRC2	1784	4.19956e-322	786.94	0	784.434	0.93171	0.00307397	10888.6	1.89422e+13	1782	1.06298e+10	11776.7	0.868571	2025.68	1.29663
Sum GABR	NDUFAB1	1784	4.19956e-322	602.56	0	600.377	0.887646	0.00461096	10888.6	3.05031e+13	1782	1.71173e+10	6637.86	0.788358	4278.56	2.10899
Sum GABR	TUFM	1784	4.19956e-322	469.122	0	467.546	0.83716	0.0238866	10888.6	4.30603e+13	1782	2.41641e+10	4182.46	0.70123	5146.69	1.99897
Sum GABR	QPRT	1784	4.19956e-322	469.129	0	467.546	0.837164	0.0118619	10888.6	4.30595e+13	1782	2.41636e+10	4182.58	0.701236	5243.81	1.99896
Sum GABR	CDIPT	1784	4.19956e-322	469.128	0	467.546	0.837163	0.0157677	10888.6	4.30597e+13	1782	2.41637e+10	4182.55	0.701235	5206.67	1.99896
Sum GABR	TMEM219	1784	4.19956e-322	469.127	0	467.546	0.837162	0.0178652	10888.6	4.30598e+13	1782	2.41637e+10	4182.54	0.701234	5193.97	1.99896
Sum GABR	ALDOA	1784	4.19956e-322	578.369	0	576.26	0.879927	0.00777535	10888.6	3.24705e+13	1782	1.82214e+10	6127.68	0.774706	4161.63	1.74719
Sum GABR	YPEL3	1784	4.19956e-322	469.121	0	467.546	0.83716	0.0244291	10888.6	4.30605e+13	1782	2.41641e+10	4182.44	0.701229	5107.27	1.65215
Sum GABR	RP11-146F11.1	1784	4.19956e-322	469.13	0	467.546	0.837164	0.00880603	10888.6	4.30594e+13	1782	2.41635e+10	4182.59	0.701237	5251.88	0.000199896
Sum GABR	FUS	1784	4.19956e-322	602.553	0	600.377	0.887644	0.00618411	10888.6	3.05036e+13	1782	1.71176e+10	6637.72	0.788354	4193.41	2.109
Sum GABR	ZNF843	1784	4.19956e-322	469.13	0	467.546	0.837164	0.0103249	10888.6	4.30594e+13	1782	2.41635e+10	4182.59	0.701237	5251.59	1.99896
Sum GABR	C16orf87	1784	4.19956e-322	469.128	0	467.546	0.837163	0.0144115	10888.6	4.30596e+13	1782	2.41636e+10	4182.56	0.701235	5229.18	1.99896
Sum GABR	CYLD	1784	4.19956e-322	469.118	0	467.546	0.837159	0.0254417	10888.6	4.30607e+13	1782	2.41643e+10	4182.41	0.701228	5099.72	1.99897
Sum GABR	TOX3	1784	4.19956e-322	469.127	0	467.546	0.837162	0.0178291	10888.6	4.30598e+13	1782	2.41637e+10	4182.54	0.701234	5185.61	1.99896
Sum GABR	CHD9	1784	4.19956e-322	469.043	0	467.495	0.837124	0.0283167	10888.6	4.30691e+13	1782	2.4169e+10	4181.25	0.70117	4449.03	1.99899
Sum GABR	MT3	1784	4.19956e-322	1227.04	0	1224.03	0.978425	0.000976439	10888.6	6.07461e+12	1782	3.40887e+09	40497.6	0.957852	1516.7	0.922561
Sum GABR	MT1E	1784	4.19956e-322	777.223	0	774.746	0.929916	0.00332713	10888.6	1.94239e+13	1782	1.09e+10	11440.5	0.86523	2148.7	1.28524
Sum GABR	MT1M	1784	4.19956e-322	469.13	0	467.546	0.837164	0.0109578	10888.6	4.30595e+13	1782	2.41636e+10	4182.58	0.701236	5249.27	1.65213
Sum GABR	MT1X	1784	4.19956e-322	469.128	0	467.546	0.837163	0.014303	10888.6	4.30596e+13	1782	2.41636e+10	4182.56	0.701235	5240.59	1.99896
Sum GABR	HERPUD1	1784	4.19956e-322	469.121	0	467.546	0.83716	0.0243748	10888.6	4.30604e+13	1782	2.41641e+10	4182.45	0.70123	5123.56	1.99897
Sum GABR	RSPRY1	1784	4.19956e-322	469.125	0	467.546	0.837162	0.0205233	10888.6	4.306e+13	1782	2.41639e+10	4182.51	0.701233	5200.09	1.99896
Sum GABR	PLLP	1784	4.19956e-322	469.122	0	467.546	0.83716	0.0239408	10888.6	4.30604e+13	1782	2.41641e+10	4182.46	0.70123	5204.39	1.65213
Sum GABR	CMTM3	1784	4.19956e-322	469.129	0	467.546	0.837163	0.0135617	10888.6	4.30596e+13	1782	2.41636e+10	4182.57	0.701236	5244.18	1.99896
Sum GABR	RRAD	1784	4.19956e-322	469.13	0	467.546	0.837164	0.0104515	10888.6	4.30594e+13	1782	2.41635e+10	4182.59	0.701237	5251.27	1.99896
Sum GABR	FAM96B	1784	4.19956e-322	469.128	0	467.546	0.837163	0.0157134	10888.6	4.30597e+13	1782	2.41637e+10	4182.55	0.701235	5221.06	1.99896
Sum GABR	CBFB	1784	4.19956e-322	469.124	0	467.546	0.837161	0.0221326	10888.6	4.30601e+13	1782	2.41639e+10	4182.49	0.701232	5204.5	1.99896
Sum GABR	TRADD	1784	4.19956e-322	469.13	0	467.546	0.837164	0.0111929	10888.6	4.30595e+13	1782	2.41636e+10	4182.58	0.701236	5245.42	1.99896
Sum GABR	NUTF2	1784	4.19956e-322	469.128	0	467.546	0.837163	0.0152975	10888.6	4.30596e+13	1782	2.41637e+10	4182.56	0.701235	5226.85	1.99896
Sum GABR	ZFP90	1784	4.19956e-322	469.126	0	467.546	0.837162	0.0192395	10888.6	4.30599e+13	1782	2.41638e+10	4182.52	0.701233	5201.06	1.99896
Sum GABR	IST1	1784	4.19956e-322	469.119	0	467.546	0.837159	0.0251523	10888.6	4.30606e+13	1782	2.41642e+10	4182.42	0.701228	5150.52	1.99896
Sum GABR	CFDP1	1784	4.19956e-322	469.125	0	467.546	0.837162	0.0207945	10888.6	4.306e+13	1782	2.41639e+10	4182.51	0.701233	5184.95	1.99896
Sum GABR	GABARAPL2	1784	4.19956e-322	1232.67	0	1229.55	0.978736	0.000759452	10888.6	5.98689e+12	1782	3.35965e+09	41117	0.958461	1395.63	1.36934
Sum GABR	TERF2IP	1784	4.19956e-322	602.554	0	600.377	0.887644	0.00612987	10888.6	3.05036e+13	1782	1.71176e+10	6637.72	0.788354	4110.32	2.10901
Sum GABR	CMIP	1784	4.19956e-322	469.128	0	467.546	0.837163	0.0155688	10888.6	4.30597e+13	1782	2.41637e+10	4182.55	0.701235	5226.44	1.99896
Sum GABR	CDH13	1784	4.19956e-322	469.108	0	467.546	0.837154	0.027286	10888.6	4.30619e+13	1782	2.41649e+10	4182.24	0.701219	4926.72	1.99898
Sum GABR	HSBP1	1784	4.19956e-322	469.117	0	467.546	0.837158	0.0257129	10888.6	4.30608e+13	1782	2.41643e+10	4182.39	0.701227	5058.67	1.66801
Sum GABR	COX4I1	1784	4.19956e-322	469.122	0	467.546	0.83716	0.0234526	10888.6	4.30603e+13	1782	2.4164e+10	4182.47	0.701231	5128.49	1.43089
Sum GABR	FBXO31	1784	4.19956e-322	469.128	0	467.546	0.837163	0.0143392	10888.6	4.30596e+13	1782	2.41636e+10	4182.56	0.701235	5225.9	1.99896
Sum GABR	MAP1LC3B	1784	4.19956e-322	469.114	0	467.546	0.837157	0.0264543	10888.6	4.30612e+13	1782	2.41645e+10	4182.34	0.701224	4973.57	1.99899
Sum GABR	SPG7	1784	4.19956e-322	602.55	0	600.377	0.887643	0.00649151	10888.6	3.05039e+13	1782	1.71178e+10	6637.64	0.788352	4205.03	2.10899
Sum GABR	RPL13	1784	4.19956e-322	1468.84	0	1465.58	0.988377	0.000542466	10888.6	3.25188e+12	1782	1.82485e+09	77197.4	0.977437	1393.97	0.983662
Sum GABR	ZNF276	1784	4.19956e-322	469.127	0	467.546	0.837163	0.0164186	10888.6	4.30597e+13	1782	2.41637e+10	4182.55	0.701235	5225.4	1.99896
Sum GABR	TCF25	1784	4.19956e-322	602.555	0	600.377	0.887645	0.0058948	10888.6	3.05034e+13	1782	1.71175e+10	6637.76	0.788355	4223.78	2.10899
Sum GABR	YWHAE	1784	4.19956e-322	469.123	0	467.546	0.837161	0.0230729	10888.6	4.30602e+13	1782	2.4164e+10	4182.48	0.701231	5159.58	1.65214
Sum GABR	METTL16	1784	4.19956e-322	469.128	0	467.546	0.837163	0.0147551	10888.6	4.30596e+13	1782	2.41636e+10	4182.56	0.701235	5225.37	1.99896
Sum GABR	CYB5D2	1784	4.19956e-322	469.128	0	467.546	0.837163	0.014954	10888.6	4.30596e+13	1782	2.41637e+10	4182.56	0.701235	5224.69	1.99896
Sum GABR	UBE2G1	1784	4.19956e-322	469.127	0	467.546	0.837163	0.0172504	10888.6	4.30598e+13	1782	2.41637e+10	4182.54	0.701234	5218.18	1.99896
Sum GABR	PSMB6	1784	4.19956e-322	602.56	0	600.377	0.887646	0.00450247	10888.6	3.0503e+13	1782	1.71173e+10	6637.87	0.788358	4279.34	2.10899
Sum GABR	SLC25A11	1784	4.19956e-322	469.127	0	467.546	0.837163	0.0168526	10888.6	4.30597e+13	1782	2.41637e+10	4182.54	0.701234	5210.97	1.99896
Sum GABR	RNF167	1784	4.19956e-322	469.129	0	467.546	0.837164	0.0131277	10888.6	4.30595e+13	1782	2.41636e+10	4182.57	0.701236	5235.09	1.668
Sum GABR	PFN1	1784	4.19956e-322	469.129	0	467.546	0.837163	0.0135797	10888.6	4.30596e+13	1782	2.41636e+10	4182.57	0.701236	5231.43	1.668
Sum GABR	NUP88	1784	4.19956e-322	469.125	0	467.546	0.837162	0.0197458	10888.6	4.30599e+13	1782	2.41638e+10	4182.52	0.701233	5195.48	1.99896
Sum GABR	NLRP1	1784	4.19956e-322	602.564	0	600.377	0.887647	0.00352603	10888.6	3.05028e+13	1782	1.71172e+10	6637.94	0.78836	4342.56	2.10897
Sum GABR	WSCD1	1784	4.19956e-322	469.123	0	467.546	0.837161	0.0232175	10888.6	4.30602e+13	1782	2.4164e+10	4182.47	0.701231	5209.1	1.99896
Sum GABR	TXNDC17	1784	4.19956e-322	469.129	0	467.546	0.837163	0.0138329	10888.6	43059579672359	1782	2.41636e+10	4182.57	0.701236	5227.51	1.99896
Sum GABR	GABARAP	1784	4.19956e-322	469.119	0	467.546	0.837159	0.0250981	10888.6	4.30606e+13	1782	2.41642e+10	4182.42	0.701228	5086.42	1.99897
Sum GABR	NLGN2	1784	4.19956e-322	578.38	0	576.26	0.879931	0.00730521	10888.6	3.24697e+13	1782	1.82209e+10	6127.9	0.774713	4440.96	1.74715
Sum GABR	EIF4A1	1784	4.19956e-322	469.13	0	467.546	0.837164	0.00916768	10888.6	4.30594e+13	1782	2.41635e+10	4182.59	0.701237	5251.88	0.000199896
Sum GABR	ATP1B2	1784	4.19956e-322	578.372	0	576.26	0.879928	0.0077211	10888.6	3.24703e+13	1782	1.82213e+10	6127.73	0.774708	4303.2	1.74717
Sum GABR	VAMP2	1784	4.19956e-322	577.234	0	575.142	0.879551	0.00810083	10888.6	3.25659e+13	1782	1.82749e+10	6104.51	0.774045	4203.69	1.72995
Sum GABR	RPL26	1784	4.19956e-322	469.125	0	467.546	0.837162	0.0205414	10888.6	4.306e+13	1782	2.41639e+10	4182.51	0.701233	5177.1	1.99896
Sum GABR	COX10	1784	4.19956e-322	469.127	0	467.546	0.837163	0.0171781	10888.6	4.30597e+13	1782	2.41637e+10	4182.54	0.701234	5221.57	1.99896
Sum GABR	PMP22	1784	4.19956e-322	602.548	0	600.377	0.887643	0.00658192	10888.6	3.0504e+13	1782	1.71178e+10	6637.61	0.788351	4284.48	2.10897
Sum GABR	NCOR1	1784	4.19956e-322	469.097	0	467.543	0.837149	0.0279189	10888.6	4.30631e+13	1782	2.41656e+10	4182.07	0.701211	4860.81	1.99899
Sum GABR	UBB	1784	4.19956e-322	2112.53	0	2108.63	0.99758	0.000126575	10888.6	6.16185e+11	1782	3.45783e+08	415027	0.995725	1374.34	1.18631
Sum GABR	RASD1	1784	4.19956e-322	602.562	0	600.377	0.887647	0.00385151	10888.6	3.05029e+13	1782	1.71172e+10	6637.9	0.788359	4317.22	2.10898
Sum GABR	EPN2	1784	4.19956e-322	945.04	0	942.499	0.95506	0.00287507	10888.6	1.25893e+13	1782	7.06471e+09	18618.8	0.91265	1745.42	1.4572
Sum GABR	RNF112	1784	4.19956e-322	469.125	0	467.546	0.837162	0.0205052	10888.6	4.306e+13	1782	2.41639e+10	4182.51	0.701233	5194.39	1.99896
Sum GABR	TMEM11	1784	4.19956e-322	469.129	0	467.546	0.837163	0.013417	10888.6	4.30596e+13	1782	2.41636e+10	4182.57	0.701236	5230.53	1.99896
Sum GABR	PIGS	1784	4.19956e-322	602.561	0	600.377	0.887646	0.00441206	10888.6	3.0503e+13	1782	1.71173e+10	6637.88	0.788358	4293.62	2.10898
Sum GABR	ALDOC	1784	4.19956e-322	469.118	0	467.546	0.837159	0.0254597	10888.6	4.30607e+13	1782	2.41643e+10	4182.41	0.701228	5036.74	1.42441
Sum GABR	RP11-192H23.6	1784	4.19956e-322	469.13	0	467.546	0.837164	0.00927617	10888.6	4.30594e+13	1782	2.41635e+10	4182.59	0.701237	5251.88	0.000199896
Sum GABR	RPL23A	1784	4.19956e-322	650.213	0	647.746	0.901344	0.00341754	10888.6	2.69692e+13	1782	1.51343e+10	7741.13	0.812877	4019.28	1.7637
Sum GABR	GOSR1	1784	4.19956e-322	469.125	0	467.546	0.837162	0.0199266	10888.6	4.30599e+13	1782	2.41638e+10	4182.51	0.701233	5194.74	1.99896
Sum GABR	OMG	1784	4.19956e-322	469.101	0	467.544	0.837151	0.0276658	10888.6	4.30626e+13	1782	2.41653e+10	4182.14	0.701214	5020.32	1.99896
Sum GABR	ZNHIT3	1784	4.19956e-322	469.127	0	467.546	0.837163	0.0162197	10888.6	4.30597e+13	1782	2.41637e+10	4182.55	0.701235	5203.18	1.99896
Sum GABR	SYNRG	1784	4.19956e-322	469.127	0	467.546	0.837163	0.0168345	10888.6	4.30597e+13	1782	2.41637e+10	4182.54	0.701234	5219.77	1.99896
Sum GABR	C17orf96	1784	4.19956e-322	469.13	0	467.546	0.837164	0.0106866	10888.6	4.30594e+13	1782	2.41635e+10	4182.58	0.701237	5249.48	1.99896
Sum GABR	RPL19	1784	4.19956e-322	786.936	0	784.434	0.93171	0.00309206	10888.6	1.89424e+13	1782	1.06299e+10	11776.5	0.86857	2070.73	1.29663
Sum GABR	THRA	1784	4.19956e-322	469.127	0	467.546	0.837163	0.0176301	10888.6	4.30598e+13	1782	2.41637e+10	4182.54	0.701234	5208.63	1.99896
Sum GABR	WIPF2	1784	4.19956e-322	469.125	0	467.546	0.837162	0.0207584	10888.6	4.306e+13	1782	2.41639e+10	4182.51	0.701233	5189.65	1.99896
Sum GABR	KRT10	1784	4.19956e-322	469.126	0	467.546	0.837162	0.0192214	10888.6	4.30599e+13	1782	2.41638e+10	4182.52	0.701233	5194.3	1.99896
Sum GABR	EIF1	1784	4.19956e-322	469.112	0	467.546	0.837156	0.0269425	10888.6	4.30615e+13	1782	2.41647e+10	4182.31	0.701223	4985.41	1.42441
Sum GABR	STAT3	1784	4.19956e-322	469.126	0	467.546	0.837162	0.0181726	10888.6	4.30598e+13	1782	2.41638e+10	4182.53	0.701234	5213.34	1.99896
Sum GABR	RAMP2	1784	4.19956e-322	469.13	0	467.546	0.837164	0.0105058	10888.6	4.30594e+13	1782	2.41635e+10	4182.59	0.701237	5248.56	1.99896
Sum GABR	COA3	1784	4.19956e-322	469.13	0	467.546	0.837164	0.0098548	10888.6	4.30594e+13	1782	2.41635e+10	4182.59	0.701237	5251.88	0.000143087
Sum GABR	RND2	1784	4.19956e-322	469.129	0	467.546	0.837163	0.0131819	10888.6	4.30595e+13	1782	2.41636e+10	4182.57	0.701236	5240.54	1.99896
Sum GABR	HEXIM2	1784	4.19956e-322	469.13	0	467.546	0.837164	0.0111025	10888.6	4.30595e+13	1782	2.41636e+10	4182.58	0.701236	5246.72	1.99896
Sum GABR	KPNB1	1784	4.19956e-322	469.121	0	467.546	0.83716	0.0240132	10888.6	4.30604e+13	1782	2.41641e+10	4182.46	0.70123	5147.77	1.99897
Sum GABR	CBX1	1784	4.19956e-322	469.129	0	467.546	0.837163	0.013851	10888.6	4.30596e+13	1782	2.41636e+10	4182.56	0.701236	5225.6	1.65214
Sum GABR	SPOP	1784	4.19956e-322	469.126	0	467.546	0.837162	0.0193841	10888.6	4.30599e+13	1782	2.41638e+10	4182.52	0.701233	5194.73	1.99896
Sum GABR	SPAG9	1784	4.19956e-322	469.095	0	467.541	0.837148	0.0279551	10888.6	4.30633e+13	1782	2.41657e+10	4182.04	0.701209	4952.23	1.99897
Sum GABR	TMEM100	1784	4.19956e-322	469.128	0	467.546	0.837163	0.0141222	10888.6	4.30596e+13	1782	2.41636e+10	4182.56	0.701235	5241.83	1.99896
Sum GABR	COIL	1784	4.19956e-322	469.126	0	467.546	0.837162	0.0188597	10888.6	4.30599e+13	1782	2.41638e+10	4182.53	0.701234	5198.76	1.99896
Sum GABR	DYNLL2	1784	4.19956e-322	469.13	0	467.546	0.837164	0.0105962	10888.6	4.30594e+13	1782	2.41635e+10	4182.59	0.701237	5249.82	1.99896
Sum GABR	CLTC	1784	4.19956e-322	602.541	0	600.377	0.88764	0.00681699	10888.6	3.05046e+13	1782	1.71182e+10	6637.45	0.788347	3972.14	2.10903
Sum GABR	RPS6KB1	1784	4.19956e-322	469.123	0	467.546	0.837161	0.0227655	10888.6	43060181486199	1782	2.4164e+10	4182.48	0.701231	5181.2	1.99896
Sum GABR	CCDC47	1784	4.19956e-322	469.123	0	467.546	0.837161	0.0227112	10888.6	4.30602e+13	1782	2.4164e+10	4182.48	0.701231	5160.65	1.99896
Sum GABR	SNHG25	1784	4.19956e-322	469.13	0	467.546	0.837164	0.00909535	10888.6	43059418749330	1782	2.41635e+10	4182.59	0.701237	5251.88	0.0001668
Sum GABR	DDX5	1784	4.19956e-322	988.582	0	985.848	0.959911	0.00184438	10888.6	1.12496e+13	1782	6.31289e+09	21048.4	0.921946	920.521	1.24687
Sum GABR	HELZ	1784	4.19956e-322	469.116	0	467.546	0.837157	0.0262011	10888.6	4.3061e+13	1782	2.41644e+10	4182.37	0.701226	5070.36	1.99897
Sum GABR	KPNA2	1784	4.19956e-322	602.558	0	600.377	0.887646	0.00518959	10888.6	3.05032e+13	1782	1.71174e+10	6637.83	0.788357	4282.82	2.10898
Sum GABR	CDC42EP4	1784	4.19956e-322	469.13	0	467.546	0.837164	0.0110663	10888.6	4.30595e+13	1782	2.41636e+10	4182.58	0.701236	5247.98	1.99896
Sum GABR	RPL38	1784	4.19956e-322	602.559	0	600.377	0.887646	0.00509918	10888.6	3.05032e+13	1782	1.71174e+10	6637.84	0.788357	4241.1	2.10899
Sum GABR	HN1	1784	4.19956e-322	469.127	0	467.546	0.837163	0.0165271	10888.6	4.30597e+13	1782	2.41637e+10	4182.55	0.701235	5214.72	1.99896
Sum GABR	SUMO2	1784	4.19956e-322	1232.61	0	1229.54	0.978733	0.000813699	10888.6	5.9877e+12	1782	3.3601e+09	41111.2	0.958455	1508.12	1.36932
Sum GABR	H3F3B	1784	4.19956e-322	1585.22	0	1581.59	0.991336	0.000235069	10888.6	2.40725e+12	1782	1.35087e+09	104909	0.983298	1265.77	1.27763
Sum GABR	RNF157	1784	4.19956e-322	469.124	0	467.546	0.837161	0.0215721	10888.6	4.30601e+13	1782	2.41639e+10	4182.5	0.701232	5180.06	1.99896
Sum GABR	MXRA7	1784	4.19956e-322	469.126	0	467.546	0.837162	0.0182811	10888.6	4.30598e+13	1782	2.41638e+10	4182.53	0.701234	5178.7	1.99897
Sum GABR	TNRC6C	1784	4.19956e-322	469.12	0	467.546	0.837159	0.0249354	10888.6	4.30606e+13	1782	2.41642e+10	4182.43	0.701229	5148.09	1.668
Sum GABR	AFMID	1784	4.19956e-322	469.13	0	467.546	0.837164	0.0109397	10888.6	4.30595e+13	1782	2.41636e+10	4182.58	0.701236	5247.24	1.99896
Sum GABR	PGS1	1784	4.19956e-322	469.128	0	467.546	0.837163	0.0155145	10888.6	4.30597e+13	1782	2.41637e+10	4182.56	0.701235	5227.8	1.99896
Sum GABR	TIMP2	1784	4.19956e-322	945.066	0	942.506	0.955063	0.00236877	10888.6	1.25885e+13	1782	7.06423e+09	18620.2	0.912656	1705.51	1.45721
Sum GABR	TBC1D16	1784	4.19956e-322	469.129	0	467.546	0.837164	0.0117896	10888.6	4.30595e+13	1782	2.41636e+10	4182.58	0.701236	5244.8	1.99896
Sum GABR	AATK	1784	4.19956e-322	469.128	0	467.546	0.837163	0.0140318	10888.6	4.30596e+13	1782	2.41636e+10	4182.56	0.701235	5234.19	1.99896
Sum GABR	ACTG1	1784	4.19956e-322	1522.59	0	1519.25	0.989855	0.000452055	10888.6	2.83016e+12	1782	1.5882e+09	88966	0.980363	1344.52	1.10912
Sum GABR	ANAPC11	1784	4.19956e-322	602.562	0	600.377	0.887647	0.00367069	10888.6	3.05029e+13	1782	1.71172e+10	6637.92	0.788359	4297.98	2.10898
Sum GABR	RAC3	1784	4.19956e-322	469.13	0	467.546	0.837164	0.0102888	10888.6	4.30594e+13	1782	2.41635e+10	4182.59	0.701237	5251.58	1.99896
Sum GABR	NARF	1784	4.19956e-322	469.124	0	467.546	0.837161	0.0213189	10888.6	4.306e+13	1782	2.41639e+10	4182.5	0.701232	5179.75	1.99896
Sum GABR	THOC1	1784	4.19956e-322	469.115	0	467.546	0.837157	0.0263639	10888.6	4.30611e+13	1782	2.41645e+10	4182.35	0.701225	5092.98	1.99897
Sum GABR	COLEC12	1784	4.19956e-322	469.13	0	467.546	0.837164	0.0108312	10888.6	4.30594e+13	1782	2.41636e+10	4182.58	0.701236	5250.07	1.99896
Sum GABR	LINC00526	1784	4.19956e-322	469.128	0	467.546	0.837163	0.015623	10888.6	4.30597e+13	1782	2.41637e+10	4182.55	0.701235	5229.11	1.99896
Sum GABR	NDUFV2	1784	4.19956e-322	602.56	0	600.377	0.887646	0.00455671	10888.6	3.05031e+13	1782	1.71173e+10	6637.87	0.788358	4247.82	2.10899
Sum GABR	RAB31	1784	4.19956e-322	980.879	0	978.185	0.959094	0.00202521	10888.6	1.14757e+13	1782	6.43981e+09	20598.4	0.920377	1738.99	1.24149
Sum GABR	VAPA	1784	4.19956e-322	469.116	0	467.546	0.837158	0.0261288	10888.6	4.3061e+13	1782	2.41644e+10	4182.37	0.701226	5077.55	1.65215
Sum GABR	APCDD1	1784	4.19956e-322	469.126	0	467.546	0.837162	0.0185162	10888.6	4.30598e+13	1782	2.41638e+10	4182.53	0.701234	5227.57	1.99896
Sum GABR	SEH1L	1784	4.19956e-322	602.56	0	600.377	0.887646	0.00475562	10888.6	3.05031e+13	1782	1.71173e+10	6637.86	0.788357	4298.26	2.10898
Sum GABR	ZNF519	1784	4.19956e-322	469.125	0	467.546	0.837162	0.0204148	10888.6	4.306e+13	1782	2.41639e+10	4182.51	0.701233	5177.93	1.99896
Sum GABR	TRAPPC8	1784	4.19956e-322	469.119	0	467.546	0.837159	0.0253512	10888.6	4.30607e+13	1782	2.41642e+10	4182.41	0.701228	5132.99	1.99897
Sum GABR	MAPRE2	1784	4.19956e-322	578.374	0	576.26	0.879929	0.00763069	10888.6	3.24701e+13	1782	1.82212e+10	6127.79	0.77471	4357.49	1.74716
Sum GABR	ELP2	1784	4.19956e-322	469.122	0	467.546	0.83716	0.02376	10888.6	4.30603e+13	1782	2.4164e+10	4182.46	0.70123	5151.15	1.99897
Sum GABR	SETBP1	1784	4.19956e-322	469.123	0	467.546	0.837161	0.0225304	10888.6	4.30602e+13	1782	2.4164e+10	4182.48	0.701231	5171.99	1.99896
Sum GABR	ATP5A1	1784	4.19956e-322	469.109	0	467.546	0.837154	0.0271956	10888.6	4.30617e+13	1782	2.41648e+10	4182.27	0.701221	4967.41	1.99898
Sum GABR	IER3IP1	1784	4.19956e-322	469.127	0	467.546	0.837163	0.0173408	10888.6	4.30598e+13	1782	2.41637e+10	4182.54	0.701234	5173.64	1.99897
Sum GABR	ZBTB7C	1784	4.19956e-322	469.13	0	467.546	0.837164	0.0108493	10888.6	4.30595e+13	1782	2.41636e+10	4182.58	0.701236	5249.28	1.99896
Sum GABR	TCF4	1784	4.19956e-322	1227.11	0	1224.09	0.978429	0.000958357	10888.6	6.07342e+12	1782	3.4082e+09	40505.8	0.95786	1185.22	1.18383
Sum GABR	NARS	1784	4.19956e-322	469.112	0	467.546	0.837156	0.0269063	10888.6	4.30614e+13	1782	2.41647e+10	4182.31	0.701223	4994.88	1.99898
Sum GABR	SEC11C	1784	4.19956e-322	469.125	0	467.546	0.837162	0.0198362	10888.6	4.30599e+13	1782	2.41638e+10	4182.52	0.701233	5158.8	1.99897
Sum GABR	KDSR	1784	4.19956e-322	469.126	0	467.546	0.837162	0.0194926	10888.6	4.30599e+13	1782	2.41638e+10	4182.52	0.701233	5190.8	1.99896
Sum GABR	DSEL	1784	4.19956e-322	469.12	0	467.546	0.837159	0.0250619	10888.6	4.30606e+13	1782	2.41642e+10	4182.43	0.701229	5181.7	1.99896
Sum GABR	CNDP2	1784	4.19956e-322	469.126	0	467.546	0.837162	0.0184619	10888.6	4.30598e+13	1782	2.41638e+10	4182.53	0.701234	5209.85	1.99896
Sum GABR	TSHZ1	1784	4.19956e-322	602.561	0	600.377	0.887647	0.00414082	10888.6	3.0503e+13	1782	1.71173e+10	6637.89	0.788358	4316.7	2.10898
Sum GABR	RP11-849I19.1	1784	4.19956e-322	469.13	0	467.546	0.837164	0.0090411	10888.6	4.30594e+13	1782	2.41635e+10	4182.59	0.701237	5251.88	0.000199896
Sum GABR	SDCBP2	1784	4.19956e-322	469.13	0	467.546	0.837164	0.0104877	10888.6	4.30594e+13	1782	2.41635e+10	4182.59	0.701237	5251.21	1.99896
Sum GABR	DDRGK1	1784	4.19956e-322	469.125	0	467.546	0.837162	0.0197096	10888.6	4.30599e+13	1782	2.41638e+10	4182.52	0.701233	5180.87	1.99896
Sum GABR	ATRN	1784	4.19956e-322	602.56	0	600.377	0.887646	0.00479178	10888.6	3.05031e+13	1782	1.71173e+10	6637.86	0.788357	4264.59	2.10899
Sum GABR	CDC25B	1784	4.19956e-322	469.124	0	467.546	0.837161	0.0217348	10888.6	4.30601e+13	1782	2.41639e+10	4182.49	0.701232	5180.18	1.99896
Sum GABR	RP11-119B16.2	1784	4.19956e-322	469.13	0	467.546	0.837164	0.0088422	10888.6	4.30594e+13	1782	2.41635e+10	4182.59	0.701237	5251.88	0.000199896
Sum GABR	BMP2	1784	4.19956e-322	469.13	0	467.546	0.837164	0.010994	10888.6	4.30595e+13	1782	2.41636e+10	4182.58	0.701236	5231.55	1.99896
Sum GABR	SNAP25	1784	4.19956e-322	468.981	0	467.434	0.837095	0.0283891	10888.6	4.30761e+13	1782	2.41729e+10	4180.28	0.701121	3813.88	1.99899
Sum GABR	SNRPB2	1784	4.19956e-322	602.559	0	600.377	0.887646	0.00497261	10888.6	3.05031e+13	1782	1.71174e+10	6637.85	0.788357	4276.57	2.10899
Sum GABR	DSTN	1784	4.19956e-322	469.122	0	467.546	0.83716	0.0234888	10888.6	4.30603e+13	1782	2.4164e+10	4182.47	0.701231	5133.98	1.43088
Sum GABR	LINC00493	1784	4.19956e-322	602.561	0	600.377	0.887647	0.00412274	10888.6	3.0503e+13	1782	1.71173e+10	6637.89	0.788358	4276.37	2.10899
Sum GABR	RIN2	1784	4.19956e-322	602.558	0	600.377	0.887646	0.00533425	10888.6	3.05032e+13	1782	1.71174e+10	6637.82	0.788357	4296.78	2.10898
Sum GABR	CST3	1784	4.19956e-322	1234.94	0	1231.75	0.97886	0.000650959	10888.6	5.95187e+12	1782	3.34e+09	41369.4	0.958704	1021.2	8.2643
Sum GABR	HM13	1784	4.19956e-322	469.126	0	467.546	0.837162	0.0190225	10888.6	4.30599e+13	1782	2.41638e+10	4182.52	0.701234	5193.83	1.99896
Sum GABR	ASXL1	1784	4.19956e-322	469.122	0	467.546	0.837161	0.0232356	10888.6	4.30603e+13	1782	2.4164e+10	4182.47	0.701231	5170.92	1.99896
Sum GABR	CDK5RAP1	1784	4.19956e-322	469.127	0	467.546	0.837163	0.017811	10888.6	4.30598e+13	1782	2.41637e+10	4182.54	0.701234	5212.9	1.668
Sum GABR	MMP24-AS1	1784	4.19956e-322	469.13	0	467.546	0.837164	0.00922192	10888.6	4.30594e+13	1782	2.41635e+10	4182.59	0.701237	5251.88	0.000199896
Sum GABR	ERGIC3	1784	4.19956e-322	469.124	0	467.546	0.837161	0.0216263	10888.6	4.30601e+13	1782	2.41639e+10	4182.5	0.701232	5177	1.99896
Sum GABR	CPNE1	1784	4.19956e-322	602.554	0	600.377	0.887644	0.0060937	10888.6	3.05035e+13	1782	1.71176e+10	6637.73	0.788354	4225.37	2.10899
Sum GABR	RBM39	1784	4.19956e-322	469.072	0	467.522	0.837137	0.0281721	10888.6	4.30659e+13	1782	2.41672e+10	4181.69	0.701192	4707.1	1.99899
Sum GABR	PHF20	1784	4.19956e-322	469.123	0	467.546	0.837161	0.0226751	10888.6	4.30602e+13	1782	2.4164e+10	4182.48	0.701231	5162.85	1.99896
Sum GABR	TOP1	1784	4.19956e-322	469.123	0	467.546	0.837161	0.0230006	10888.6	4.30602e+13	1782	2.4164e+10	4182.48	0.701231	5162.8	1.99897
Sum GABR	GDAP1L1	1784	4.19956e-322	469.128	0	467.546	0.837163	0.0146827	10888.6	4.30596e+13	1782	2.41636e+10	4182.56	0.701235	5221.13	1.99896
Sum GABR	SERINC3	1784	4.19956e-322	469.115	0	467.546	0.837157	0.0262373	10888.6	4.3061e+13	1782	2.41644e+10	4182.36	0.701225	5009.62	1.99898
Sum GABR	YWHAB	1784	4.19956e-322	578.365	0	576.257	0.879926	0.00779343	10888.6	3.24709e+13	1782	1.82216e+10	6127.6	0.774704	4196.15	1.74718
Sum GABR	DNTTIP1	1784	4.19956e-322	469.128	0	467.546	0.837163	0.0160027	10888.6	4.30597e+13	1782	2.41637e+10	4182.55	0.701235	5219.63	1.99896
Sum GABR	STAU1	1784	4.19956e-322	602.559	0	600.377	0.887646	0.00493644	10888.6	3.05031e+13	1782	1.71174e+10	6637.85	0.788357	4289.25	2.10898
Sum GABR	ZFAS1	1784	4.19956e-322	1641.26	0	1637.6	0.99247	0.000198904	10888.6	2.08269e+12	1782	1.16874e+09	121535	0.985549	1471.45	0.000151504
Sum GABR	KCNB1	1784	4.19956e-322	469.119	0	467.546	0.837159	0.0251343	10888.6	4.30606e+13	1782	2.41642e+10	4182.42	0.701228	5106.02	1.99897
Sum GABR	PTPN1	1784	4.19956e-322	469.128	0	467.546	0.837163	0.0147008	10888.6	4.30596e+13	1782	2.41636e+10	4182.56	0.701235	5226.43	1.99896
Sum GABR	DPM1	1784	4.19956e-322	469.124	0	467.546	0.837161	0.0218614	10888.6	4.30601e+13	1782	2.41639e+10	4182.49	0.701232	5163.07	1.99897
Sum GABR	BCAS1	1784	4.19956e-322	469.119	0	467.546	0.837159	0.0252608	10888.6	4.30606e+13	1782	2.41642e+10	4182.42	0.701228	5190.61	1.99895
Sum GABR	GNAS	1784	4.19956e-322	786.964	0	784.436	0.931715	0.00296548	10888.6	1.89411e+13	1782	1.06291e+10	11777.5	0.868579	1815.62	1.29667
Sum GABR	ATP5E	1784	4.19956e-322	980.895	0	978.19	0.959095	0.0019348	10888.6	1.14753e+13	1782	6.43955e+09	20599.3	0.92038	1752.22	1.24149
Sum GABR	PSMA7	1784	4.19956e-322	602.558	0	600.377	0.887645	0.00542466	10888.6	3.05032e+13	1782	1.71174e+10	6637.82	0.788356	4220.9	2.109
Sum GABR	MTG2	1784	4.19956e-322	469.13	0	467.546	0.837164	0.00983672	10888.6	4.30594e+13	1782	2.41635e+10	4182.59	0.701237	5251.88	0.000199896
Sum GABR	RPS21	1784	4.19956e-322	602.562	0	600.377	0.887647	0.00372493	10888.6	3.05029e+13	1782	1.71172e+10	6637.91	0.788359	4298.86	2.10898
Sum GABR	COL9A3	1784	4.19956e-322	469.124	0	467.546	0.837161	0.0219156	10888.6	4.30601e+13	1782	2.41639e+10	4182.49	0.701232	5209.94	1.99896
Sum GABR	PPDPF	1784	4.19956e-322	469.13	0	467.546	0.837164	0.0108855	10888.6	4.30595e+13	1782	2.41636e+10	4182.58	0.701236	5247	1.99896
Sum GABR	TPD52L2	1784	4.19956e-322	469.124	0	467.546	0.837161	0.0221145	10888.6	4.30601e+13	1782	2.41639e+10	4182.49	0.701232	5188.74	1.99896
Sum GABR	UCKL1	1784	4.19956e-322	469.124	0	467.546	0.837161	0.0219337	10888.6	4.30601e+13	1782	2.41639e+10	4182.49	0.701232	5176.89	1.99896
Sum GABR	BSG	1784	4.19956e-322	469.123	0	467.546	0.837161	0.0225123	10888.6	4.30602e+13	1782	2.4164e+10	4182.48	0.701231	5128.9	1.99897
Sum GABR	RNF126	1784	4.19956e-322	469.129	0	467.546	0.837164	0.0114641	10888.6	4.30595e+13	1782	2.41636e+10	4182.58	0.701236	5242.66	1.99896
Sum GABR	POLR2E	1784	4.19956e-322	469.128	0	467.546	0.837163	0.0144296	10888.6	4.30596e+13	1782	2.41636e+10	4182.56	0.701235	5218.64	1.99896
Sum GABR	ATP5D	1784	4.19956e-322	578.383	0	576.26	0.879932	0.00712439	10888.6	3.24694e+13	1782	1.82208e+10	6127.96	0.774715	4464.88	1.74715
Sum GABR	CIRBP	1784	4.19956e-322	786.935	0	784.434	0.93171	0.00312822	10888.6	1.89425e+13	1782	1.06299e+10	11776.5	0.86857	1986.82	1.29664
Sum GABR	NDUFS7	1784	4.19956e-322	602.561	0	600.377	0.887646	0.00423124	10888.6	3.0503e+13	1782	1.71173e+10	6637.88	0.788358	4295.42	2.10898
Sum GABR	GAMT	1784	4.19956e-322	469.128	0	467.546	0.837163	0.01452	10888.6	4.30596e+13	1782	2.41636e+10	4182.56	0.701235	5226.48	1.99896
Sum GABR	RPS15	1784	4.19956e-322	578.382	0	576.26	0.879932	0.00719672	10888.6	3.24695e+13	1782	1.82208e+10	6127.94	0.774714	4435.87	1.74716
Sum GABR	OAZ1	1784	4.19956e-322	786.946	0	784.434	0.931712	0.00303781	10888.6	1.89419e+13	1782	1.06296e+10	11776.9	0.868573	1990.32	1.29664
Sum GABR	TIMM13	1784	4.19956e-322	469.128	0	467.546	0.837163	0.0161112	10888.6	4.30597e+13	1782	2.41637e+10	4182.55	0.701235	5206.44	1.99896
Sum GABR	LMNB2	1784	4.19956e-322	469.13	0	467.546	0.837164	0.0113195	10888.6	4.30595e+13	1782	2.41636e+10	4182.58	0.701236	5245.74	1.99896
Sum GABR	GADD45B	1784	4.19956e-322	469.129	0	467.546	0.837164	0.0123321	10888.6	4.30595e+13	1782	2.41636e+10	4182.57	0.701236	5244.39	1.99896
Sum GABR	GNG7	1784	4.19956e-322	469.128	0	467.546	0.837163	0.0141945	10888.6	4.30596e+13	1782	2.41636e+10	4182.56	0.701235	5232.95	1.99896
Sum GABR	SGTA	1784	4.19956e-322	469.129	0	467.546	0.837164	0.0124767	10888.6	4.30595e+13	1782	2.41636e+10	4182.57	0.701236	5239.28	1.668
Sum GABR	AES	1784	4.19956e-322	945.06	0	942.506	0.955062	0.00258575	10888.6	1.25887e+13	1782	7.06435e+09	18619.8	0.912655	1788.48	1.4572
Sum GABR	ATCAY	1784	4.19956e-322	469.121	0	467.546	0.83716	0.0242482	10888.6	4.30604e+13	1782	2.41641e+10	4182.45	0.70123	5138.61	1.99897
Sum GABR	EEF2	1784	4.19956e-322	469.128	0	467.546	0.837163	0.0150806	10888.6	4.30596e+13	1782	2.41637e+10	4182.56	0.701235	5227.24	1.99896
Sum GABR	MAP2K2	1784	4.19956e-322	469.129	0	467.546	0.837163	0.0133989	10888.6	4.30596e+13	1782	2.41636e+10	4182.57	0.701236	5235.28	1.668
Sum GABR	RPL36	1784	4.19956e-322	1585.16	0	1581.57	0.991334	0.000253151	10888.6	2.40763e+12	1782	1.35108e+09	104892	0.983295	1435.76	1.2776
Sum GABR	DUS3L	1784	4.19956e-322	469.129	0	467.546	0.837164	0.0122597	10888.6	4.30595e+13	1782	2.41636e+10	4182.57	0.701236	5240.16	1.99896
Sum GABR	NDUFA11	1784	4.19956e-322	469.128	0	467.546	0.837163	0.0148274	10888.6	4.30596e+13	1782	2.41637e+10	4182.56	0.701235	5214.61	1.668
Sum GABR	KHSRP	1784	4.19956e-322	469.129	0	467.546	0.837164	0.012097	10888.6	4.30595e+13	1782	2.41636e+10	4182.58	0.701236	5243.25	1.99896
Sum GABR	GPR108	1784	4.19956e-322	469.128	0	467.546	0.837163	0.0146466	10888.6	4.30596e+13	1782	2.41636e+10	4182.56	0.701235	5233.88	1.99896
Sum GABR	XAB2	1784	4.19956e-322	469.13	0	467.546	0.837164	0.0110121	10888.6	4.30595e+13	1782	2.41636e+10	4182.58	0.701236	5247.75	1.99896
Sum GABR	TIMM44	1784	4.19956e-322	469.127	0	467.546	0.837163	0.0175036	10888.6	4.30598e+13	1782	2.41637e+10	4182.54	0.701234	5211.82	1.99896
Sum GABR	NDUFA7	1784	4.19956e-322	469.128	0	467.546	0.837163	0.0154241	10888.6	4.30596e+13	1782	2.41637e+10	4182.56	0.701235	5213.71	1.99896
Sum GABR	RPS28	1784	4.19956e-322	1001.24	0	998.486	0.961218	0.00173589	10888.6	1.08875e+13	1782	6.1097e+09	21807.6	0.924458	1729.39	1.24336
Sum GABR	HNRNPM	1784	4.19956e-322	469.125	0	467.546	0.837162	0.0209211	10888.6	4.306e+13	1782	2.41639e+10	4182.51	0.701233	5189.26	1.668
Sum GABR	ZNF559	1784	4.19956e-322	469.127	0	467.546	0.837163	0.0170515	10888.6	4.30597e+13	1782	2.41637e+10	4182.54	0.701234	5224.43	1.99896
Sum GABR	UBL5	1784	4.19956e-322	469.126	0	467.546	0.837162	0.0191671	10888.6	4.30599e+13	1782	2.41638e+10	4182.52	0.701233	5172.62	1.99897
Sum GABR	PIN1	1784	4.19956e-322	469.126	0	467.546	0.837162	0.0181364	10888.6	4.30598e+13	1782	2.41638e+10	4182.53	0.701234	5192.87	1.99896
Sum GABR	OLFM2	1784	4.19956e-322	1232.59	0	1229.54	0.978731	0.000886028	10888.6	5.98804e+12	1782	3.36029e+09	41108.7	0.958453	1544.58	1.36931
Sum GABR	DNMT1	1784	4.19956e-322	469.123	0	467.546	0.837161	0.0223134	10888.6	4.30602e+13	1782	2.41639e+10	4182.49	0.701232	5162.28	1.99897
Sum GABR	PRKCSH	1784	4.19956e-322	469.129	0	467.546	0.837164	0.0128926	10888.6	4.30595e+13	1782	2.41636e+10	4182.57	0.701236	5235.92	1.99896
Sum GABR	ELOF1	1784	4.19956e-322	469.128	0	467.546	0.837163	0.0154603	10888.6	4.30596e+13	1782	2.41637e+10	4182.56	0.701235	5217.3	1.99896
Sum GABR	WDR83OS	1784	4.19956e-322	469.127	0	467.546	0.837163	0.0171238	10888.6	4.30597e+13	1782	2.41637e+10	4182.54	0.701234	5206.52	1.668
Sum GABR	JUNB	1784	4.19956e-322	1936.78	0	1933.03	0.996348	0.000180822	10888.6	9.70428e+11	1782	5.44572e+08	262876	0.993267	1466.09	1.04582
Sum GABR	IER2	1784	4.19956e-322	540.004	0	537.936	0.866492	0.0085348	10888.6	3.58542e+13	1782	2.01202e+10	5381.22	0.751229	4729.32	1.15367
Sum GABR	GIPC1	1784	4.19956e-322	602.562	0	600.377	0.887647	0.00383343	10888.6	3.05029e+13	1782	1.71172e+10	6637.9	0.788359	4317.74	2.10898
Sum GABR	DNAJB1	1784	4.19956e-322	469.123	0	467.546	0.837161	0.0222592	10888.6	4.30601e+13	1782	2.41639e+10	4182.49	0.701232	5205.61	1.25571
Sum GABR	TECR	1784	4.19956e-322	469.122	0	467.546	0.83716	0.0236334	10888.6	4.30603e+13	1782	2.4164e+10	4182.46	0.70123	5098.54	1.99898
Sum GABR	AP1M1	1784	4.19956e-322	469.129	0	467.546	0.837163	0.0136521	10888.6	4.30596e+13	1782	2.41636e+10	4182.57	0.701236	5230.36	1.99896
Sum GABR	EPS15L1	1784	4.19956e-322	469.128	0	467.546	0.837163	0.0146285	10888.6	4.30596e+13	1782	2.41636e+10	4182.56	0.701235	5231.01	1.99896
Sum GABR	MYO9B	1784	4.19956e-322	469.125	0	467.546	0.837162	0.0196192	10888.6	4.30599e+13	1782	2.41638e+10	4182.52	0.701233	5214.35	1.99896
Sum GABR	USE1	1784	4.19956e-322	469.128	0	467.546	0.837163	0.0145743	10888.6	4.30596e+13	1782	2.41636e+10	4182.56	0.701235	5228.29	1.99896
Sum GABR	SLC27A1	1784	4.19956e-322	469.126	0	467.546	0.837162	0.0183534	10888.6	4.30598e+13	1782	2.41638e+10	4182.53	0.701234	5217.65	1.99896
Sum GABR	JUND	1784	4.19956e-322	1574.36	0	1570.84	0.991096	0.000289315	10888.6	2.4758e+12	1782	1.38934e+09	101955	0.982822	1462.3	1.28002
Sum GABR	ELL	1784	4.19956e-322	469.129	0	467.546	0.837164	0.0113556	10888.6	4.30595e+13	1782	2.41636e+10	4182.58	0.701236	5245.5	1.99896
Sum GABR	C19orf60	1784	4.19956e-322	469.121	0	467.546	0.83716	0.0243386	10888.6	4.30604e+13	1782	2.41641e+10	4182.45	0.70123	5129.89	1.99897
Sum GABR	UPF1	1784	4.19956e-322	469.128	0	467.546	0.837163	0.0143934	10888.6	4.30596e+13	1782	2.41636e+10	4182.56	0.701235	5232.02	1.99896
Sum GABR	SUGP2	1784	4.19956e-322	469.109	0	467.546	0.837154	0.0272318	10888.6	4.30618e+13	1782	2.41649e+10	4182.26	0.70122	5022.96	1.99898
Sum GABR	NCAN	1784	4.19956e-322	469.122	0	467.546	0.83716	0.0237419	10888.6	4.30603e+13	1782	2.4164e+10	4182.46	0.70123	5181.91	1.99896
Sum GABR	NDUFA13	1784	4.19956e-322	578.379	0	576.26	0.879931	0.00737754	10888.6	3.24697e+13	1782	1.8221e+10	6127.88	0.774712	4366.74	1.74716
Sum GABR	VSTM2B	1784	4.19956e-322	469.124	0	467.546	0.837161	0.0218433	10888.6	4.30601e+13	1782	2.41639e+10	4182.49	0.701232	5194.11	1.99896
Sum GABR	PEPD	1784	4.19956e-322	469.128	0	467.546	0.837163	0.0139775	10888.6	4.30596e+13	1782	2.41636e+10	4182.56	0.701236	5237.16	1.99896
Sum GABR	UBA2	1784	4.19956e-322	602.557	0	600.377	0.887645	0.00551507	10888.6	3.05033e+13	1782	1.71174e+10	6637.8	0.788356	4222.44	2.10899
Sum GABR	ZNF302	1784	4.19956e-322	602.549	0	600.377	0.887643	0.00654576	10888.6	3.05039e+13	1782	1.71178e+10	6637.63	0.788352	4161.06	2.109
Sum GABR	SCN1B	1784	4.19956e-322	469.129	0	467.546	0.837164	0.0126033	10888.6	4.30595e+13	1782	2.41636e+10	4182.57	0.701236	5231.34	1.99896
Sum GABR	TMEM147	1784	4.19956e-322	469.125	0	467.546	0.837162	0.0204871	10888.6	4.306e+13	1782	2.41639e+10	4182.51	0.701233	5165.35	1.99897
Sum GABR	COX6B1	1784	4.19956e-322	577.244	0	575.147	0.879555	0.00801042	10888.6	3.25651e+13	1782	1.82745e+10	6104.71	0.77405	4401.06	1.72992
Sum GABR	HSPB6	1784	4.19956e-322	469.13	0	467.546	0.837164	0.0104334	10888.6	4.30594e+13	1782	2.41635e+10	4182.59	0.701237	5250.93	1.99896
Sum GABR	POLR2I	1784	4.19956e-322	469.127	0	467.546	0.837163	0.0164548	10888.6	4.30597e+13	1782	2.41637e+10	4182.55	0.701235	5202.02	1.668
Sum GABR	CAPNS1	1784	4.19956e-322	469.128	0	467.546	0.837163	0.0150625	10888.6	4.30596e+13	1782	2.41637e+10	4182.56	0.701235	5222.42	1.99896
Sum GABR	ZFP82	1784	4.19956e-322	469.125	0	467.546	0.837162	0.0196915	10888.6	4.30599e+13	1782	2.41638e+10	4182.52	0.701233	5195.65	1.99896
Sum GABR	SPINT2	1784	4.19956e-322	469.125	0	467.546	0.837162	0.0199085	10888.6	4.30599e+13	1782	2.41638e+10	4182.51	0.701233	5133.79	1.99897
Sum GABR	PSMD8	1784	4.19956e-322	469.127	0	467.546	0.837163	0.0163101	10888.6	4.30597e+13	1782	2.41637e+10	4182.55	0.701235	5211.28	1.65214
Sum GABR	ACTN4	1784	4.19956e-322	469.129	0	467.546	0.837164	0.0120427	10888.6	4.30595e+13	1782	2.41636e+10	4182.58	0.701236	5244.6	1.99896
Sum GABR	ECH1	1784	4.19956e-322	469.127	0	467.546	0.837163	0.0176121	10888.6	4.30598e+13	1782	2.41637e+10	4182.54	0.701234	5211.64	1.99896
Sum GABR	HNRNPL	1784	4.19956e-322	469.129	0	467.546	0.837163	0.0139233	10888.6	4.30596e+13	1782	2.41636e+10	4182.56	0.701236	5234.47	1.99896
Sum GABR	SIRT2	1784	4.19956e-322	561.593	0	559.51	0.874241	0.00826357	10888.6	3.3909e+13	1782	1.90286e+10	5792.15	0.764726	4538.17	1.49046
Sum GABR	ZFP36	1784	4.19956e-322	469.13	0	467.546	0.837164	0.011229	10888.6	4.30595e+13	1782	2.41636e+10	4182.58	0.701236	5249.01	1.99896
Sum GABR	PSMC4	1784	4.19956e-322	469.126	0	467.546	0.837162	0.0181907	10888.6	4.30598e+13	1782	2.41638e+10	4182.53	0.701234	5206.8	1.99896
Sum GABR	ZNF546	1784	4.19956e-322	469.125	0	467.546	0.837162	0.0208126	10888.6	4.306e+13	1782	2.41639e+10	4182.51	0.701233	5192.15	1.99896
Sum GABR	PLD3	1784	4.19956e-322	945.085	0	942.506	0.955065	0.00222411	10888.6	1.25878e+13	1782	7.06388e+09	18621.2	0.912661	1676.69	1.45722
Sum GABR	AXL	1784	4.19956e-322	469.125	0	467.546	0.837162	0.0209573	10888.6	4.306e+13	1782	2.41639e+10	4182.51	0.701233	5224.33	1.99895
Sum GABR	RPS19	1784	4.19956e-322	1232.61	0	1229.54	0.978733	0.000831781	10888.6	5.98771e+12	1782	3.36011e+09	41111.1	0.958455	1502.76	1.36932
Sum GABR	RABAC1	1784	4.19956e-322	988.563	0	985.838	0.959909	0.00188055	10888.6	1.12501e+13	1782	6.31319e+09	21047.3	0.921942	1729.54	1.24675
Sum GABR	ATP1A3	1784	4.19956e-322	469.126	0	467.546	0.837162	0.0191129	10888.6	4.30599e+13	1782	2.41638e+10	4182.52	0.701233	5132.1	1.99897
Sum GABR	ERF	1784	4.19956e-322	602.564	0	600.377	0.887647	0.00350795	10888.6	3.05028e+13	1782	1.71172e+10	6637.94	0.78836	4342.69	2.10897
Sum GABR	FOSB	1784	4.19956e-322	1019.87	0	1017.06	0.963062	0.00157315	10888.6	1.03759e+13	1782	5.82262e+09	22970.7	0.928008	1726.11	1.07841
Sum GABR	SNRPD2	1784	4.19956e-322	945.062	0	942.506	0.955062	0.00249534	10888.6	1.25886e+13	1782	7.06431e+09	18619.9	0.912655	1775.46	1.4572
Sum GABR	NOVA2	1784	4.19956e-322	469.129	0	467.546	0.837164	0.0127118	10888.6	4.30595e+13	1782	2.41636e+10	4182.57	0.701236	5237.47	1.99896
Sum GABR	HIF3A	1784	4.19956e-322	602.56	0	600.377	0.887646	0.00462904	10888.6	3.05031e+13	1782	1.71173e+10	6637.86	0.788358	4321.35	2.10898
Sum GABR	PPP5C	1784	4.19956e-322	469.128	0	467.546	0.837163	0.0142849	10888.6	4.30596e+13	1782	2.41636e+10	4182.56	0.701235	5222.44	1.99896
Sum GABR	CALM3	1784	4.19956e-322	602.561	0	600.377	0.887646	0.00419507	10888.6	3.0503e+13	1782	1.71173e+10	6637.89	0.788358	4283	2.10899
Sum GABR	SEPW1	1784	4.19956e-322	469.115	0	467.546	0.837157	0.0263458	10888.6	4.30611e+13	1782	2.41645e+10	4182.35	0.701225	4983.29	1.66802
Sum GABR	RPL18	1784	4.19956e-322	1561.37	0	1557.99	0.9908	0.000415891	10888.6	2.56032e+12	1782	1.43677e+09	98530.4	0.982235	1435.34	1.28299
Sum GABR	BAX	1784	4.19956e-322	469.13	0	467.546	0.837164	0.0111386	10888.6	4.30595e+13	1782	2.41636e+10	4182.58	0.701236	5245.94	1.99896
Sum GABR	FTL	1784	4.19956e-322	781.452	0	778.965	0.930703	0.0032548	10888.6	1.92128e+13	1782	1.07816e+10	11585.8	0.866694	1830.82	1.29025
Sum GABR	RUVBL2	1784	4.19956e-322	469.128	0	467.546	0.837163	0.0145562	10888.6	4.30596e+13	1782	2.41636e+10	4182.56	0.701235	5227.04	1.668
Sum GABR	RPL13A	1784	4.19956e-322	469.127	0	467.546	0.837162	0.0179737	10888.6	4.30598e+13	1782	2.41637e+10	4182.53	0.701234	5203.09	1.42439
Sum GABR	RPS11	1784	4.19956e-322	781.436	0	778.954	0.9307	0.00329096	10888.6	1.92135e+13	1782	1.0782e+10	11585.2	0.866689	2098.02	1.2902
Sum GABR	NOSIP	1784	4.19956e-322	469.128	0	467.546	0.837163	0.0143211	10888.6	4.30596e+13	1782	2.41636e+10	4182.56	0.701235	5226.6	1.99896
Sum GABR	AP2A1	1784	4.19956e-322	602.563	0	600.377	0.887647	0.00358028	10888.6	3.05028e+13	1782	1.71172e+10	6637.93	0.788359	4333.41	2.10898
Sum GABR	ATF5	1784	4.19956e-322	469.13	0	467.546	0.837164	0.0104153	10888.6	4.30594e+13	1782	2.41635e+10	4182.59	0.701237	5250.58	1.99896
Sum GABR	CLEC11A	1784	4.19956e-322	945.054	0	942.506	0.955061	0.00271233	10888.6	1.25889e+13	1782	7.06446e+09	18619.5	0.912653	1819.69	1.45719
Sum GABR	ETFB	1784	4.19956e-322	1215.04	0	1212.16	0.977747	0.00130192	10888.6	6.26583e+12	1782	3.51618e+09	39207.2	0.956525	1566.29	1.37448
Sum GABR	FPR1	1784	4.19956e-322	469.13	0	467.546	0.837164	0.0102345	10888.6	4.30594e+13	1782	2.41635e+10	4182.59	0.701237	5251.83	1.99896
Sum GABR	ZNF347	1784	4.19956e-322	469.128	0	467.546	0.837163	0.0152795	10888.6	4.30596e+13	1782	2.41637e+10	4182.56	0.701235	5228.22	1.99896
Sum GABR	NDUFA3	1784	4.19956e-322	602.562	0	600.377	0.887647	0.00403233	10888.6	3.05029e+13	1782	1.71173e+10	6637.9	0.788358	4284.24	2.10899
Sum GABR	RPS9	1784	4.19956e-322	561.598	0	559.512	0.874243	0.00819124	10888.6	3.39085e+13	1782	1.90284e+10	5792.25	0.764729	4580.19	1.49045
Sum GABR	RPL28	1784	4.19956e-322	578.382	0	576.26	0.879932	0.00723288	10888.6	3.24695e+13	1782	1.82208e+10	6127.94	0.774714	4450.13	1.74715
Sum GABR	UBE2S	1784	4.19956e-322	945.054	0	942.506	0.955061	0.00273041	10888.6	1.25889e+13	1782	7.06446e+09	18619.5	0.912653	1823.37	1.45719
Sum GABR	ISOC2	1784	4.19956e-322	469.129	0	467.546	0.837164	0.0118077	10888.6	4.30595e+13	1782	2.41636e+10	4182.58	0.701236	5243.74	1.99896
Sum GABR	ZNF580	1784	4.19956e-322	602.562	0	600.377	0.887647	0.00381534	10888.6	3.05029e+13	1782	1.71172e+10	6637.91	0.788359	4320.93	2.10898
Sum GABR	EPN1	1784	4.19956e-322	469.13	0	467.546	0.837164	0.0107408	10888.6	4.30594e+13	1782	2.41635e+10	4182.58	0.701236	5248.42	1.99896
Sum GABR	CTC-444N24.11	1784	4.19956e-322	469.13	0	467.546	0.837164	0.00913151	10888.6	4.30594e+13	1782	2.41635e+10	4182.59	0.701237	5251.88	0.000199896
Sum GABR	CTC-444N24.13	1784	4.19956e-322	469.13	0	467.546	0.837164	0.00864329	10888.6	4.30594e+13	1782	2.41635e+10	4182.59	0.701237	5251.88	0.000199896
Sum GABR	ZNF776	1784	4.19956e-322	469.124	0	467.546	0.837161	0.0217167	10888.6	43060089800988	1782	2.41639e+10	4182.49	0.701232	5196.2	1.99896
Sum GABR	ZNF544	1784	4.19956e-322	469.127	0	467.546	0.837163	0.0166356	10888.6	4.30597e+13	1782	2.41637e+10	4182.55	0.701235	5222.96	1.99896
Sum GABR	LLNLR-245B6.1	1784	4.19956e-322	469.13	0	467.546	0.837164	0.00900494	10888.6	4.30594e+13	1782	2.41635e+10	4182.59	0.701237	5251.88	0.000199896
Sum GABR	RPS5	1784	4.19956e-322	561.144	0	559.066	0.874085	0.00835398	10888.6	3.39484e+13	1782	1.90507e+10	5783.36	0.764453	4559.69	1.48347
Sum GABR	CHMP2A	1784	4.19956e-322	469.127	0	467.546	0.837163	0.0163644	10888.6	4.30597e+13	1782	2.41637e+10	4182.55	0.701235	5214.9	1.99896
Sum GABR	RPS4Y1	1784	4.19956e-322	469.128	0	467.546	0.837163	0.0159847	10888.6	4.30597e+13	1782	2.41637e+10	4182.55	0.701235	5224.67	1.99896
Sum GABR	DDX3Y	1784	4.19956e-322	469.123	0	467.546	0.837161	0.0222954	10888.6	4.30602e+13	1782	2.41639e+10	4182.49	0.701232	5173.36	1.668
Sum GABR	EIF1AY	1784	4.19956e-322	469.128	0	467.546	0.837163	0.014086	10888.6	4.30596e+13	1782	2.41636e+10	4182.56	0.701235	5234.52	1.99896
Sum GABR	C22orf39	1784	4.19956e-322	469.127	0	467.546	0.837163	0.0165814	10888.6	4.30597e+13	1782	2.41637e+10	4182.55	0.701235	5204.21	1.99896
Sum GABR	COMT	1784	4.19956e-322	602.56	0	600.377	0.887646	0.00448439	10888.6	3.0503e+13	1782	1.71173e+10	6637.87	0.788358	4299.98	2.10898
Sum GABR	RANBP1	1784	4.19956e-322	945.058	0	942.506	0.955062	0.00262192	10888.6	1.25887e+13	1782	7.06438e+09	18619.7	0.912654	1788.33	1.4572
Sum GABR	DGCR6L	1784	4.19956e-322	469.129	0	467.546	0.837164	0.0131096	10888.6	4.30595e+13	1782	2.41636e+10	4182.57	0.701236	5231.71	1.99896
Sum GABR	KLHL22	1784	4.19956e-322	602.562	0	600.377	0.887647	0.00370685	10888.6	3.05029e+13	1782	1.71172e+10	6637.91	0.788359	4324.7	2.10898
Sum GABR	CHCHD10	1784	4.19956e-322	469.129	0	467.546	0.837164	0.0127841	10888.6	4.30595e+13	1782	2.41636e+10	4182.57	0.701236	5239.45	1.99896
Sum GABR	MIF	1784	4.19956e-322	469.13	0	467.546	0.837164	0.00891453	10888.6	4.30594e+13	1782	2.41635e+10	4182.59	0.701237	5251.88	0.000199896
Sum GABR	SNRPD3	1784	4.19956e-322	469.127	0	467.546	0.837163	0.0165452	10888.6	4.30597e+13	1782	2.41637e+10	4182.55	0.701235	5216.57	1.99896
Sum GABR	XBP1	1784	4.19956e-322	469.126	0	467.546	0.837162	0.0193299	10888.6	4.30599e+13	1782	2.41638e+10	4182.52	0.701233	5196.22	1.99896
Sum GABR	UQCR10	1784	4.19956e-322	602.558	0	600.377	0.887646	0.00526192	10888.6	3.05032e+13	1782	1.71174e+10	6637.82	0.788357	4175.46	2.109
Sum GABR	GAL3ST1	1784	4.19956e-322	602.562	0	600.377	0.887647	0.00399617	10888.6	3.05029e+13	1782	1.71172e+10	6637.9	0.788359	4333.09	2.10898
Sum GABR	SELM	1784	4.19956e-322	1215.06	0	1212.16	0.977748	0.00122959	10888.6	6.26557e+12	1782	3.51603e+09	39209	0.956527	1540.7	1.37449
Sum GABR	DRG1	1784	4.19956e-322	469.127	0	467.546	0.837163	0.0167441	10888.6	4.30597e+13	1782	2.41637e+10	4182.54	0.701235	5200.94	1.99896
Sum GABR	FBXO7	1784	4.19956e-322	469.122	0	467.546	0.83716	0.0236515	10888.6	4.30603e+13	1782	2.4164e+10	4182.46	0.70123	5177.5	1.99896
Sum GABR	CACNG2	1784	4.19956e-322	469.128	0	467.546	0.837163	0.0141041	10888.6	4.30596e+13	1782	2.41636e+10	4182.56	0.701235	5225.64	1.668
Sum GABR	EIF3L	1784	4.19956e-322	469.123	0	467.546	0.837161	0.0222411	10888.6	4.30601e+13	1782	2.41639e+10	4182.49	0.701232	5162.05	1.99897
Sum GABR	POLR2F	1784	4.19956e-322	602.56	0	600.377	0.887646	0.00471945	10888.6	3.05031e+13	1782	1.71173e+10	6637.86	0.788357	4300.4	2.10898
Sum GABR	SOX10	1784	4.19956e-322	602.559	0	600.377	0.887646	0.00515343	10888.6	3.05032e+13	1782	1.71174e+10	6637.84	0.788357	4318.31	2.10898
Sum GABR	CSNK1E	1784	4.19956e-322	602.563	0	600.377	0.887647	0.00356219	10888.6	3.05028e+13	1782	1.71172e+10	6637.94	0.788359	4340.71	2.10897
Sum GABR	DDX17	1784	4.19956e-322	469.016	0	467.469	0.837112	0.028371	10888.6	4.30721e+13	1782	2.41706e+10	4180.84	0.701149	4185.66	1.99901
Sum GABR	RPS19BP1	1784	4.19956e-322	469.128	0	467.546	0.837163	0.0150444	10888.6	4.30596e+13	1782	2.41637e+10	4182.56	0.701235	5217.56	1.99896
Sum GABR	ST13	1784	4.19956e-322	602.559	0	600.377	0.887646	0.00511726	10888.6	3.05032e+13	1782	1.71174e+10	6637.84	0.788357	4250.08	2.10899
Sum GABR	TOB2	1784	4.19956e-322	602.561	0	600.377	0.887646	0.00437589	10888.6	3.0503e+13	1782	1.71173e+10	6637.88	0.788358	4309.81	2.10898
Sum GABR	DESI1	1784	4.19956e-322	469.13	0	467.546	0.837164	0.00969206	10888.6	4.30594e+13	1782	2.41635e+10	4182.59	0.701237	5251.88	0.000199896
Sum GABR	POLDIP3	1784	4.19956e-322	602.561	0	600.377	0.887646	0.00443014	10888.6	3.0503e+13	1782	1.71173e+10	6637.88	0.788358	4308.64	2.10898
Sum GABR	CYB5R3	1784	4.19956e-322	469.128	0	467.546	0.837163	0.0159485	10888.6	4.30597e+13	1782	2.41637e+10	4182.55	0.701235	5217.74	1.99896
Sum GABR	KIAA0930	1784	4.19956e-322	469.121	0	467.546	0.83716	0.0244652	10888.6	4.30605e+13	1782	2.41641e+10	4182.44	0.701229	5165.8	1.668
Sum GABR	DENND6B	1784	4.19956e-322	469.13	0	467.546	0.837164	0.0096559	10888.6	4.30594e+13	1782	2.41635e+10	4182.59	0.701237	5251.88	0.000199896
Sum GABR	CXADR	1784	4.19956e-322	469.113	0	467.546	0.837156	0.026617	10888.6	4.30613e+13	1782	2.41646e+10	4182.33	0.701224	5091.15	1.99897
Sum GABR	BTG3	1784	4.19956e-322	469.128	0	467.546	0.837163	0.0139595	10888.6	4.30596e+13	1782	2.41636e+10	4182.56	0.701236	5237.68	1.99896
Sum GABR	NCAM2	1784	4.19956e-322	469.114	0	467.546	0.837157	0.0264362	10888.6	4.30612e+13	1782	2.41645e+10	4182.34	0.701224	5081.88	1.99897
Sum GABR	ATP5J	1784	4.19956e-322	469.12	0	467.546	0.837159	0.0246822	10888.6	4.30605e+13	1782	2.41642e+10	4182.44	0.701229	5070.17	1.99898
Sum GABR	APP	1784	4.19956e-322	469.113	0	467.546	0.837156	0.0267074	10888.6	43061291805475	1782	2.41646e+10	4182.33	0.701224	5010.73	1.99898
Sum GABR	N6AMT1	1784	4.19956e-322	469.127	0	467.546	0.837163	0.0166537	10888.6	4.30597e+13	1782	2.41637e+10	4182.55	0.701235	5223.05	1.99896
Sum GABR	USP16	1784	4.19956e-322	469.117	0	467.546	0.837158	0.0257671	10888.6	4.30608e+13	1782	2.41643e+10	4182.39	0.701227	5100.44	1.99897
Sum GABR	CCT8	1784	4.19956e-322	469.118	0	467.546	0.837158	0.0256406	10888.6	4.30608e+13	1782	2.41643e+10	4182.4	0.701227	5074.56	1.99897
Sum GABR	SOD1	1784	4.19956e-322	578.372	0	576.26	0.879928	0.00768494	10888.6	3.24703e+13	1782	1.82213e+10	6127.75	0.774708	4284.79	1.74717
Sum GABR	OLIG2	1784	4.19956e-322	993.418	0	990.676	0.960416	0.00180822	10888.6	1.11098e+13	1782	6.23448e+09	21335.5	0.922915	1736.15	1.23817
Sum GABR	OLIG1	1784	4.19956e-322	600.41	0	598.261	0.886982	0.00708822	10888.6	3.0673e+13	1782	1.72127e+10	6591.22	0.787179	4280.27	1.31133
Sum GABR	SON	1784	4.19956e-322	578.315	0	576.214	0.87991	0.00792	10888.6	3.24751e+13	1782	1.82239e+10	6126.58	0.774675	3779.36	1.74722
Sum GABR	DONSON	1784	4.19956e-322	469.127	0	467.546	0.837163	0.0173047	10888.6	4.30598e+13	1782	2.41637e+10	4182.54	0.701234	5207.37	1.668
Sum GABR	ATP5O	1784	4.19956e-322	469.121	0	467.546	0.83716	0.0242663	10888.6	4.30604e+13	1782	2.41641e+10	4182.45	0.70123	5112.99	1.99897
Sum GABR	RCAN1	1784	4.19956e-322	469.126	0	467.546	0.837162	0.018697	10888.6	4.30598e+13	1782	2.41638e+10	4182.53	0.701234	5213.91	1.99896
Sum GABR	CBR1	1784	4.19956e-322	602.557	0	600.377	0.887645	0.00553315	10888.6	3.05033e+13	1782	1.71174e+10	6637.8	0.788356	4295.28	2.10898
Sum GABR	TTC3	1784	4.19956e-322	578.297	0	576.198	0.879904	0.00795617	10888.6	3.24766e+13	1782	1.82248e+10	6126.21	0.774665	3552.24	1.74724
Sum GABR	ETS2	1784	4.19956e-322	469.128	0	467.546	0.837163	0.0154784	10888.6	4.30597e+13	1782	2.41637e+10	4182.56	0.701235	5222.34	1.99896
Sum GABR	HMGN1	1784	4.19956e-322	469.113	0	467.546	0.837156	0.0265989	10888.6	4.30613e+13	1782	2.41646e+10	4182.33	0.701224	5067.22	1.66801
Sum GABR	C2CD2	1784	4.19956e-322	469.128	0	467.546	0.837163	0.0146104	10888.6	4.30596e+13	1782	2.41636e+10	4182.56	0.701235	5221.47	1.99896
Sum GABR	RRP1	1784	4.19956e-322	469.129	0	467.546	0.837164	0.0122959	10888.6	4.30595e+13	1782	2.41636e+10	4182.57	0.701236	5234.53	1.99896
Sum GABR	S100B	1784	4.19956e-322	561.134	0	559.058	0.874081	0.00839014	10888.6	3.39492e+13	1782	1.90512e+10	5783.17	0.764447	4534.03	1.48346
Sum GABR	MT-ND2	1784	4.19956e-322	652.222	0	649.751	0.901881	0.00338137	10888.6	2.68296e+13	1782	1.50559e+10	7790.71	0.813846	4068.22	0.000178139
Sum GABR	MT-CO1	1784	4.19956e-322	621.084	0	618.625	0.893198	0.00347178	10888.6	2.90774e+13	1782	1.63173e+10	7050.68	0.798249	4237.24	0.00013282
Sum GABR	MT-CO2	1784	4.19956e-322	621.298	0	618.837	0.89326	0.0034537	10888.6	2.90614e+13	1782	1.63083e+10	7055.56	0.798361	4236.04	0.000132547
Sum GABR	MT-ATP6	1784	4.19956e-322	980.887	0	978.19	0.959095	0.00200712	10888.6	1.14755e+13	1782	6.43967e+09	20598.9	0.920378	1781.61	0.000124148
Sum GABR	MT-CO3	1784	4.19956e-322	1224.58	0	1221.59	0.978288	0.00103069	10888.6	6.11333e+12	1782	3.4306e+09	40229.7	0.957583	1570.65	0.000117747
Sum GABR	MT-ND3	1784	4.19956e-322	1011.92	0	1009.12	0.962286	0.00160932	10888.6	1.05913e+13	1782	5.94347e+09	22467.4	0.926514	1743.61	0.000107799
Sum GABR	MT-ND4	1784	4.19956e-322	621.368	0	618.904	0.89328	0.00343562	10888.6	2.90561e+13	1782	1.63053e+10	7057.16	0.798397	4235.65	0.000150475
Sum GABR	MT-CYB	1784	4.19956e-322	786.931	0	784.434	0.931709	0.00318247	10888.6	1.89427e+13	1782	1.063e+10	11776.4	0.868568	2132.62	0.000129661
Sum GABR	AC007325.4	1784	4.19956e-322	469.13	0	467.546	0.837164	0.00905918	10888.6	4.30594e+13	1782	2.41635e+10	4182.59	0.701237	5251.88	0.000199896
Sum GABR	RP11-287D1.4	1784	4.19956e-322	469.13	0	467.546	0.837164	0.00860713	10888.6	4.30594e+13	1782	2.41635e+10	4182.59	0.701237	5251.88	0.000199896
Sum GABR	SUSD5	1784	4.19956e-322	469.128	0	467.546	0.837163	0.0158038	10888.6	4.30597e+13	1782	2.41637e+10	4182.55	0.701235	5231.01	1.99896
Sum GABR	GABRQ	1784	4.19956e-322	469.13	0	467.546	0.837164	0.0102707	10888.6	4.30594e+13	1782	2.41635e+10	4182.59	0.701237	5251.75	1.99896
Sum GABR	TREH	1784	4.19956e-322	469.13	0	467.546	0.837164	0.0101984	10888.6	4.30594e+13	1782	2.41635e+10	4182.59	0.701237	5251.87	1.99896
Sum GABR	KCNA1	1784	4.19956e-322	469.127	0	467.546	0.837163	0.0175759	10888.6	4.30598e+13	1782	2.41637e+10	4182.54	0.701234	5220.53	1.99896
Sum GABR	TAS1R1	1784	4.19956e-322	469.13	0	467.546	0.837164	0.010343	10888.6	4.30594e+13	1782	2.41635e+10	4182.59	0.701237	5251.6	1.99896
Sum GABR	MAL	1784	4.19956e-322	469.127	0	467.546	0.837163	0.0174132	10888.6	4.30598e+13	1782	2.41637e+10	4182.54	0.701234	5237.13	1.99895
Sum GABR	HLA-DQA1	1784	4.19956e-322	469.13	0	467.546	0.837164	0.0104696	10888.6	4.30594e+13	1782	2.41635e+10	4182.59	0.701237	5251.41	1.99896
Sum GABR	LINC01284	1784	4.19956e-322	469.13	0	467.546	0.837164	0.0093485	10888.6	4.30594e+13	1782	2.41635e+10	4182.59	0.701237	5251.88	0.000199896
Sum GABR	GAPDH	1784	2.86064e-204	203.544	1.00509e-202	201.998	0.637554	0.0284614	10888.6	8.55091e+13	1782	4.79849e+10	1221.56	0.406704	5773.6	1.08448
Sum GABR	MALAT1	1784	5.7916e-152	151.237	2.03361e-150	149.692	0.566341	0.0284795	10888.6	9.78724e+13	1782	5.49228e+10	842.149	0.320923	-130670	2.53111
Sum GABR	RP11-299L17.3	1784	3.30551e-139	138.481	8.84788e-138	137.053	0.545916	0.0284975	10888.6	1.01148e+14	1782	5.67612e+10	757.155	0.298192	7212.9	0.00012959
Sum GABR	CH17-353B19.1	1784	3.30551e-139	138.481	8.84788e-138	137.053	0.545916	0.0285699	10888.6	101148467168463	1782	5.67612e+10	757.155	0.298192	7212.9	0.00012959
Sum GABR	BORCS7	1784	3.30551e-139	138.481	8.84788e-138	137.053	0.545916	0.0285518	10888.6	101148467168463	1782	5.67612e+10	757.155	0.298192	7212.9	0.00012959
Sum GABR	RP11-380L11.4	1784	3.30551e-139	138.481	8.84788e-138	137.053	0.545916	0.0285156	10888.6	101148467168463	1782	5.67612e+10	757.155	0.298192	7212.9	0.00012959
Sum GABR	AC004556.1	1784	3.30551e-139	138.481	8.84788e-138	137.053	0.545916	0.0285337	10888.6	101148467168463	1782	5.67612e+10	757.155	0.298192	7212.9	0.00012959
Sum GABR	RP11-589P10.5	1784	3.30551e-139	138.481	8.84788e-138	137.053	0.545916	0.028588	10888.6	1.01148e+14	1782	5.67612e+10	757.155	0.298192	7212.9	0.000108233
Sum GABR	CTB-13F3.1	1784	3.30551e-139	138.481	8.84788e-138	137.053	0.545916	0.028606	10888.6	1.01148e+14	1782	5.67612e+10	757.155	0.298192	7212.9	0.00012959
Sum GABR	FAM215B	1784	3.30551e-139	138.481	8.84788e-138	137.053	0.545916	0.0286241	10888.6	1.01148e+14	1782	5.67612e+10	757.155	0.298192	7212.9	0.00012959
Sum GABR	RP11-472N13.3	1784	3.30551e-139	138.481	8.84788e-138	137.053	0.545916	0.0286422	10888.6	1.01148e+14	1782	5.67612e+10	757.155	0.298192	7212.9	0.000108233
Sum GABR	RP11-568N6.1	1784	3.30551e-139	138.481	8.84788e-138	137.053	0.545916	0.0286603	10888.6	1.01148e+14	1782	5.67612e+10	757.155	0.298192	7212.9	0.00012959
Sum GABR	FAM231D	1784	3.30551e-139	138.481	8.84788e-138	137.053	0.545916	0.0286784	10888.6	1.01148e+14	1782	5.67612e+10	757.155	0.298192	7212.9	0.00012959
Sum GABR	AC131097.4	1784	3.30551e-139	138.481	8.84788e-138	137.053	0.545916	0.0286965	10888.6	1.01148e+14	1782	5.67612e+10	757.155	0.298192	7212.9	0.00012959
Sum GABR	RP11-111J6.2	1784	3.30551e-139	138.481	8.84788e-138	137.053	0.545916	0.0287145	10888.6	1.01148e+14	1782	5.67612e+10	757.155	0.298192	7212.9	0.00012959
Sum GABR	RP11-47A8.5	1784	3.30551e-139	138.481	8.84788e-138	137.053	0.545916	0.0287326	10888.6	1.01148e+14	1782	5.67612e+10	757.155	0.298192	7212.9	0.00012959
Sum GABR	RP11-356K23.1	1784	3.30551e-139	138.481	8.84788e-138	137.053	0.545916	0.0287507	10888.6	1.01148e+14	1782	5.67612e+10	757.155	0.298192	7212.9	0.00012959
Sum GABR	RP11-157E16.1	1784	3.30551e-139	138.481	8.84788e-138	137.053	0.545916	0.0287688	10888.6	1.01148e+14	1782	5.67612e+10	757.155	0.298192	7212.9	0.00012959
Sum GABR	AC113189.5	1784	3.30551e-139	138.481	8.84788e-138	137.053	0.545916	0.0287869	10888.6	1.01148e+14	1782	5.67612e+10	757.155	0.298192	7212.9	0.00012959
Sum GABR	RP11-172H24.4	1784	3.30551e-139	138.481	8.84788e-138	137.053	0.545916	0.0288049	10888.6	1.01148e+14	1782	5.67612e+10	757.155	0.298192	7212.9	0.00012959
Sum GABR	CTD-3252C9.4	1784	3.30551e-139	138.481	8.84788e-138	137.053	0.545916	0.028823	10888.6	1.01148e+14	1782	5.67612e+10	757.155	0.298192	7212.9	0.00012959
Sum GABR	AL365181.2	1784	3.30551e-139	138.481	8.84788e-138	137.053	0.545916	0.0288411	10888.6	1.01148e+14	1782	5.67612e+10	757.155	0.298192	7212.9	0.00012959
Sum GABR	CTB-55O6.8	1784	3.30551e-139	138.481	8.84788e-138	137.053	0.545916	0.0288592	10888.6	1.01148e+14	1782	5.67612e+10	757.155	0.298192	7212.9	0.00012959
Sum GABR	GATM-AS1	1784	3.30551e-139	138.481	8.84788e-138	137.053	0.545916	0.0288773	10888.6	1.01148e+14	1782	5.67612e+10	757.155	0.298192	7212.9	0.00012959
Sum GABR	ERVK3-1	1784	3.30551e-139	138.481	8.84788e-138	137.053	0.545916	0.0288954	10888.6	1.01148e+14	1782	5.67612e+10	757.155	0.298192	7212.9	0.00012959
Sum GABR	AC074117.10	1784	3.30551e-139	138.481	8.84788e-138	137.053	0.545916	0.0289134	10888.6	101148467168508	1782	5.67612e+10	757.155	0.298192	7212.9	0.00012959
Sum GABR	CTB-31O20.2	1784	3.30551e-139	138.481	8.84788e-138	137.053	0.545916	0.0289315	10888.6	101148467168508	1782	5.67612e+10	757.155	0.298192	7212.9	0.00012959
Sum GABR	KMT5A	1784	3.30551e-139	138.481	8.84788e-138	137.053	0.545916	0.0289496	10888.6	1.01148e+14	1782	5.67612e+10	757.155	0.298192	7212.9	0.00012959
Sum GABR	RP11-1094M14.11	1784	3.30551e-139	138.481	8.84788e-138	137.053	0.545916	0.0289677	10888.6	1.01148e+14	1782	5.67612e+10	757.155	0.298192	7212.9	0.00012959
Sum GABR	2022-03-05	1784	3.30551e-139	138.481	8.84788e-138	137.053	0.545916	0.0289858	10888.6	1.01148e+14	1782	5.67612e+10	757.155	0.298192	7212.9	0.00012959
Sum GABR	RP11-1114A5.4	1784	3.30551e-139	138.481	8.84788e-138	137.053	0.545916	0.0290039	10888.6	1.01148e+14	1782	5.67612e+10	757.155	0.298192	7212.9	0.00012959
Sum GABR	GPAT4	1784	3.30551e-139	138.481	8.84788e-138	137.053	0.545916	0.0290219	10888.6	1.01148e+14	1782	5.67612e+10	757.155	0.298192	7212.9	0.00012959
Sum GABR	2022-09-15	1784	3.30551e-139	138.481	8.84788e-138	137.053	0.545916	0.02904	10888.6	1.01148e+14	1782	5.67612e+10	757.155	0.298192	7212.9	0.000108233
Sum GABR	2022-09-04	1784	3.30551e-139	138.481	8.84788e-138	137.053	0.545916	0.0290581	10888.6	1.01148e+14	1782	5.67612e+10	757.155	0.298192	7212.9	0.00012959
Sum GABR	ERO1A	1784	3.30551e-139	138.481	8.84788e-138	137.053	0.545916	0.0290762	10888.6	1.01148e+14	1782	5.67612e+10	757.155	0.298192	7212.9	0.00012959
Sum GABR	AP001347.6	1784	3.30551e-139	138.481	8.84788e-138	137.053	0.545916	0.0290943	10888.6	1.01148e+14	1782	5.67612e+10	757.155	0.298192	7212.9	0.00012959
Sum GABR	2022-03-06	1784	3.30551e-139	138.481	8.84788e-138	137.053	0.545916	0.0291123	10888.6	1.01148e+14	1782	5.67612e+10	757.155	0.298192	7212.9	0.00012959
Sum GABR	PUM3	1784	3.30551e-139	138.481	8.84788e-138	137.053	0.545916	0.0291304	10888.6	1.01148e+14	1782	5.67612e+10	757.155	0.298192	7212.9	0.00012959
Sum GABR	MT-ND1	1784	3.30551e-139	138.481	8.84788e-138	137.053	0.545916	0.0291485	10888.6	1.01148e+14	1782	5.67612e+10	757.155	0.298192	7212.9	0.000108233
Sum GABR	PWAR6	1784	3.30551e-139	138.481	8.84788e-138	137.053	0.545916	0.0291666	10888.6	1.01148e+14	1782	5.67612e+10	757.155	0.298192	7212.9	0.000108233
Sum GABR	CNBD2	1784	3.30551e-139	138.481	8.84788e-138	137.053	0.545916	0.0291847	10888.6	1.01148e+14	1782	5.67612e+10	757.155	0.298192	7212.9	0.00012959
Sum GABR	NRDC	1784	3.30551e-139	138.481	8.84788e-138	137.053	0.545916	0.0292028	10888.6	1.01148e+14	1782	5.67612e+10	757.155	0.298192	7212.9	0.00012959
Sum GABR	MT-ND5	1784	3.30551e-139	138.481	8.84788e-138	137.053	0.545916	0.0292208	10888.6	1.01148e+14	1782	5.67612e+10	757.155	0.298192	7212.9	0.000818033
Sum GABR	PLPPR1	1784	3.30551e-139	138.481	8.84788e-138	137.053	0.545916	0.0292389	10888.6	1.01148e+14	1782	5.67612e+10	757.155	0.298192	7212.9	0.00012959
Sum GABR	RP11-436D23.1	1784	3.30551e-139	138.481	8.84788e-138	137.053	0.545916	0.029257	10888.6	1.01148e+14	1782	5.67612e+10	757.155	0.298192	7212.9	0.00012959
Sum GABR	ALDH1L1-AS2	1784	3.30551e-139	138.481	8.84788e-138	137.053	0.545916	0.0292751	10888.6	1.01148e+14	1782	5.67612e+10	757.155	0.298192	7212.9	0.00012959
Sum GABR	EMC6	1784	3.30551e-139	138.481	8.84788e-138	137.053	0.545916	0.0292932	10888.6	1.01148e+14	1782	5.67612e+10	757.155	0.298192	7212.9	0.00012959
Sum GABR	LINC00910	1784	3.30551e-139	138.481	8.84788e-138	137.053	0.545916	0.0293112	10888.6	1.01148e+14	1782	5.67612e+10	757.155	0.298192	7212.9	0.00012959
Sum GABR	PPP5D1	1784	3.30551e-139	138.481	8.84788e-138	137.053	0.545916	0.0293293	10888.6	1.01148e+14	1782	5.67612e+10	757.155	0.298192	7212.9	0.00012959
Sum GABR	A2M-AS1	1784	3.30551e-139	138.481	8.84788e-138	137.053	0.545916	0.0293474	10888.6	1.01148e+14	1782	5.67612e+10	757.155	0.298192	7212.9	0.00012959
Sum GABR	SPATC1L	1784	3.30551e-139	138.481	8.84788e-138	137.053	0.545916	0.0293655	10888.6	1.01148e+14	1782	5.67612e+10	757.155	0.298192	7212.9	0.00012959
Sum GABR	FAM222A	1784	3.30551e-139	138.481	8.84788e-138	137.053	0.545916	0.0293836	10888.6	1.01148e+14	1782	5.67612e+10	757.155	0.298192	7212.9	0.00012959
Sum GABR	DHRSX	1784	3.30551e-139	138.481	8.84788e-138	137.053	0.545916	0.0294017	10888.6	1.01148e+14	1782	5.67612e+10	757.155	0.298192	7212.9	0.00012959
Sum GABR	TGFBR3L	1784	3.30551e-139	138.481	8.84788e-138	137.053	0.545916	0.0294197	10888.6	1.01148e+14	1782	5.67612e+10	757.155	0.298192	7212.9	0.00012959
Sum GABR	CLUH	1784	3.30551e-139	138.481	8.84788e-138	137.053	0.545916	0.0294378	10888.6	1.01148e+14	1782	5.67612e+10	757.155	0.298192	7212.9	0.00012959
Sum GABR	STX18-AS1	1784	3.30551e-139	138.481	8.84788e-138	137.053	0.545916	0.0294559	10888.6	1.01148e+14	1782	5.67612e+10	757.155	0.298192	7212.9	0.00012959
Sum GABR	CAPN15	1784	3.30551e-139	138.481	8.84788e-138	137.053	0.545916	0.029474	10888.6	1.01148e+14	1782	5.67612e+10	757.155	0.298192	7212.9	0.00012959
Sum GABR	LINC00969	1784	3.30551e-139	138.481	8.84788e-138	137.053	0.545916	0.0294921	10888.6	1.01148e+14	1782	5.67612e+10	757.155	0.298192	7212.9	0.00012959
Sum GABR	FAM219A	1784	3.30551e-139	138.481	8.84788e-138	137.053	0.545916	0.0295102	10888.6	1.01148e+14	1782	5.67612e+10	757.155	0.298192	7212.9	0.00012959
Sum GABR	NABP1	1784	3.30551e-139	138.481	8.84788e-138	137.053	0.545916	0.0295282	10888.6	1.01148e+14	1782	5.67612e+10	757.155	0.298192	7212.9	0.00012959
Sum GABR	MVB12B	1784	3.30551e-139	138.481	8.84788e-138	137.053	0.545916	0.0295463	10888.6	1.01148e+14	1782	5.67612e+10	757.155	0.298192	7212.9	0.00012959
Sum GABR	EMC10	1784	3.30551e-139	138.481	8.84788e-138	137.053	0.545916	0.0295644	10888.6	1.01148e+14	1782	5.67612e+10	757.155	0.298192	7212.9	0.00012959
Sum GABR	MTERF1	1784	3.30551e-139	138.481	8.84788e-138	137.053	0.545916	0.0295825	10888.6	1.01148e+14	1782	5.67612e+10	757.155	0.298192	7212.9	0.00012959
Sum GABR	ALOX12-AS1	1784	3.30551e-139	138.481	8.84788e-138	137.053	0.545916	0.0296006	10888.6	1.01148e+14	1782	5.67612e+10	757.155	0.298192	7212.9	0.00012959
Sum GABR	LYRM9	1784	3.30551e-139	138.481	8.84788e-138	137.053	0.545916	0.0296186	10888.6	1.01148e+14	1782	5.67612e+10	757.155	0.298192	7212.9	0.00012959
Sum GABR	NIFK	1784	3.30551e-139	138.481	8.84788e-138	137.053	0.545916	0.0296367	10888.6	1.01148e+14	1782	5.67612e+10	757.155	0.298192	7212.9	0.00012959
Sum GABR	PAXBP1-AS1	1784	3.30551e-139	138.481	8.84788e-138	137.053	0.545916	0.0296548	10888.6	1.01148e+14	1782	5.67612e+10	757.155	0.298192	7212.9	0.00012959
Sum GABR	COA4	1784	3.30551e-139	138.481	8.84788e-138	137.053	0.545916	0.0296729	10888.6	1.01148e+14	1782	5.67612e+10	757.155	0.298192	7212.9	0.00012959
Sum GABR	P3H3	1784	3.30551e-139	138.481	8.84788e-138	137.053	0.545916	0.029691	10888.6	1.01148e+14	1782	5.67612e+10	757.155	0.298192	7212.9	0.00012959
Sum GABR	UQCC2	1784	3.30551e-139	138.481	8.84788e-138	137.053	0.545916	0.0297091	10888.6	1.01148e+14	1782	5.67612e+10	757.155	0.298192	7212.9	0.00012959
Sum GABR	LINC01322	1784	3.30551e-139	138.481	8.84788e-138	137.053	0.545916	0.0297271	10888.6	1.01148e+14	1782	5.67612e+10	757.155	0.298192	7212.9	0.00012959
Sum GABR	NSMF	1784	3.30551e-139	138.481	8.84788e-138	137.053	0.545916	0.0297452	10888.6	1.01148e+14	1782	5.67612e+10	757.155	0.298192	7212.9	0.00012959
Sum GABR	DESI2	1784	3.30551e-139	138.481	8.84788e-138	137.053	0.545916	0.0297633	10888.6	1.01148e+14	1782	5.67612e+10	757.155	0.298192	7212.9	0.00012959
Sum GABR	UQCC1	1784	3.30551e-139	138.481	8.84788e-138	137.053	0.545916	0.0297814	10888.6	1.01148e+14	1782	5.67612e+10	757.155	0.298192	7212.9	0.00012959
Sum GABR	NCBP2-AS2	1784	3.30551e-139	138.481	8.84788e-138	137.053	0.545916	0.0297995	10888.6	1.01148e+14	1782	5.67612e+10	757.155	0.298192	7212.9	0.000108233
Sum GABR	MSANTD4	1784	3.30551e-139	138.481	8.84788e-138	137.053	0.545916	0.0298176	10888.6	1.01148e+14	1782	5.67612e+10	757.155	0.298192	7212.9	0.00012959
Sum GABR	ADGRB1	1784	3.30551e-139	138.481	8.84788e-138	137.053	0.545916	0.0298356	10888.6	1.01148e+14	1782	5.67612e+10	757.155	0.298192	7212.9	0.000108233
Sum GABR	ASIC4	1784	3.30551e-139	138.481	8.84788e-138	137.053	0.545916	0.0298537	10888.6	1.01148e+14	1782	5.67612e+10	757.155	0.298192	7212.9	0.00012959
Sum GABR	ADGRB2	1784	3.30551e-139	138.481	8.84788e-138	137.053	0.545916	0.0298718	10888.6	1.01148e+14	1782	5.67612e+10	757.155	0.298192	7212.9	0.00012959
Sum GABR	AK6	1784	3.30551e-139	138.481	8.84788e-138	137.053	0.545916	0.0298899	10888.6	1.01148e+14	1782	5.67612e+10	757.155	0.298192	7212.9	0.00012959
Sum GABR	LINC01314	1784	3.30551e-139	138.481	8.84788e-138	137.053	0.545916	0.029908	10888.6	1.01148e+14	1782	5.67612e+10	757.155	0.298192	7212.9	0.00012959
Sum GABR	NMRK1	1784	3.30551e-139	138.481	8.84788e-138	137.053	0.545916	0.029926	10888.6	101148467218241	1782	5.67612e+10	757.155	0.298192	7212.9	0.00012959
Sum GABR	LINC00672	1784	3.30551e-139	138.481	8.84788e-138	137.053	0.545916	0.0299441	10888.6	1.01148e+14	1782	5.67612e+10	757.155	0.298192	7212.9	0.00012959
Sum GABR	SMDT1	1784	3.30551e-139	138.481	8.84788e-138	137.053	0.545916	0.0299622	10888.6	1.01148e+14	1782	5.67612e+10	757.155	0.298192	7212.9	0.00012959
Sum GABR	LAMTOR4	1784	3.30551e-139	138.481	8.84788e-138	137.053	0.545916	0.0299803	10888.6	1.01148e+14	1782	5.67612e+10	757.155	0.298192	7212.9	0.00012959
Sum GABR	EMC3	1784	3.30551e-139	138.481	8.84788e-138	137.053	0.545916	0.0299984	10888.6	1.01148e+14	1782	5.67612e+10	757.155	0.298192	7212.89	0.00012959
Sum GABR	ADGRL1	1784	3.30551e-139	138.481	8.84788e-138	137.053	0.545916	0.0300165	10888.6	1.01148e+14	1782	5.67612e+10	757.155	0.298192	7212.9	0.00012959
Sum GABR	GABPB1-AS1	1784	3.30552e-139	138.481	8.84788e-138	137.053	0.545916	0.0300345	10888.6	1.01148e+14	1782	5.67612e+10	757.155	0.298192	7212.9	9.34558e-05
Sum GABR	CTSL	1784	3.30552e-139	138.481	8.84788e-138	137.053	0.545916	0.0300526	10888.6	1.01148e+14	1782	5.67612e+10	757.155	0.298192	7212.89	0.00012959
Sum GABR	AGO2	1784	3.30552e-139	138.481	8.84788e-138	137.053	0.545916	0.0300707	10888.6	1.01148e+14	1782	5.67612e+10	757.155	0.298192	7212.9	0.00012959
Sum GABR	AGO4	1784	3.30552e-139	138.481	8.84788e-138	137.053	0.545916	0.0300888	10888.6	1.01148e+14	1782	5.67612e+10	757.155	0.298192	7212.9	0.00012959
Sum GABR	NELFE	1784	3.30552e-139	138.481	8.84788e-138	137.053	0.545916	0.0301069	10888.6	1.01148e+14	1782	5.67612e+10	757.155	0.298192	7212.89	0.00012959
Sum GABR	SUCO	1784	3.30552e-139	138.481	8.84788e-138	137.053	0.545916	0.0301249	10888.6	1.01148e+14	1782	5.67612e+10	757.155	0.298192	7212.89	0.00012959
Sum GABR	B4GAT1	1784	3.30552e-139	138.481	8.84788e-138	137.053	0.545916	0.030143	10888.6	1.01148e+14	1782	5.67612e+10	757.155	0.298192	7212.89	9.34558e-05
Sum GABR	ADGRG1	1784	3.30552e-139	138.481	8.84788e-138	137.053	0.545916	0.0301611	10888.6	1.01148e+14	1782	5.67612e+10	757.155	0.298192	7212.9	0.00012959
Sum GABR	CUTA	1784	3.30552e-139	138.481	8.84788e-138	137.053	0.545916	0.0301792	10888.6	1.01148e+14	1782	5.67612e+10	757.155	0.298192	7212.89	0.00012959
Sum GABR	ARFGEF3	1784	3.30552e-139	138.481	8.84788e-138	137.053	0.545916	0.0301973	10888.6	1.01148e+14	1782	5.67612e+10	757.155	0.298192	7212.88	0.00012959
Sum GABR	LINC00657	1784	3.30552e-139	138.481	8.84788e-138	137.053	0.545916	0.0302154	10888.6	1.01148e+14	1782	5.67612e+10	757.155	0.298192	7212.88	0.00012959
Sum GABR	BOD1L1	1784	3.30552e-139	138.481	8.84788e-138	137.053	0.545916	0.0302334	10888.6	1.01148e+14	1782	5.67612e+10	757.155	0.298192	7212.88	0.000108233
Sum GABR	HNRNPDL	1784	3.30554e-139	138.481	8.84788e-138	137.053	0.545916	0.0302515	10888.6	1.01148e+14	1782	5.67612e+10	757.155	0.298192	7212.83	0.00012959
Sum GABR	ANG	1784	3.30556e-139	138.481	8.84788e-138	137.053	0.545916	0.0302696	10888.6	1.01148e+14	1782	5.67612e+10	757.155	0.298192	7212.77	12.959
Sum GABR	CA5A	1784	3.30565e-139	138.481	8.84788e-138	137.053	0.545916	0.0302877	10888.6	1.01148e+14	1782	5.67612e+10	757.155	0.298192	7211.61	12.959
Sum GABR	LINC00511	1784	3.30584e-139	138.481	8.84788e-138	137.053	0.545916	0.0303058	10888.6	1.01148e+14	1782	5.67612e+10	757.155	0.298192	7212.33	1.08233
Sum GABR	CCL4	1784	3.306e-139	138.481	8.84788e-138	137.053	0.545916	0.0303239	10888.6	1.01148e+14	1782	5.67612e+10	757.155	0.298192	7212.2	1.08233
Sum GABR	BRSK1	1784	3.30624e-139	138.481	8.84788e-138	137.053	0.545916	0.0303419	10888.6	1.01148e+14	1782	5.67612e+10	757.155	0.298192	7211.52	0.934558
Sum GABR	APOBEC3F	1784	3.30625e-139	138.481	8.84788e-138	137.053	0.545916	0.03036	10888.6	1.01148e+14	1782	5.67612e+10	757.155	0.298192	7211.69	12.959
Sum GABR	RNF208	1784	3.30654e-139	138.481	8.84788e-138	137.053	0.545916	0.0303781	10888.6	1.01149e+14	1782	5.67612e+10	757.154	0.298192	7210.16	1.08233
Sum GABR	PLCXD1	1784	3.30662e-139	138.481	8.84788e-138	137.053	0.545916	0.0303962	10888.6	1.01149e+14	1782	5.67612e+10	757.154	0.298192	7210.85	12.959
Sum GABR	FAM95B1	1784	3.30674e-139	138.481	8.84788e-138	137.053	0.545916	0.0304143	10888.6	1.01149e+14	1782	5.67612e+10	757.154	0.298192	7210.82	12.959
Sum GABR	BCR	1784	3.30703e-139	138.481	8.84788e-138	137.053	0.545916	0.0304323	10888.6	1.01149e+14	1782	5.67612e+10	757.154	0.298191	7210.21	1.08233
Sum GABR	MADCAM1	1784	3.30713e-139	138.481	8.84788e-138	137.053	0.545916	0.0304504	10888.6	1.01149e+14	1782	5.67612e+10	757.154	0.298191	7208.87	12.959
Sum GABR	C1QA	1784	3.30716e-139	138.481	8.84788e-138	137.053	0.545916	0.0304685	10888.6	1.01149e+14	1782	5.67612e+10	757.154	0.298191	7210.49	12.959
Sum GABR	SCAMP4	1784	3.30716e-139	138.481	8.84788e-138	137.053	0.545916	0.0304866	10888.6	1.01149e+14	1782	5.67612e+10	757.154	0.298191	7209.58	1.08233
Sum GABR	S100A16	1784	3.30777e-139	138.48	8.84788e-138	137.053	0.545916	0.0305047	10888.6	1.01149e+14	1782	5.67612e+10	757.153	0.298191	7209.71	0.934558
Sum GABR	PRR4	1784	3.30785e-139	138.48	8.84788e-138	137.053	0.545916	0.0305228	10888.6	1.01149e+14	1782	5.67612e+10	757.153	0.298191	7206.75	12.959
Sum GABR	IRF2BP1	1784	3.30796e-139	138.48	8.84788e-138	137.053	0.545916	0.0305408	10888.6	1.01149e+14	1782	5.67613e+10	757.153	0.298191	7208.98	12.959
Sum GABR	RARRES2	1784	3.30805e-139	138.48	8.84788e-138	137.053	0.545916	0.0305589	10888.6	1.01149e+14	1782	5.67613e+10	757.153	0.298191	7208.92	1.08233
Sum GABR	NDST1	1784	3.30809e-139	138.48	8.84788e-138	137.053	0.545916	0.030577	10888.6	1.01149e+14	1782	5.67613e+10	757.153	0.298191	7206.59	1.08233
Sum GABR	DDIT4	1784	3.30825e-139	138.48	8.84788e-138	137.053	0.545916	0.0305951	10888.6	1.01149e+14	1782	5.67613e+10	757.153	0.298191	7207.34	1.08233
Sum GABR	NUDT2	1784	3.30848e-139	138.48	8.84788e-138	137.053	0.545916	0.0306132	10888.6	1.01149e+14	1782	5.67613e+10	757.153	0.298191	7205.22	1.08233
Sum GABR	RFFL	1784	3.30865e-139	138.48	8.84788e-138	137.053	0.545916	0.0306312	10888.6	1.01149e+14	1782	5.67613e+10	757.153	0.298191	7206.3	12.959
Sum GABR	IFITM10	1784	3.30893e-139	138.48	8.84788e-138	137.053	0.545916	0.0306493	10888.6	1.01149e+14	1782	5.67613e+10	757.152	0.298191	7205.67	0.934558
Sum GABR	C1QL1	1784	3.30901e-139	138.48	8.84788e-138	137.053	0.545916	0.0306674	10888.6	1.01149e+14	1782	5.67613e+10	757.152	0.298191	7206.58	1.08233
Sum GABR	CACNG4	1784	3.30905e-139	138.48	8.84788e-138	137.053	0.545916	0.0306855	10888.6	1.01149e+14	1782	5.67613e+10	757.152	0.298191	7207.11	1.08233
Sum GABR	DCAF4L2	1784	3.30911e-139	138.48	8.84788e-138	137.053	0.545916	0.0307036	10888.6	1.01149e+14	1782	5.67613e+10	757.152	0.298191	7209	12.959
Sum GABR	CCDC167	1784	3.30915e-139	138.48	8.84788e-138	137.053	0.545916	0.0307217	10888.6	1.01149e+14	1782	5.67613e+10	757.152	0.298191	7203.23	1.08233
Sum GABR	METRNL	1784	3.30954e-139	138.48	8.84788e-138	137.053	0.545915	0.0307397	10888.6	1.01149e+14	1782	5.67613e+10	757.152	0.298191	7204.15	12.959
Sum GABR	LINC00092	1784	3.30988e-139	138.48	8.84788e-138	137.053	0.545915	0.0307578	10888.6	1.01149e+14	1782	5.67613e+10	757.151	0.298191	7206.66	12.959
Sum GABR	NPC2	1784	3.31012e-139	138.48	8.84788e-138	137.053	0.545915	0.0307759	10888.6	1.01149e+14	1782	5.67613e+10	757.151	0.298191	7201.82	1.08233
Sum GABR	CYTH1	1784	3.31037e-139	138.48	8.84788e-138	137.053	0.545915	0.030794	10888.6	1.01149e+14	1782	5.67613e+10	757.151	0.298191	7202.66	1.08233
Sum GABR	C1orf106	1784	3.31057e-139	138.48	8.84788e-138	137.053	0.545915	0.0308121	10888.6	1.01149e+14	1782	5.67613e+10	757.151	0.298191	7206.54	12.959
Sum GABR	CEBPD	1784	3.31078e-139	138.48	8.84788e-138	137.053	0.545915	0.0308302	10888.6	1.01149e+14	1782	5.67613e+10	757.151	0.298191	7203.05	1.08233
Sum GABR	SLC16A9	1784	3.31088e-139	138.48	8.84788e-138	137.053	0.545915	0.0308482	10888.6	1.01149e+14	1782	5.67613e+10	757.151	0.298191	7202.6	1.08233
Sum GABR	U2AF1	1784	3.31098e-139	138.48	8.84788e-138	137.053	0.545915	0.0308663	10888.6	1.01149e+14	1782	5.67613e+10	757.151	0.29819	7203.24	12.959
Sum GABR	CRISPLD2	1784	3.31122e-139	138.48	8.84788e-138	137.053	0.545915	0.0308844	10888.6	1.01149e+14	1782	5.67613e+10	757.15	0.29819	7204.67	1.08233
Sum GABR	PTGIS	1784	3.31133e-139	138.48	8.84788e-138	137.053	0.545915	0.0309025	10888.6	1.01149e+14	1782	5.67613e+10	757.15	0.29819	7203.86	12.959
Sum GABR	ADD2	1784	3.31169e-139	138.48	8.84788e-138	137.053	0.545915	0.0309206	10888.6	101148678722531	1782	5.67613e+10	757.15	0.29819	7198.7	1.08233
Sum GABR	B3GNT7	1784	3.31195e-139	138.48	8.84788e-138	137.053	0.545915	0.0309386	10888.6	1.01149e+14	1782	5.67613e+10	757.15	0.29819	7203.76	1.08233
Sum GABR	GFRA1	1784	3.31204e-139	138.48	8.84788e-138	137.053	0.545915	0.0309567	10888.6	1.01149e+14	1782	5.67613e+10	757.15	0.29819	7201.11	1.08233
Sum GABR	CDKN1A	1784	3.31252e-139	138.48	8.84788e-138	137.053	0.545915	0.0309748	10888.6	1.01149e+14	1782	5.67613e+10	757.149	0.29819	7201.7	12.959
Sum GABR	RPL36AL	1784	3.31278e-139	138.48	8.84788e-138	137.053	0.545915	0.0309929	10888.6	101148716053827	1782	5.67613e+10	757.149	0.29819	7193.04	1.08233
Sum GABR	VASP	1784	3.31306e-139	138.48	8.84788e-138	137.053	0.545915	0.031011	10888.6	1.01149e+14	1782	5.67613e+10	757.149	0.29819	7199.27	12.959
Sum GABR	GPR37L1	1784	3.31321e-139	138.48	8.84788e-138	137.053	0.545915	0.0310291	10888.6	1.01149e+14	1782	5.67614e+10	757.149	0.29819	7201.91	1.08233
Sum GABR	MMP17	1784	3.31333e-139	138.48	8.84788e-138	137.053	0.545915	0.0310471	10888.6	1.01149e+14	1782	5.67614e+10	757.149	0.29819	7197.7	1.08233
Sum GABR	TTC9B	1784	3.31344e-139	138.48	8.84788e-138	137.053	0.545915	0.0310652	10888.6	1.01149e+14	1782	5.67614e+10	757.148	0.29819	7194.88	1.08233
Sum GABR	LRRC8A	1784	3.31345e-139	138.48	8.84788e-138	137.053	0.545915	0.0310833	10888.6	1.01149e+14	1782	5.67614e+10	757.148	0.29819	7196.9	1.08233
Sum GABR	LIPE	1784	3.31352e-139	138.48	8.84788e-138	137.053	0.545915	0.0311014	10888.6	1.01149e+14	1782	5.67614e+10	757.148	0.29819	7198.18	12.959
Sum GABR	SF3A2	1784	3.31378e-139	138.48	8.84788e-138	137.053	0.545915	0.0311195	10888.6	1.01149e+14	1782	5.67614e+10	757.148	0.29819	7197.07	12.959
Sum GABR	STT3A	1784	3.31405e-139	138.48	8.84788e-138	137.053	0.545914	0.0311376	10888.6	1.01149e+14	1782	5.67614e+10	757.148	0.29819	7194.25	1.08233
Sum GABR	MT2A	1784	3.31408e-139	138.48	8.84788e-138	137.053	0.545914	0.0311556	10888.6	1.01149e+14	1782	5.67614e+10	757.148	0.29819	7199.63	0.728335
Sum GABR	ZDHHC13	1784	3.31419e-139	138.48	8.84788e-138	137.053	0.545914	0.0311737	10888.6	1.01149e+14	1782	5.67614e+10	757.148	0.29819	7191.99	1.08233
Sum GABR	NOP10	1784	3.31439e-139	138.48	8.84788e-138	137.053	0.545914	0.0311918	10888.6	1.01149e+14	1782	5.67614e+10	757.148	0.29819	7189	1.08233
Sum GABR	C19orf43	1784	3.31454e-139	138.48	8.84788e-138	137.053	0.545914	0.0312099	10888.6	1.01149e+14	1782	5.67614e+10	757.147	0.29819	7191.53	1.08233
Sum GABR	CH25H	1784	3.31459e-139	138.48	8.84788e-138	137.053	0.545914	0.031228	10888.6	1.01149e+14	1782	5.67614e+10	757.147	0.29819	7200.88	12.959
Sum GABR	RPL29	1784	3.31487e-139	138.48	8.84788e-138	137.053	0.545914	0.031246	10888.6	1.01149e+14	1782	5.67614e+10	757.147	0.29819	7189.4	0.934558
Sum GABR	INO80E	1784	3.31499e-139	138.48	8.84788e-138	137.053	0.545914	0.0312641	10888.6	1.01149e+14	1782	5.67614e+10	757.147	0.29819	7196.47	12.959
Sum GABR	RPL6	1784	3.31513e-139	138.479	8.84788e-138	137.053	0.545914	0.0312822	10888.6	1.01149e+14	1782	5.67614e+10	757.147	0.29819	7190.06	0.929095
Sum GABR	TRMT112	1784	3.31518e-139	138.479	8.84788e-138	137.053	0.545914	0.0313003	10888.6	1.01149e+14	1782	5.67614e+10	757.147	0.298189	7186.18	0.934558
Sum GABR	RPL37	1784	3.31597e-139	138.479	8.84788e-138	137.053	0.545914	0.0313184	10888.6	1.01149e+14	1782	5.67614e+10	757.146	0.298189	7188.3	0.929095
Sum GABR	IDH2	1784	3.31614e-139	138.479	8.84788e-138	137.053	0.545914	0.0313365	10888.6	1.01149e+14	1782	5.67614e+10	757.146	0.298189	7189.7	1.08233
Sum GABR	GABRA3	1784	3.31623e-139	138.479	8.84788e-138	137.053	0.545914	0.0313545	10888.6	1.01149e+14	1782	5.67614e+10	757.146	0.298189	7188.74	1.08233
Sum GABR	ERN1	1784	3.31628e-139	138.479	8.84788e-138	137.053	0.545914	0.0313726	10888.6	1.01149e+14	1782	5.67614e+10	757.146	0.298189	7196.22	12.959
Sum GABR	EEF1B2	1784	3.31642e-139	138.479	8.84788e-138	137.053	0.545914	0.0313907	10888.6	1.01149e+14	1782	5.67614e+10	757.146	0.298189	7187.35	0.934558
Sum GABR	KLRC4	1784	3.31733e-139	138.479	8.84788e-138	137.053	0.545914	0.0314088	10888.6	1.01149e+14	1782	5.67614e+10	757.145	0.298189	7198.78	12.959
Sum GABR	LMO1	1784	3.31756e-139	138.479	8.84788e-138	137.053	0.545914	0.0314269	10888.6	1.01149e+14	1782	5.67614e+10	757.145	0.298189	7199.25	12.959
Sum GABR	RPS12	1784	3.31784e-139	138.479	8.84788e-138	137.053	0.545914	0.0314449	10888.6	1.01149e+14	1782	5.67614e+10	757.145	0.298189	7181.7	1.08233
Sum GABR	MMACHC	1784	3.31804e-139	138.479	8.84788e-138	137.053	0.545914	0.031463	10888.6	1.01149e+14	1782	5.67614e+10	757.144	0.298189	7187.99	12.959
Sum GABR	MPP1	1784	3.31817e-139	138.479	8.84788e-138	137.053	0.545914	0.0314811	10888.6	101148900464781	1782	5.67614e+10	757.144	0.298189	7184.84	1.08233
Sum GABR	WLS	1784	3.31895e-139	138.479	8.84788e-138	137.053	0.545913	0.0314992	10888.6	1.01149e+14	1782	5.67615e+10	757.144	0.298189	7174.95	1.08233
Sum GABR	KBTBD11	1784	3.31913e-139	138.479	8.84788e-138	137.053	0.545913	0.0315173	10888.6	1.01149e+14	1782	5.67615e+10	757.144	0.298189	7185.47	1.08233
Sum GABR	RPL7L1	1784	3.31925e-139	138.479	8.84788e-138	137.053	0.545913	0.0315354	10888.6	1.01149e+14	1782	5.67615e+10	757.143	0.298189	7179.04	1.08233
Sum GABR	ZDHHC14	1784	3.31927e-139	138.479	8.84788e-138	137.053	0.545913	0.0315534	10888.6	1.01149e+14	1782	5.67615e+10	757.143	0.298189	7183.61	1.08233
Sum GABR	B3GAT2	1784	3.31946e-139	138.479	8.84788e-138	137.053	0.545913	0.0315715	10888.6	1.01149e+14	1782	5.67615e+10	757.143	0.298188	7185.8	12.959
Sum GABR	B4GALT1	1784	3.3197e-139	138.479	8.84788e-138	137.053	0.545913	0.0315896	10888.6	1.01149e+14	1782	5.67615e+10	757.143	0.298188	7188.56	12.959
Sum GABR	CCDC85C	1784	3.31979e-139	138.479	8.84788e-138	137.053	0.545913	0.0316077	10888.6	1.01149e+14	1782	5.67615e+10	757.143	0.298188	7184.71	12.959
Sum GABR	TIMELESS	1784	3.32037e-139	138.479	8.84788e-138	137.053	0.545913	0.0316258	10888.6	1.01149e+14	1782	5.67615e+10	757.142	0.298188	7185.72	12.9589
Sum GABR	URI1	1784	3.32046e-139	138.479	8.84788e-138	137.053	0.545913	0.0316439	10888.6	1.01149e+14	1782	5.67615e+10	757.142	0.298188	7177.07	1.08233
Sum GABR	RPL27	1784	3.32079e-139	138.479	8.84788e-138	137.053	0.545913	0.0316619	10888.6	1.01149e+14	1782	5.67615e+10	757.142	0.298188	7174.19	1.08233
Sum GABR	SLIRP	1784	3.3211e-139	138.479	8.84788e-138	137.053	0.545913	0.03168	10888.6	1.01149e+14	1782	5.67615e+10	757.142	0.298188	7173.58	0.934558
Sum GABR	LRP10	1784	3.32111e-139	138.479	8.84788e-138	137.053	0.545913	0.0316981	10888.6	101149000888429	1782	5.67615e+10	757.142	0.298188	7193.48	12.9589
Sum GABR	ATP5J2	1784	3.32113e-139	138.479	8.84788e-138	137.053	0.545913	0.0317162	10888.6	1.01149e+14	1782	5.67615e+10	757.142	0.298188	7172.02	1.08233
Sum GABR	FOXO3	1784	3.32187e-139	138.479	8.84788e-138	137.053	0.545913	0.0317343	10888.6	1.01149e+14	1782	5.67615e+10	757.141	0.298188	7176.22	0.934557
Sum GABR	TRIM16	1784	3.32193e-139	138.479	8.84788e-138	137.053	0.545913	0.0317523	10888.6	1.01149e+14	1782	5.67615e+10	757.141	0.298188	7182.47	12.959
Sum GABR	CACNG7	1784	3.32211e-139	138.479	8.84788e-138	137.053	0.545913	0.0317704	10888.6	1.01149e+14	1782	5.67615e+10	757.141	0.298188	7179.55	12.959
Sum GABR	ZNF358	1784	3.32224e-139	138.479	8.84788e-138	137.053	0.545913	0.0317885	10888.6	1.01149e+14	1782	5.67615e+10	757.141	0.298188	7177.77	12.959
Sum GABR	UBQLN2	1784	3.32237e-139	138.479	8.84788e-138	137.053	0.545913	0.0318066	10888.6	1.01149e+14	1782	5.67615e+10	757.141	0.298188	7172.97	1.08233
Sum GABR	TNFRSF1A	1784	3.32262e-139	138.479	8.84788e-138	137.053	0.545913	0.0318247	10888.6	1.01149e+14	1782	5.67615e+10	757.141	0.298188	7184.29	12.959
Sum GABR	LY6H	1784	3.32286e-139	138.478	8.84788e-138	137.053	0.545913	0.0318428	10888.6	1.01149e+14	1782	5.67615e+10	757.14	0.298188	7159.42	1.08233
Sum GABR	ZNF682	1784	3.32301e-139	138.478	8.84788e-138	137.053	0.545913	0.0318608	10888.6	1.01149e+14	1782	5.67615e+10	757.14	0.298188	7182.62	12.959
Sum GABR	WIZ	1784	3.32325e-139	138.478	8.84788e-138	137.053	0.545912	0.0318789	10888.6	1.01149e+14	1782	5.67615e+10	757.14	0.298188	7179.77	12.959
Sum GABR	CEP68	1784	3.3235e-139	138.478	8.84788e-138	137.053	0.545912	0.031897	10888.6	1.01149e+14	1782	5.67616e+10	757.14	0.298188	7173.28	1.08233
Sum GABR	HPS4	1784	3.3235e-139	138.478	8.84788e-138	137.053	0.545912	0.0319151	10888.6	1.01149e+14	1782	5.67616e+10	757.14	0.298188	7174.64	1.08233
Sum GABR	GCSH	1784	3.32428e-139	138.478	8.84788e-138	137.053	0.545912	0.0319332	10888.6	1.01149e+14	1782	5.67616e+10	757.139	0.298187	7172.64	12.959
Sum GABR	WFDC2	1784	3.32478e-139	138.478	8.84788e-138	137.053	0.545912	0.0319513	10888.6	1.01149e+14	1782	5.67616e+10	757.139	0.298187	7179.42	12.959
Sum GABR	VWCE	1784	3.32513e-139	138.478	8.84788e-138	137.053	0.545912	0.0319693	10888.6	1.01149e+14	1782	5.67616e+10	757.138	0.298187	7176.91	12.959
Sum GABR	BCL7C	1784	3.32538e-139	138.478	8.84788e-138	137.053	0.545912	0.0319874	10888.6	1.01149e+14	1782	5.67616e+10	757.138	0.298187	7174.06	12.959
Sum GABR	GPX4	1784	3.32545e-139	138.478	8.84788e-138	137.053	0.545912	0.0320055	10888.6	1.01149e+14	1782	5.67616e+10	757.138	0.298187	7154.56	0.934559
Sum GABR	LPAR4	1784	3.32559e-139	138.478	8.84788e-138	137.053	0.545912	0.0320236	10888.6	1.01149e+14	1782	5.67616e+10	757.138	0.298187	7189.47	12.9589
Sum GABR	PSAT1	1784	3.32583e-139	138.478	8.84788e-138	137.053	0.545912	0.0320417	10888.6	1.01149e+14	1782	5.67616e+10	757.138	0.298187	7183.04	1.08232
Sum GABR	RNASEH2A	1784	3.3263e-139	138.478	8.84788e-138	137.053	0.545912	0.0320597	10888.6	1.01149e+14	1782	5.67616e+10	757.137	0.298187	7181.42	12.9589
Sum GABR	PDLIM3	1784	3.32678e-139	138.478	8.84788e-138	137.053	0.545912	0.0320778	10888.6	1.01149e+14	1782	5.67616e+10	757.137	0.298187	7187.92	12.9589
Sum GABR	RPL21	1784	3.32705e-139	138.478	8.84788e-138	137.053	0.545912	0.0320959	10888.6	1.01149e+14	1782	5.67616e+10	757.137	0.298187	7155.27	1.08233
Sum GABR	TOM1L2	1784	3.32709e-139	138.478	8.84788e-138	137.053	0.545912	0.032114	10888.6	1.01149e+14	1782	5.67616e+10	757.137	0.298187	7171.2	1.08233
Sum GABR	C8orf58	1784	3.32715e-139	138.478	8.84788e-138	137.053	0.545912	0.0321321	10888.6	1.01149e+14	1782	5.67616e+10	757.137	0.298187	7179.24	12.9589
Sum GABR	RBP1	1784	3.32724e-139	138.478	8.84788e-138	137.053	0.545912	0.0321502	10888.6	1.01149e+14	1782	5.67616e+10	757.137	0.298187	7173.19	12.9589
Sum GABR	CD81	1784	3.32735e-139	138.478	8.84788e-138	137.053	0.545912	0.0321682	10888.6	1.01149e+14	1782	5.67616e+10	757.137	0.298187	7167.94	0.934556
Sum GABR	CMTM5	1784	3.32737e-139	138.478	8.84788e-138	137.053	0.545912	0.0321863	10888.6	1.01149e+14	1782	5.67616e+10	757.137	0.298187	7186.15	12.9589
Sum GABR	NAA15	1784	3.32768e-139	138.478	8.84788e-138	137.053	0.545912	0.0322044	10888.6	1.01149e+14	1782	5.67616e+10	757.136	0.298187	7168.19	1.08233
Sum GABR	GPC1	1784	3.32787e-139	138.478	8.84788e-138	137.053	0.545911	0.0322225	10888.6	101149231318283	1782	5.67616e+10	757.136	0.298186	7165.39	1.08233
Sum GABR	PLIN5	1784	3.32791e-139	138.478	8.84788e-138	137.053	0.545911	0.0322406	10888.6	1.01149e+14	1782	5.67616e+10	757.136	0.298186	7183.05	12.9589
Sum GABR	MAP2K7	1784	3.32793e-139	138.478	8.84788e-138	137.053	0.545911	0.0322586	10888.6	1.01149e+14	1782	5.67616e+10	757.136	0.298186	7169.95	12.959
Sum GABR	RGS3	1784	3.32825e-139	138.478	8.84788e-138	137.053	0.545911	0.0322767	10888.6	1.01149e+14	1782	5.67616e+10	757.136	0.298186	7181.48	12.9589
Sum GABR	SAR1A	1784	3.32836e-139	138.478	8.84788e-138	137.053	0.545911	0.0322948	10888.6	1.01149e+14	1782	5.67616e+10	757.136	0.298186	7167.04	1.08233
Sum GABR	ATP6V0D1	1784	3.32837e-139	138.478	8.84788e-138	137.053	0.545911	0.0323129	10888.6	1.01149e+14	1782	5.67616e+10	757.136	0.298186	7147.47	1.08233
Sum GABR	MPRIP	1784	3.32838e-139	138.478	8.84788e-138	137.053	0.545911	0.032331	10888.6	1.01149e+14	1782	5.67616e+10	757.136	0.298186	7161.58	1.08233
Sum GABR	SHD	1784	3.32843e-139	138.478	8.84788e-138	137.053	0.545911	0.0323491	10888.6	1.01149e+14	1782	5.67616e+10	757.136	0.298186	7182.96	12.9589
Sum GABR	INPP5K	1784	3.32853e-139	138.478	8.84788e-138	137.053	0.545911	0.0323671	10888.6	1.01149e+14	1782	5.67616e+10	757.136	0.298186	7170.64	12.9589
Sum GABR	NBEAL1	1784	3.32856e-139	138.478	8.84788e-138	137.053	0.545911	0.0323852	10888.6	1.01149e+14	1782	5.67616e+10	757.135	0.298186	7169.12	1.08233
Sum GABR	NDRG2	1784	3.32898e-139	138.478	8.84788e-138	137.053	0.545911	0.0324033	10888.6	1.01149e+14	1782	5.67617e+10	757.135	0.298186	7180.35	1.08232
Sum GABR	SGK2	1784	3.32908e-139	138.478	8.84788e-138	137.053	0.545911	0.0324214	10888.6	1.01149e+14	1782	5.67617e+10	757.135	0.298186	7189.52	12.9589
Sum GABR	WDR61	1784	3.32917e-139	138.478	8.84788e-138	137.053	0.545911	0.0324395	10888.6	1.01149e+14	1782	5.67617e+10	757.135	0.298186	7160.73	0.934556
Sum GABR	YIPF6	1784	3.3292e-139	138.478	8.84788e-138	137.053	0.545911	0.0324576	10888.6	1.01149e+14	1782	5.67617e+10	757.135	0.298186	7160.46	1.08233
Sum GABR	TMSB4Y	1784	3.32921e-139	138.478	8.84788e-138	137.053	0.545911	0.0324756	10888.6	1.01149e+14	1782	5.67617e+10	757.135	0.298186	7181.26	12.9589
Sum GABR	RRAGA	1784	3.32932e-139	138.478	8.84788e-138	137.053	0.545911	0.0324937	10888.6	1.01149e+14	1782	5.67617e+10	757.135	0.298186	7154.94	1.08233
Sum GABR	MEAF6	1784	3.32933e-139	138.478	8.84788e-138	137.053	0.545911	0.0325118	10888.6	1.01149e+14	1782	5.67617e+10	757.135	0.298186	7161.09	1.08233
Sum GABR	NTN1	1784	3.33038e-139	138.478	8.84788e-138	137.053	0.545911	0.0325299	10888.6	1.01149e+14	1782	5.67617e+10	757.134	0.298186	7183.72	12.9589
Sum GABR	ITGA9	1784	3.3307e-139	138.477	8.84788e-138	137.053	0.545911	0.032548	10888.6	1.01149e+14	1782	5.67617e+10	757.134	0.298186	7171.22	12.9589
Sum GABR	CDC26	1784	3.33072e-139	138.477	8.84788e-138	137.053	0.545911	0.032566	10888.6	101149328279526	1782	5.67617e+10	757.134	0.298186	7155.96	12.959
Sum GABR	LMNA	1784	3.33079e-139	138.477	8.84788e-138	137.053	0.545911	0.0325841	10888.6	1.01149e+14	1782	5.67617e+10	757.134	0.298186	7167.61	12.9589
Sum GABR	GTPBP1	1784	3.33117e-139	138.477	8.84788e-138	137.053	0.545911	0.0326022	10888.6	1.01149e+14	1782	5.67617e+10	757.133	0.298186	7158.26	12.959
Sum GABR	NCAM1	1784	3.33174e-139	138.477	8.84788e-138	137.053	0.545911	0.0326203	10888.6	1.01149e+14	1782	5.67617e+10	757.133	0.298186	7166.2	0.934555
Sum GABR	PHF23	1784	3.33176e-139	138.477	8.84788e-138	137.053	0.545911	0.0326384	10888.6	1.01149e+14	1782	5.67617e+10	757.133	0.298186	7169.87	12.9589
Sum GABR	ECI1	1784	3.33178e-139	138.477	8.84788e-138	137.053	0.545911	0.0326565	10888.6	1.01149e+14	1782	5.67617e+10	757.133	0.298186	7155.37	12.9589
Sum GABR	C19orf24	1784	3.33191e-139	138.477	8.84788e-138	137.053	0.545911	0.0326745	10888.6	1.01149e+14	1782	5.67617e+10	757.133	0.298186	7155.66	12.959
Sum GABR	LRGUK	1784	3.33193e-139	138.477	8.84788e-138	137.053	0.545911	0.0326926	10888.6	1.01149e+14	1782	5.67617e+10	757.133	0.298186	7184.05	12.9589
Sum GABR	FLOT1	1784	3.33194e-139	138.477	8.84788e-138	137.053	0.545911	0.0327107	10888.6	1.01149e+14	1782	5.67617e+10	757.133	0.298186	7149.21	1.08233
Sum GABR	UQCRC1	1784	3.33229e-139	138.477	8.84788e-138	137.053	0.545911	0.0327288	10888.6	1.01149e+14	1782	5.67617e+10	757.132	0.298185	7150.83	1.08233
Sum GABR	TMX2	1784	3.33243e-139	138.477	8.84788e-138	137.053	0.54591	0.0327469	10888.6	1.01149e+14	1782	5.67617e+10	757.132	0.298185	7144.5	1.08233
Sum GABR	ARL5A	1784	3.33267e-139	138.477	8.84788e-138	137.053	0.54591	0.0327649	10888.6	1.01149e+14	1782	5.67617e+10	757.132	0.298185	7150.94	1.08233
Sum GABR	RPL3	1784	3.33282e-139	138.477	8.84788e-138	137.053	0.54591	0.032783	10888.6	1.01149e+14	1782	5.67617e+10	757.132	0.298185	7148.79	1.08233
Sum GABR	ACAP3	1784	3.33318e-139	138.477	8.84788e-138	137.053	0.54591	0.0328011	10888.6	1.01149e+14	1782	5.67617e+10	757.132	0.298185	7163.6	1.08233
Sum GABR	ANKRD20A4	1784	3.33329e-139	138.477	8.84788e-138	137.053	0.54591	0.0328192	10888.6	1.01149e+14	1782	5.67617e+10	757.131	0.298185	7161.71	12.9589
Sum GABR	XKR8	1784	3.33334e-139	138.477	8.84788e-138	137.053	0.54591	0.0328373	10888.6	1.01149e+14	1782	5.67617e+10	757.131	0.298185	7163.1	12.9589
Sum GABR	PAFAH2	1784	3.33364e-139	138.477	8.84788e-138	137.053	0.54591	0.0328554	10888.6	1.01149e+14	1782	5.67617e+10	757.131	0.298185	7170.34	12.9589
Sum GABR	UQCRH	1784	3.3353e-139	138.477	8.84788e-138	137.053	0.54591	0.0328734	10888.6	1.01149e+14	1782	5.67618e+10	757.13	0.298185	7133.92	0.934558
Sum GABR	ABHD2	1784	3.3356e-139	138.477	8.84788e-138	137.053	0.54591	0.0328915	10888.6	1.01149e+14	1782	5.67618e+10	757.129	0.298185	7159.96	1.08232
Sum GABR	AKT1	1784	3.33594e-139	138.477	8.84788e-138	137.053	0.54591	0.0329096	10888.6	1.0115e+14	1782	5.67618e+10	757.129	0.298185	7164.94	12.9589
Sum GABR	ADAR	1784	3.33639e-139	138.477	8.84788e-138	137.053	0.54591	0.0329277	10888.6	1.0115e+14	1782	5.67618e+10	757.129	0.298184	7143.98	1.08233
Sum GABR	TIAL1	1784	3.33645e-139	138.477	8.84788e-138	137.053	0.54591	0.0329458	10888.6	1.0115e+14	1782	5.67618e+10	757.129	0.298184	7148.63	0.934555
Sum GABR	DCAF8	1784	3.33683e-139	138.477	8.84788e-138	137.053	0.54591	0.0329639	10888.6	1.0115e+14	1782	5.67618e+10	757.128	0.298184	7149.52	1.08233
Sum GABR	CORO7	1784	3.33712e-139	138.477	8.84788e-138	137.053	0.545909	0.0329819	10888.6	1.0115e+14	1782	5.67618e+10	757.128	0.298184	7165.63	12.9589
Sum GABR	ORMDL2	1784	3.33714e-139	138.477	8.84788e-138	137.053	0.545909	0.033	10888.6	1.0115e+14	1782	5.67618e+10	757.128	0.298184	7168.13	12.9589
Sum GABR	APRT	1784	3.33726e-139	138.477	8.84788e-138	137.053	0.545909	0.0330181	10888.6	1.0115e+14	1782	5.67618e+10	757.128	0.298184	7147.1	12.9589
Sum GABR	CHST6	1784	3.33738e-139	138.477	8.84788e-138	137.053	0.545909	0.0330362	10888.6	1.0115e+14	1782	5.67618e+10	757.128	0.298184	7182.66	12.9588
Sum GABR	METRN	1784	3.33874e-139	138.476	8.84788e-138	137.053	0.545909	0.0330543	10888.6	1.0115e+14	1782	5.67618e+10	757.127	0.298184	7165.83	12.9589
Sum GABR	FAM103A1	1784	3.33939e-139	138.476	8.84788e-138	137.053	0.545909	0.0330723	10888.6	1.0115e+14	1782	5.67619e+10	757.126	0.298184	7137.66	12.9589
Sum GABR	TWF2	1784	3.34024e-139	138.476	8.84788e-138	137.053	0.545909	0.0330904	10888.6	1.0115e+14	1782	5.67619e+10	757.126	0.298184	7150.9	12.9589
Sum GABR	NR2F6	1784	3.34047e-139	138.476	8.84788e-138	137.053	0.545909	0.0331085	10888.6	1.0115e+14	1782	5.67619e+10	757.125	0.298184	7136.57	12.9589
Sum GABR	GRAMD1A	1784	3.34061e-139	138.476	8.84788e-138	137.053	0.545909	0.0331266	10888.6	1.0115e+14	1782	5.67619e+10	757.125	0.298183	7144.32	12.9589
Sum GABR	SLC12A4	1784	3.34073e-139	138.476	8.84788e-138	137.053	0.545909	0.0331447	10888.6	1.0115e+14	1782	5.67619e+10	757.125	0.298183	7185.52	12.9588
Sum GABR	PCNP	1784	3.34084e-139	138.476	8.84788e-138	137.053	0.545909	0.0331628	10888.6	1.0115e+14	1782	5.67619e+10	757.125	0.298183	7131.24	1.08233
Sum GABR	PINK1	1784	3.34113e-139	138.476	8.84788e-138	137.053	0.545909	0.0331808	10888.6	1.0115e+14	1782	5.67619e+10	757.125	0.298183	7138.83	12.9589
Sum GABR	SH3PXD2B	1784	3.34252e-139	138.476	8.84788e-138	137.053	0.545908	0.0331989	10888.6	1.0115e+14	1782	5.67619e+10	757.124	0.298183	7155.89	12.9589
Sum GABR	GLTSCR2	1784	3.34256e-139	138.476	8.84788e-138	137.053	0.545908	0.033217	10888.6	1.0115e+14	1782	5.67619e+10	757.124	0.298183	7135.43	12.9589
Sum GABR	MRPL23	1784	3.34259e-139	138.476	8.84788e-138	137.053	0.545908	0.0332351	10888.6	1.0115e+14	1782	5.67619e+10	757.124	0.298183	7140.45	12.9589
Sum GABR	TRAF4	1784	3.34325e-139	138.476	8.84788e-138	137.053	0.545908	0.0332532	10888.6	1.0115e+14	1782	5.67619e+10	757.123	0.298183	7169.21	12.9589
Sum GABR	MTSS1L	1784	3.34337e-139	138.476	8.84788e-138	137.053	0.545908	0.0332713	10888.6	1.0115e+14	1782	5.67619e+10	757.123	0.298183	7154.81	12.9589
Sum GABR	SLC45A1	1784	3.34349e-139	138.476	8.84788e-138	137.053	0.545908	0.0332893	10888.6	1.0115e+14	1782	5.67619e+10	757.123	0.298183	7139.66	12.9589
Sum GABR	FBXO11	1784	3.34449e-139	138.476	8.84788e-138	137.053	0.545908	0.0333074	10888.6	1.0115e+14	1782	5.6762e+10	757.122	0.298183	7123.93	1.08233
Sum GABR	USMG5	1784	3.34616e-139	138.475	8.84788e-138	137.053	0.545908	0.0333255	10888.6	1.0115e+14	1782	5.6762e+10	757.12	0.298182	7109.61	1.08233
Sum GABR	BANP	1784	3.34624e-139	138.475	8.84788e-138	137.053	0.545908	0.0333436	10888.6	1.0115e+14	1782	5.6762e+10	757.12	0.298182	7131.19	12.9589
Sum GABR	PABPN1	1784	3.34648e-139	138.475	8.84788e-138	137.053	0.545907	0.0333617	10888.6	1.0115e+14	1782	5.6762e+10	757.12	0.298182	7136.15	12.9589
Sum GABR	TANC2	1784	3.34649e-139	138.475	8.84788e-138	137.053	0.545907	0.0333797	10888.6	1.0115e+14	1782	5.6762e+10	757.12	0.298182	7128.6	1.08232
Sum GABR	ARVCF	1784	3.34681e-139	138.475	8.84788e-138	137.053	0.545907	0.0333978	10888.6	1.0115e+14	1782	5.6762e+10	757.12	0.298182	7146.77	12.9589
Sum GABR	ADAM15	1784	3.34695e-139	138.475	8.84788e-138	137.053	0.545907	0.0334159	10888.6	1.0115e+14	1782	5.6762e+10	757.12	0.298182	7136.83	12.9589
Sum GABR	SCARB2	1784	3.34701e-139	138.475	8.84788e-138	137.053	0.545907	0.033434	10888.6	1.0115e+14	1782	5.6762e+10	757.12	0.298182	7124.89	0.934555
Sum GABR	DISP2	1784	3.34725e-139	138.475	8.84788e-138	137.053	0.545907	0.0334521	10888.6	1.0115e+14	1782	5.6762e+10	757.12	0.298182	7115.37	12.9589
Sum GABR	AKNA	1784	3.34726e-139	138.475	8.84788e-138	137.053	0.545907	0.0334702	10888.6	1.0115e+14	1782	5.6762e+10	757.12	0.298182	7146.28	12.9589
Sum GABR	TBC1D25	1784	3.34735e-139	138.475	8.84788e-138	137.053	0.545907	0.0334882	10888.6	1.0115e+14	1782	5.6762e+10	757.119	0.298182	7132.96	12.9589
Sum GABR	JRKL	1784	3.34736e-139	138.475	8.84788e-138	137.053	0.545907	0.0335063	10888.6	1.0115e+14	1782	5.6762e+10	757.119	0.298182	7148.11	12.9588
Sum GABR	RAB1A	1784	3.3477e-139	138.475	8.84788e-138	137.053	0.545907	0.0335244	10888.6	1.0115e+14	1782	5.6762e+10	757.119	0.298182	7107.45	1.08233
Sum GABR	TMEM106B	1784	3.34784e-139	138.475	8.84788e-138	137.053	0.545907	0.0335425	10888.6	1.0115e+14	1782	5.6762e+10	757.119	0.298182	7105.65	1.08233
Sum GABR	GM2A	1784	3.34995e-139	138.475	8.84788e-138	137.053	0.545907	0.0335606	10888.6	1.0115e+14	1782	5.67621e+10	757.117	0.298181	7152.32	12.9588
Sum GABR	TEF	1784	3.35028e-139	138.475	8.84788e-138	137.053	0.545907	0.0335786	10888.6	1.0115e+14	1782	5.67621e+10	757.117	0.298181	7115.41	12.9589
Sum GABR	PRKCA	1784	3.35075e-139	138.475	8.84788e-138	137.053	0.545907	0.0335967	10888.6	1.0115e+14	1782	5.67621e+10	757.117	0.298181	7124.95	1.08232
Sum GABR	TPM2	1784	3.35076e-139	138.475	8.84788e-138	137.053	0.545907	0.0336148	10888.6	1.0115e+14	1782	5.67621e+10	757.117	0.298181	7148.85	12.9588
Sum GABR	ARPC4	1784	3.35097e-139	138.475	8.84788e-138	137.053	0.545906	0.0336329	10888.6	1.0115e+14	1782	5.67621e+10	757.116	0.298181	7119.48	12.9589
Sum GABR	TIMP4	1784	3.35124e-139	138.475	8.84788e-138	137.053	0.545906	0.033651	10888.6	1.0115e+14	1782	5.67621e+10	757.116	0.298181	7158.89	12.9588
Sum GABR	CLIP1	1784	3.35196e-139	138.475	8.84788e-138	137.053	0.545906	0.0336691	10888.6	1.0115e+14	1782	5.67621e+10	757.116	0.298181	7114.01	1.08232
Sum GABR	CTU2	1784	3.35261e-139	138.475	8.84788e-138	137.053	0.545906	0.0336871	10888.6	1.0115e+14	1782	5.67621e+10	757.115	0.298181	7134.18	12.9589
Sum GABR	NT5C	1784	3.35264e-139	138.475	8.84788e-138	137.053	0.545906	0.0337052	10888.6	1.0115e+14	1782	5.67621e+10	757.115	0.298181	7145.75	12.9588
Sum GABR	SLTM	1784	3.35301e-139	138.475	8.84788e-138	137.053	0.545906	0.0337233	10888.6	1.0115e+14	1782	5.67621e+10	757.115	0.298181	7114.06	1.08232
Sum GABR	OPCML	1784	3.35319e-139	138.475	8.84788e-138	137.053	0.545906	0.0337414	10888.6	1.0115e+14	1782	5.67621e+10	757.114	0.298181	7117.82	1.08232
Sum GABR	PSD3	1784	3.35339e-139	138.475	8.84788e-138	137.053	0.545906	0.0337595	10888.6	1.0115e+14	1782	5.67621e+10	757.114	0.29818	7128.24	1.08232
Sum GABR	TLE3	1784	3.35362e-139	138.474	8.84788e-138	137.053	0.545906	0.0337776	10888.6	1.0115e+14	1782	5.67621e+10	757.114	0.29818	7132.56	12.9589
Sum GABR	ASNA1	1784	3.35368e-139	138.474	8.84788e-138	137.053	0.545906	0.0337956	10888.6	1.0115e+14	1782	5.67621e+10	757.114	0.29818	7117.72	12.9589
Sum GABR	RPL18A	1784	3.35438e-139	138.474	8.84788e-138	137.053	0.545906	0.0338137	10888.6	1.0115e+14	1782	5.67621e+10	757.113	0.29818	7097.68	12.959
Sum GABR	BAG3	1784	3.35449e-139	138.474	8.84788e-138	137.053	0.545906	0.0338318	10888.6	101150134649940	1782	5.67621e+10	757.113	0.29818	7158.57	12.9588
Sum GABR	VSX1	1784	3.35452e-139	138.474	8.84788e-138	137.053	0.545906	0.0338499	10888.6	1.0115e+14	1782	5.67621e+10	757.113	0.29818	7163.74	12.9588
Sum GABR	CLSTN1	1784	3.35466e-139	138.474	8.84788e-138	137.053	0.545906	0.033868	10888.6	1.0115e+14	1782	5.67621e+10	757.113	0.29818	7083.51	0.929095
Sum GABR	PDZD2	1784	3.35494e-139	138.474	8.84788e-138	137.053	0.545906	0.033886	10888.6	1.0115e+14	1782	5.67621e+10	757.113	0.29818	7120.2	0.934552
Sum GABR	TBL3	1784	3.3557e-139	138.474	8.84788e-138	137.053	0.545905	0.0339041	10888.6	1.0115e+14	1782	5.67622e+10	757.112	0.29818	7123.68	12.9588
Sum GABR	LRP3	1784	3.35589e-139	138.474	8.84788e-138	137.053	0.545905	0.0339222	10888.6	1.0115e+14	1782	5.67622e+10	757.112	0.29818	7121.47	12.9589
Sum GABR	CCNE2	1784	3.35631e-139	138.474	8.84788e-138	137.053	0.545905	0.0339403	10888.6	1.0115e+14	1782	5.67622e+10	757.112	0.29818	7139.86	12.9588
Sum GABR	GADD45A	1784	3.35634e-139	138.474	8.84788e-138	137.053	0.545905	0.0339584	10888.6	1.0115e+14	1782	5.67622e+10	757.112	0.29818	7117.28	12.9589
Sum GABR	SP110	1784	3.35703e-139	138.474	8.84788e-138	137.053	0.545905	0.0339765	10888.6	1.0115e+14	1782	5.67622e+10	757.111	0.29818	7134.14	12.9588
Sum GABR	ZNF383	1784	3.35716e-139	138.474	8.84788e-138	137.053	0.545905	0.0339945	10888.6	1.0115e+14	1782	5.67622e+10	757.111	0.29818	7135.36	12.9588
Sum GABR	DEPTOR	1784	3.35736e-139	138.474	8.84788e-138	137.053	0.545905	0.0340126	10888.6	1.0115e+14	1782	5.67622e+10	757.111	0.29818	7149.8	12.9588
Sum GABR	SLC25A20	1784	3.35809e-139	138.474	8.84788e-138	137.053	0.545905	0.0340307	10888.6	101150256387363	1782	5.67622e+10	757.11	0.298179	7164.28	12.9587
Sum GABR	KCTD10	1784	3.35813e-139	138.474	8.84788e-138	137.053	0.545905	0.0340488	10888.6	1.0115e+14	1782	5.67622e+10	757.11	0.298179	7130.49	12.9588
Sum GABR	NUP155	1784	3.3585e-139	138.474	8.84788e-138	137.053	0.545905	0.0340669	10888.6	1.0115e+14	1782	5.67622e+10	757.11	0.298179	7141.32	12.9588
Sum GABR	MYL12A	1784	3.35886e-139	138.474	8.84788e-138	137.053	0.545905	0.034085	10888.6	1.0115e+14	1782	5.67622e+10	757.11	0.298179	7141.85	12.9588
Sum GABR	FAM69C	1784	3.35915e-139	138.474	8.84788e-138	137.053	0.545905	0.034103	10888.6	1.0115e+14	1782	5.67622e+10	757.109	0.298179	7153.4	12.9587
Sum GABR	ZNF428	1784	3.35921e-139	138.474	8.84788e-138	137.053	0.545905	0.0341211	10888.6	1.0115e+14	1782	5.67622e+10	757.109	0.298179	7094.05	12.9589
Sum GABR	SNAPC4	1784	3.35923e-139	138.474	8.84788e-138	137.053	0.545905	0.0341392	10888.6	1.0115e+14	1782	5.67622e+10	757.109	0.298179	7120.15	12.9589
Sum GABR	SNX18	1784	3.35954e-139	138.474	8.84788e-138	137.053	0.545905	0.0341573	10888.6	1.0115e+14	1782	5.67622e+10	757.109	0.298179	7167.77	12.9587
Sum GABR	SAPCD2	1784	3.35954e-139	138.474	8.84788e-138	137.053	0.545905	0.0341754	10888.6	1.0115e+14	1782	5.67622e+10	757.109	0.298179	7153.12	12.9588
Sum GABR	SOX21	1784	3.36111e-139	138.474	8.84788e-138	137.053	0.545904	0.0341934	10888.6	1.0115e+14	1782	5.67623e+10	757.108	0.298179	7158.39	12.9587
Sum GABR	KCNMA1	1784	3.36175e-139	138.473	8.84788e-138	137.053	0.545904	0.0342115	10888.6	1.0115e+14	1782	5.67623e+10	757.107	0.298179	7100.91	1.08232
Sum GABR	EPAS1	1784	3.36256e-139	138.473	8.84788e-138	137.053	0.545904	0.0342296	10888.6	1.0115e+14	1782	5.67623e+10	757.107	0.298178	7160.04	12.9587
Sum GABR	FAIM2	1784	3.36261e-139	138.473	8.84788e-138	137.053	0.545904	0.0342477	10888.6	1.0115e+14	1782	5.67623e+10	757.107	0.298178	7056.84	1.08233
Sum GABR	HMGB1	1784	3.3628e-139	138.473	8.84788e-138	137.053	0.545904	0.0342658	10888.6	1.0115e+14	1782	5.67623e+10	757.106	0.298178	7104.45	1.08232
Sum GABR	PNMA2	1784	3.36292e-139	138.473	8.84788e-138	137.053	0.545904	0.0342839	10888.6	1.0115e+14	1782	5.67623e+10	757.106	0.298178	7062.53	1.08233
Sum GABR	FAM102A	1784	3.36298e-139	138.473	8.84788e-138	137.053	0.545904	0.0343019	10888.6	1.0115e+14	1782	5.67623e+10	757.106	0.298178	7133.96	12.9588
Sum GABR	CSTF2T	1784	3.36323e-139	138.473	8.84788e-138	137.053	0.545904	0.03432	10888.6	1.0115e+14	1782	5.67623e+10	757.106	0.298178	7104.89	12.9588
Sum GABR	COTL1	1784	3.3635e-139	138.473	8.84788e-138	137.053	0.545904	0.0343381	10888.6	1.0115e+14	1782	5.67623e+10	757.106	0.298178	7110.25	12.9588
Sum GABR	TTI1	1784	3.36361e-139	138.473	8.84788e-138	137.053	0.545904	0.0343562	10888.6	1.0115e+14	1782	5.67623e+10	757.106	0.298178	7115.91	12.9588
Sum GABR	COX17	1784	3.36546e-139	138.473	8.84788e-138	137.053	0.545903	0.0343743	10888.6	1.01151e+14	1782	5.67623e+10	757.104	0.298178	7061.64	12.9589
Sum GABR	FKBP5	1784	3.36549e-139	138.473	8.84788e-138	137.053	0.545903	0.0343923	10888.6	1.01151e+14	1782	5.67623e+10	757.104	0.298178	7146.19	12.9587
Sum GABR	WEE1	1784	3.36613e-139	138.473	8.84788e-138	137.053	0.545903	0.0344104	10888.6	1.01151e+14	1782	5.67624e+10	757.104	0.298177	7171.94	12.9586
Sum GABR	ALKBH2	1784	3.36618e-139	138.473	8.84788e-138	137.053	0.545903	0.0344285	10888.6	1.01151e+14	1782	5.67624e+10	757.104	0.298177	7114.64	12.9588
Sum GABR	CD55	1784	3.36683e-139	138.473	8.84788e-138	137.053	0.545903	0.0344466	10888.6	1.01151e+14	1782	5.67624e+10	757.103	0.298177	7099.67	12.9588
Sum GABR	SPTBN1	1784	3.36751e-139	138.473	8.84788e-138	137.053	0.545903	0.0344647	10888.6	1.01151e+14	1782	5.67624e+10	757.102	0.298177	7088.5	1.08232
Sum GABR	SIL1	1784	3.36754e-139	138.473	8.84788e-138	137.053	0.545903	0.0344828	10888.6	1.01151e+14	1782	5.67624e+10	757.102	0.298177	7096.87	12.9588
Sum GABR	TMEM39B	1784	3.3676e-139	138.473	8.84788e-138	137.053	0.545903	0.0345008	10888.6	1.01151e+14	1782	5.67624e+10	757.102	0.298177	7106.15	12.9588
Sum GABR	PRPF4B	1784	3.36765e-139	138.473	8.84788e-138	137.053	0.545903	0.0345189	10888.6	1.01151e+14	1782	5.67624e+10	757.102	0.298177	7086.25	1.08232
Sum GABR	PLSCR1	1784	3.36816e-139	138.473	8.84788e-138	137.053	0.545903	0.034537	10888.6	1.01151e+14	1782	5.67624e+10	757.102	0.298177	7136.8	12.9587
Sum GABR	FCF1	1784	3.36947e-139	138.472	8.84788e-138	137.053	0.545903	0.0345551	10888.6	1.01151e+14	1782	5.67624e+10	757.101	0.298177	7100.02	12.9588
Sum GABR	UNG	1784	3.37011e-139	138.472	8.84788e-138	137.053	0.545902	0.0345732	10888.6	1.01151e+14	1782	5.67624e+10	757.1	0.298177	7116.08	12.9588
Sum GABR	BCAR1	1784	3.37032e-139	138.472	8.84788e-138	137.053	0.545902	0.0345913	10888.6	1.01151e+14	1782	5.67624e+10	757.1	0.298177	7095.9	12.9588
Sum GABR	GLIPR1L2	1784	3.37101e-139	138.472	8.84788e-138	137.053	0.545902	0.0346093	10888.6	1.01151e+14	1782	5.67625e+10	757.099	0.298176	7113.28	12.9588
Sum GABR	CKB	1784	3.37183e-139	138.472	8.84788e-138	137.053	0.545902	0.0346274	10888.6	1.01151e+14	1782	5.67625e+10	757.099	0.298176	7052.46	1.08233
Sum GABR	TRIM62	1784	3.37198e-139	138.472	8.84788e-138	137.053	0.545902	0.0346455	10888.6	1.01151e+14	1782	5.67625e+10	757.099	0.298176	7128.66	12.9587
Sum GABR	IFI27L2	1784	3.3721e-139	138.472	8.84788e-138	137.053	0.545902	0.0346636	10888.6	1.01151e+14	1782	5.67625e+10	757.099	0.298176	7095.22	12.9588
Sum GABR	EIF3F	1784	3.37266e-139	138.472	8.84788e-138	137.053	0.545902	0.0346817	10888.6	1.01151e+14	1782	5.67625e+10	757.098	0.298176	7082.35	12.9588
Sum GABR	SBF1	1784	3.37284e-139	138.472	8.84788e-138	137.053	0.545902	0.0346997	10888.6	1.01151e+14	1782	5.67625e+10	757.098	0.298176	7091.64	12.9588
Sum GABR	RAB11B	1784	3.37355e-139	138.472	8.84788e-138	137.053	0.545902	0.0347178	10888.6	1.01151e+14	1782	5.67625e+10	757.097	0.298176	7083.37	12.9589
Sum GABR	C9orf40	1784	3.37417e-139	138.472	8.84788e-138	137.053	0.545902	0.0347359	10888.6	1.01151e+14	1782	5.67625e+10	757.097	0.298176	7096.47	12.9588
Sum GABR	DACT3	1784	3.37588e-139	138.472	8.84788e-138	137.053	0.545901	0.034754	10888.6	1.01151e+14	1782	5.67625e+10	757.095	0.298175	7083.74	12.9588
Sum GABR	BEX4	1784	3.37598e-139	138.472	8.84788e-138	137.053	0.545901	0.0347721	10888.6	1.01151e+14	1782	5.67625e+10	757.095	0.298175	7026.84	1.08233
Sum GABR	ZHX2	1784	3.37654e-139	138.472	8.84788e-138	137.053	0.545901	0.0347902	10888.6	1.01151e+14	1782	5.67626e+10	757.095	0.298175	7136.94	12.9587
Sum GABR	GTF2F1	1784	3.3766e-139	138.472	8.84788e-138	137.053	0.545901	0.0348082	10888.6	1.01151e+14	1782	5.67626e+10	757.095	0.298175	7097.05	12.9588
Sum GABR	ZNF783	1784	3.37682e-139	138.471	8.84788e-138	137.053	0.545901	0.0348263	10888.6	1.01151e+14	1782	5.67626e+10	757.095	0.298175	7106.66	12.9587
Sum GABR	POP7	1784	3.37733e-139	138.471	8.84788e-138	137.053	0.545901	0.0348444	10888.6	1.01151e+14	1782	5.67626e+10	757.094	0.298175	7073	12.9588
Sum GABR	PEX12	1784	3.37833e-139	138.471	8.84788e-138	137.053	0.545901	0.0348625	10888.6	1.01151e+14	1782	5.67626e+10	757.093	0.298175	7123.01	12.9587
Sum GABR	C7orf55	1784	3.37895e-139	138.471	8.84788e-138	137.053	0.545901	0.0348806	10888.6	101150958504140	1782	5.67626e+10	757.093	0.298175	7071.42	12.9588
Sum GABR	CCND1	1784	3.37919e-139	138.471	8.84788e-138	137.053	0.5459	0.0348986	10888.6	1.01151e+14	1782	5.67626e+10	757.093	0.298174	7121.8	12.9587
Sum GABR	GABPB1	1784	3.37967e-139	138.471	8.84788e-138	137.053	0.5459	0.0349167	10888.6	1.01151e+14	1782	5.67626e+10	757.092	0.298174	7129.03	12.9586
Sum GABR	ROMO1	1784	3.37971e-139	138.471	8.84788e-138	137.053	0.5459	0.0349348	10888.6	1.01151e+14	1782	5.67626e+10	757.092	0.298174	7054.67	12.9589
Sum GABR	TSPAN3	1784	3.37987e-139	138.471	8.84788e-138	137.053	0.5459	0.0349529	10888.6	1.01151e+14	1782	5.67626e+10	757.092	0.298174	7028.5	1.08232
Sum GABR	CERS4	1784	3.38004e-139	138.471	8.84788e-138	137.053	0.5459	0.034971	10888.6	1.01151e+14	1782	5.67626e+10	757.092	0.298174	7110.03	12.9587
Sum GABR	FAM20C	1784	3.38019e-139	138.471	8.84788e-138	137.053	0.5459	0.0349891	10888.6	1.01151e+14	1782	5.67626e+10	757.092	0.298174	7082.51	12.9588
Sum GABR	ALG3	1784	3.38031e-139	138.471	8.84788e-138	137.053	0.5459	0.0350071	10888.6	1.01151e+14	1782	5.67626e+10	757.092	0.298174	7088.14	12.9587
Sum GABR	USF2	1784	3.38114e-139	138.471	8.84788e-138	137.053	0.5459	0.0350252	10888.6	1.01151e+14	1782	5.67626e+10	757.091	0.298174	7083.57	12.9588
Sum GABR	CYTH2	1784	3.3821e-139	138.471	8.84788e-138	137.053	0.5459	0.0350433	10888.6	1.01151e+14	1782	5.67627e+10	757.09	0.298174	7081.1	12.9588
Sum GABR	RMI1	1784	3.38223e-139	138.471	8.84788e-138	137.053	0.5459	0.0350614	10888.6	1.01151e+14	1782	5.67627e+10	757.09	0.298174	7107.67	12.9587
Sum GABR	SEC22B	1784	3.38224e-139	138.471	8.84788e-138	137.053	0.5459	0.0350795	10888.6	1.01151e+14	1782	5.67627e+10	757.09	0.298174	7095.24	12.9588
Sum GABR	DBN1	1784	3.38326e-139	138.471	8.84788e-138	137.053	0.5459	0.0350976	10888.6	1.01151e+14	1782	5.67627e+10	757.089	0.298174	7062.01	12.9588
Sum GABR	C4orf47	1784	3.38361e-139	138.471	8.84788e-138	137.053	0.5459	0.0351156	10888.6	1.01151e+14	1782	5.67627e+10	757.089	0.298173	7068.13	12.9588
Sum GABR	LDLR	1784	3.38451e-139	138.471	8.84788e-138	137.053	0.545899	0.0351337	10888.6	1.01151e+14	1782	5.67627e+10	757.088	0.298173	7090.67	12.9588
Sum GABR	ACHE	1784	3.38485e-139	138.47	8.84788e-138	137.053	0.545899	0.0351518	10888.6	1.01151e+14	1782	5.67627e+10	757.088	0.298173	7070.21	12.9588
Sum GABR	PLA2G12A	1784	3.38706e-139	138.47	8.84788e-138	137.053	0.545899	0.0351699	10888.6	1.01151e+14	1782	5.67628e+10	757.086	0.298173	7062.91	12.9587
Sum GABR	SMYD4	1784	3.38805e-139	138.47	8.84788e-138	137.053	0.545899	0.035188	10888.6	1.01151e+14	1782	5.67628e+10	757.085	0.298172	7084.93	12.9587
Sum GABR	SPON1	1784	3.38822e-139	138.47	8.84788e-138	137.053	0.545899	0.035206	10888.6	1.01151e+14	1782	5.67628e+10	757.085	0.298172	7113.58	12.9586
Sum GABR	CXXC5	1784	3.38826e-139	138.47	8.84788e-138	137.053	0.545899	0.0352241	10888.6	1.01151e+14	1782	5.67628e+10	757.085	0.298172	7084.33	12.9587
Sum GABR	FAM149A	1784	3.38827e-139	138.47	8.84788e-138	137.053	0.545899	0.0352422	10888.6	1.01151e+14	1782	5.67628e+10	757.085	0.298172	7076.83	12.9587
Sum GABR	SEPP1	1784	3.38878e-139	138.47	8.84788e-138	137.053	0.545898	0.0352603	10888.6	1.01151e+14	1782	5.67628e+10	757.084	0.298172	7135.44	12.9586
Sum GABR	GIT1	1784	3.38878e-139	138.47	8.84788e-138	137.053	0.545898	0.0352784	10888.6	1.01151e+14	1782	5.67628e+10	757.084	0.298172	7075.41	12.9588
Sum GABR	HIF1AN	1784	3.38966e-139	138.47	8.84788e-138	137.053	0.545898	0.0352965	10888.6	101151317035568	1782	5.67628e+10	757.084	0.298172	7065.1	12.9588
Sum GABR	RCC2	1784	3.39086e-139	138.47	8.84788e-138	137.053	0.545898	0.0353145	10888.6	1.01151e+14	1782	5.67628e+10	757.083	0.298172	7117.83	12.9586
Sum GABR	MTHFD2	1784	3.39089e-139	138.47	8.84788e-138	137.053	0.545898	0.0353326	10888.6	1.01151e+14	1782	5.67628e+10	757.083	0.298172	7095.71	12.9586
Sum GABR	TMEM164	1784	3.39122e-139	138.47	8.84788e-138	137.053	0.545898	0.0353507	10888.6	1.01151e+14	1782	5.67628e+10	757.082	0.298172	7069	12.9587
Sum GABR	TOM1	1784	3.39256e-139	138.469	8.84788e-138	137.053	0.545898	0.0353688	10888.6	1.01151e+14	1782	5.67629e+10	757.081	0.298171	7061.15	12.9587
Sum GABR	CLN8	1784	3.39297e-139	138.469	8.84788e-138	137.053	0.545898	0.0353869	10888.6	1.01151e+14	1782	5.67629e+10	757.081	0.298171	7101.29	12.9586
Sum GABR	SRSF9	1784	3.3945e-139	138.469	8.84788e-138	137.053	0.545897	0.035405	10888.6	1.01151e+14	1782	5.67629e+10	757.08	0.298171	7028.57	12.9588
Sum GABR	RPA1	1784	3.39482e-139	138.469	8.84788e-138	137.053	0.545897	0.035423	10888.6	101151489739173	1782	5.67629e+10	757.079	0.298171	7062.15	12.9587
Sum GABR	RAB23	1784	3.3949e-139	138.469	8.84788e-138	137.053	0.545897	0.0354411	10888.6	1.01151e+14	1782	5.67629e+10	757.079	0.298171	7067.63	12.9587
Sum GABR	QKI	1784	3.39499e-139	138.469	8.84788e-138	137.053	0.545897	0.0354592	10888.6	1.01151e+14	1782	5.67629e+10	757.079	0.298171	7064.44	0.924883
Sum GABR	PSTK	1784	3.39526e-139	138.469	8.84788e-138	137.053	0.545897	0.0354773	10888.6	1.01152e+14	1782	5.67629e+10	757.079	0.298171	7063.5	12.9587
Sum GABR	UST	1784	3.39529e-139	138.469	8.84788e-138	137.053	0.545897	0.0354954	10888.6	1.01152e+14	1782	5.67629e+10	757.079	0.298171	7117.34	12.9586
Sum GABR	NMRAL1	1784	3.39653e-139	138.469	8.84788e-138	137.053	0.545897	0.0355134	10888.6	1.01152e+14	1782	5.67629e+10	757.078	0.29817	7043.79	12.9588
Sum GABR	FOLH1	1784	3.39674e-139	138.469	8.84788e-138	137.053	0.545897	0.0355315	10888.6	1.01152e+14	1782	5.67629e+10	757.078	0.29817	7155.62	12.9584
Sum GABR	IGF2R	1784	3.39712e-139	138.469	8.84788e-138	137.053	0.545897	0.0355496	10888.6	1.01152e+14	1782	5.67629e+10	757.077	0.29817	7045.67	12.9588
Sum GABR	MRPL38	1784	3.39742e-139	138.469	8.84788e-138	137.053	0.545897	0.0355677	10888.6	1.01152e+14	1782	5.67629e+10	757.077	0.29817	7025.21	12.9588
Sum GABR	NUDT12	1784	3.39742e-139	138.469	8.84788e-138	137.053	0.545897	0.0355858	10888.6	1.01152e+14	1782	5.67629e+10	757.077	0.29817	7064.75	12.9586
Sum GABR	USP19	1784	3.39793e-139	138.469	8.84788e-138	137.053	0.545896	0.0356039	10888.6	1.01152e+14	1782	5.6763e+10	757.077	0.29817	7071.94	12.9587
Sum GABR	HIGD2A	1784	3.39795e-139	138.469	8.84788e-138	137.053	0.545896	0.0356219	10888.6	1.01152e+14	1782	5.6763e+10	757.077	0.29817	7035.15	12.9588
Sum GABR	KIF26B	1784	3.39952e-139	138.469	8.84788e-138	137.053	0.545896	0.03564	10888.6	1.01152e+14	1782	5.6763e+10	757.075	0.29817	7106.95	12.9586
Sum GABR	PCGF6	1784	3.39975e-139	138.469	8.84788e-138	137.053	0.545896	0.0356581	10888.6	1.01152e+14	1782	5.6763e+10	757.075	0.29817	7073.92	12.9586
Sum GABR	MLF1	1784	3.39975e-139	138.469	8.84788e-138	137.053	0.545896	0.0356762	10888.6	1.01152e+14	1782	5.6763e+10	757.075	0.29817	7078.56	12.9586
Sum GABR	LRRC27	1784	3.40074e-139	138.468	8.84788e-138	137.053	0.545896	0.0356943	10888.6	1.01152e+14	1782	5.6763e+10	757.074	0.298169	7070.36	12.9587
Sum GABR	APOL2	1784	3.40137e-139	138.468	8.84788e-138	137.053	0.545896	0.0357123	10888.6	1.01152e+14	1782	5.6763e+10	757.074	0.298169	7047.85	12.9587
Sum GABR	MB21D2	1784	3.40364e-139	138.468	8.84788e-138	137.053	0.545895	0.0357304	10888.6	1.01152e+14	1782	5.67631e+10	757.072	0.298169	7085.24	12.9585
Sum GABR	TRHDE	1784	3.40547e-139	138.468	8.84788e-138	137.053	0.545895	0.0357485	10888.6	1.01152e+14	1782	5.67631e+10	757.07	0.298168	7084.5	12.9585
Sum GABR	ZBTB7A	1784	3.40568e-139	138.468	8.84788e-138	137.053	0.545895	0.0357666	10888.6	1.01152e+14	1782	5.67631e+10	757.07	0.298168	7020.99	12.9588
Sum GABR	ARMC10	1784	3.40672e-139	138.468	8.84788e-138	137.053	0.545895	0.0357847	10888.6	1.01152e+14	1782	5.67631e+10	757.069	0.298168	7038.41	12.9587
Sum GABR	CADM2	1784	3.4071e-139	138.468	8.84788e-138	137.053	0.545895	0.0358028	10888.6	1.01152e+14	1782	5.67631e+10	757.069	0.298168	6990.89	1.08232
Sum GABR	TMEM132C	1784	3.40744e-139	138.468	8.84788e-138	137.053	0.545894	0.0358208	10888.6	1.01152e+14	1782	5.67631e+10	757.069	0.298168	7089.18	12.9585
Sum GABR	LMAN2	1784	3.40847e-139	138.467	8.84788e-138	137.053	0.545894	0.0358389	10888.6	1.01152e+14	1782	5.67632e+10	757.068	0.298168	7035.82	12.9587
Sum GABR	GPSM1	1784	3.41022e-139	138.467	8.84788e-138	137.053	0.545894	0.035857	10888.6	1.01152e+14	1782	5.67632e+10	757.067	0.298167	7059.43	12.9586
Sum GABR	SCML2	1784	3.41072e-139	138.467	8.84788e-138	137.053	0.545894	0.0358751	10888.6	1.01152e+14	1782	5.67632e+10	757.066	0.298167	7076.19	12.9585
Sum GABR	PGAM1	1784	3.41171e-139	138.467	8.84788e-138	137.053	0.545894	0.0358932	10888.6	1.01152e+14	1782	5.67632e+10	757.065	0.298167	6956.17	12.9589
Sum GABR	ZFPM2	1784	3.41212e-139	138.467	8.84788e-138	137.053	0.545893	0.0359113	10888.6	1.01152e+14	1782	5.67632e+10	757.065	0.298167	7103.26	12.9585
Sum GABR	PRR3	1784	3.41339e-139	138.467	8.84788e-138	137.053	0.545893	0.0359293	10888.6	1.01152e+14	1782	5.67632e+10	757.064	0.298167	7038.51	12.9586
Sum GABR	SWAP70	1784	3.41353e-139	138.467	8.84788e-138	137.053	0.545893	0.0359474	10888.6	1.01152e+14	1782	5.67633e+10	757.064	0.298166	7042.57	12.9586
Sum GABR	TBRG4	1784	3.41368e-139	138.467	8.84788e-138	137.053	0.545893	0.0359655	10888.6	1.01152e+14	1782	5.67633e+10	757.064	0.298166	7066.47	12.9586
Sum GABR	RPS26	1784	3.41385e-139	138.467	8.84788e-138	137.053	0.545893	0.0359836	10888.6	1.01152e+14	1782	5.67633e+10	757.063	0.298166	6969.6	12.9589
Sum GABR	RAD1	1784	3.41456e-139	138.467	8.84788e-138	137.053	0.545893	0.0360017	10888.6	1.01152e+14	1782	5.67633e+10	757.063	0.298166	7058.26	12.9586
Sum GABR	TCFL5	1784	3.41677e-139	138.466	8.84788e-138	137.053	0.545892	0.0360197	10888.6	1.01152e+14	1782	5.67633e+10	757.061	0.298166	7047.41	12.9586
Sum GABR	NAA38	1784	3.41682e-139	138.466	8.84788e-138	137.053	0.545892	0.0360378	10888.6	1.01152e+14	1782	5.67633e+10	757.061	0.298166	6955.35	12.9588
Sum GABR	SMG9	1784	3.41684e-139	138.466	8.84788e-138	137.053	0.545892	0.0360559	10888.6	1.01152e+14	1782	5.67633e+10	757.061	0.298166	7003.7	12.9587
Sum GABR	MPPE1	1784	3.41694e-139	138.466	8.84788e-138	137.053	0.545892	0.036074	10888.6	1.01152e+14	1782	5.67633e+10	757.061	0.298166	7009.9	12.9587
Sum GABR	SNRPG	1784	3.41719e-139	138.466	8.84788e-138	137.053	0.545892	0.0360921	10888.6	1.01152e+14	1782	5.67633e+10	757.061	0.298166	6986.73	12.9587
Sum GABR	EPB41L4A-AS1	1784	3.4175e-139	138.466	8.84788e-138	137.053	0.545892	0.0361102	10888.6	1.01152e+14	1782	5.67633e+10	757.06	0.298166	7029.03	12.9586
Sum GABR	FAHD1	1784	3.41802e-139	138.466	8.84788e-138	137.053	0.545892	0.0361282	10888.6	1.01152e+14	1782	5.67633e+10	757.06	0.298165	6999.4	12.9587
Sum GABR	ISCA2	1784	3.41828e-139	138.466	8.84788e-138	137.053	0.545892	0.0361463	10888.6	1.01152e+14	1782	5.67633e+10	757.06	0.298165	7028.71	12.9586
[truncated: 53,305 more rows]

## Sheet: Table S5 annotation
MyList	Gene ID	Type	Tax ID	Homologene Gene ID	Homologene Gene Tax ID	R-HSA-1799339 SRP-dependent cotranslational	hsa05016 Huntington disease	GO:0005925 focal adhesion	GO:0098794 postsynapse	GO:0120035 regulation of plasma membrane	R-HSA-72163 mRNA Splicing - Major Pathway	GO:0051129 negative regulation of cellula	GO:2001233 regulation of apoptotic signal	GO:0006886 intracellular protein transpor	GO:0030135 coated vesicle	WP3888 VEGFA-VEGFR2 signaling	GO:0000323 lytic vacuole	GO:0008285 negative regulation of cell po	R-HSA-5663202 Diseases of signal transductio	R-HSA-9006934 Signaling by Receptor Tyrosine	GO:0044297 cell body	GO:0098793 presynapse	GO:1904813 ficolin-1-rich granule lumen	GO:0007420 brain development	GO:0006979 response to oxidative stress
AP006222.2						nan	nan	nan	nan	nan	nan	nan	nan	nan	nan	nan	nan	nan	nan	nan	nan	nan	nan	nan	nan
ISG15	9636	symbol	H. sapiens	9636	H. sapiens	1.0	0.0	0.0	0.0	0.0	0.0	1.0	0.0	1.0	0.0	0.0	0.0	0.0	1.0	0.0	0.0	0.0	0.0	0.0	0.0
SDF4	51150	symbol	H. sapiens	51150	H. sapiens	0.0	0.0	0.0	0.0	0.0	0.0	0.0	0.0	0.0	0.0	0.0	0.0	0.0	0.0	0.0	0.0	0.0	0.0	0.0	0.0
CPSF3L	54973	gene_synonym	H. sapiens	54973	H. sapiens	1.0	0.0	0.0	0.0	0.0	0.0	0.0	0.0	0.0	0.0	0.0	0.0	0.0	0.0	0.0	0.0	0.0	0.0	0.0	0.0
AURKAIP1	54998	symbol	H. sapiens	54998	H. sapiens	1.0	1.0	0.0	0.0	0.0	0.0	1.0	0.0	0.0	0.0	0.0	0.0	0.0	0.0	0.0	0.0	0.0	0.0	0.0	0.0
VWA1	64856	symbol	H. sapiens	64856	H. sapiens	0.0	0.0	0.0	0.0	0.0	0.0	0.0	0.0	0.0	0.0	0.0	0.0	0.0	0.0	0.0	0.0	0.0	0.0	0.0	0.0
LINC00982	440556	gene_synonym	H. sapiens	440556	H. sapiens	0.0	0.0	0.0	0.0	0.0	0.0	0.0	0.0	0.0	0.0	0.0	0.0	0.0	0.0	0.0	0.0	0.0	0.0	0.0	0.0
LRRC47	57470	symbol	H. sapiens	57470	H. sapiens	1.0	0.0	0.0	0.0	0.0	0.0	0.0	0.0	0.0	0.0	0.0	0.0	0.0	0.0	0.0	0.0	0.0	0.0	0.0	0.0
CEP104	9731	symbol	H. sapiens	9731	H. sapiens	0.0	0.0	0.0	0.0	0.0	0.0	0.0	0.0	0.0	0.0	0.0	0.0	0.0	0.0	0.0	0.0	0.0	0.0	0.0	0.0
PHF13	148479	symbol	H. sapiens	148479	H. sapiens	0.0	0.0	0.0	0.0	0.0	0.0	0.0	0.0	0.0	0.0	0.0	0.0	0.0	0.0	0.0	0.0	0.0	0.0	0.0	0.0
CAMTA1	23261	symbol	H. sapiens	23261	H. sapiens	0.0	0.0	0.0	0.0	0.0	0.0	0.0	0.0	0.0	0.0	0.0	0.0	0.0	0.0	0.0	0.0	0.0	0.0	0.0	0.0
VAMP3	9341	symbol	H. sapiens	9341	H. sapiens	0.0	0.0	0.0	0.0	0.0	0.0	0.0	0.0	1.0	1.0	0.0	0.0	0.0	1.0	0.0	0.0	0.0	0.0	0.0	0.0
PARK7	11315	symbol	H. sapiens	11315	H. sapiens	0.0	1.0	0.0	0.0	0.0	0.0	1.0	1.0	1.0	0.0	0.0	0.0	0.0	0.0	0.0	1.0	1.0	0.0	0.0	1.0
RERE	473	symbol	H. sapiens	473	H. sapiens	0.0	0.0	0.0	0.0	0.0	0.0	0.0	0.0	0.0	0.0	0.0	0.0	0.0	0.0	0.0	0.0	0.0	0.0	1.0	0.0
ENO1	2023	symbol	H. sapiens	2023	H. sapiens	0.0	0.0	0.0	0.0	0.0	0.0	0.0	1.0	0.0	0.0	0.0	0.0	0.0	0.0	0.0	0.0	0.0	0.0	0.0	0.0
SLC25A33	84275	symbol	H. sapiens	84275	H. sapiens	0.0	1.0	0.0	0.0	0.0	0.0	0.0	0.0	0.0	0.0	0.0	0.0	0.0	0.0	0.0	0.0	0.0	0.0	0.0	0.0
KIF1B	23095	symbol	H. sapiens	23095	H. sapiens	0.0	0.0	0.0	0.0	0.0	0.0	0.0	0.0	0.0	0.0	0.0	0.0	0.0	0.0	0.0	1.0	1.0	0.0	0.0	0.0
AGTRAP	57085	symbol	H. sapiens	57085	H. sapiens	0.0	0.0	0.0	0.0	0.0	0.0	0.0	0.0	0.0	0.0	0.0	0.0	0.0	1.0	0.0	0.0	0.0	0.0	0.0	0.0
PRDM2	7799	symbol	H. sapiens	7799	H. sapiens	0.0	0.0	0.0	0.0	0.0	0.0	0.0	0.0	0.0	0.0	0.0	0.0	0.0	0.0	0.0	0.0	0.0	0.0	0.0	0.0
NECAP2	55707	symbol	H. sapiens	55707	H. sapiens	0.0	0.0	0.0	0.0	0.0	0.0	0.0	0.0	0.0	1.0	0.0	0.0	0.0	0.0	0.0	0.0	0.0	0.0	0.0	0.0
IGSF21	84966	symbol	H. sapiens	84966	H. sapiens	0.0	0.0	0.0	0.0	0.0	0.0	0.0	0.0	0.0	0.0	0.0	0.0	0.0	0.0	0.0	0.0	0.0	0.0	0.0	0.0
CAMK2N1	55450	symbol	H. sapiens	55450	H. sapiens	0.0	0.0	0.0	0.0	0.0	0.0	0.0	0.0	0.0	0.0	0.0	0.0	0.0	0.0	0.0	0.0	0.0	0.0	0.0	0.0
DDOST	1650	symbol	H. sapiens	1650	H. sapiens	1.0	1.0	0.0	0.0	0.0	0.0	0.0	0.0	0.0	0.0	0.0	1.0	0.0	0.0	0.0	0.0	0.0	1.0	0.0	0.0
HNRNPR	10236	symbol	H. sapiens	10236	H. sapiens	1.0	0.0	0.0	0.0	0.0	1.0	0.0	0.0	0.0	0.0	0.0	0.0	0.0	0.0	0.0	0.0	0.0	0.0	0.0	0.0
PITHD1	57095	symbol	H. sapiens	57095	H. sapiens	0.0	0.0	0.0	0.0	0.0	0.0	0.0	0.0	0.0	0.0	0.0	0.0	0.0	0.0	0.0	0.0	0.0	0.0	0.0	0.0
GALE	2582	symbol	H. sapiens	2582	H. sapiens	0.0	0.0	0.0	0.0	0.0	0.0	0.0	0.0	0.0	0.0	0.0	0.0	0.0	0.0	0.0	0.0	0.0	0.0	0.0	0.0
HMGCL	3155	symbol	H. sapiens	3155	H. sapiens	0.0	1.0	0.0	0.0	0.0	0.0	0.0	0.0	0.0	0.0	0.0	0.0	0.0	0.0	0.0	0.0	0.0	0.0	0.0	0.0
FUCA1	2517	symbol	H. sapiens	2517	H. sapiens	0.0	0.0	0.0	0.0	0.0	0.0	0.0	0.0	0.0	0.0	0.0	0.0	0.0	0.0	0.0	0.0	0.0	0.0	0.0	0.0
STMN1	3925	symbol	H. sapiens	3925	H. sapiens	0.0	0.0	0.0	0.0	0.0	0.0	1.0	1.0	0.0	0.0	0.0	0.0	0.0	0.0	1.0	0.0	0.0	0.0	0.0	0.0
IFI6	2537	symbol	H. sapiens	2537	H. sapiens	0.0	1.0	0.0	0.0	0.0	0.0	0.0	1.0	0.0	0.0	0.0	0.0	0.0	1.0	0.0	0.0	0.0	0.0	0.0	0.0
STX12	23673	symbol	H. sapiens	23673	H. sapiens	0.0	0.0	0.0	1.0	0.0	0.0	0.0	0.0	1.0	0.0	0.0	0.0	0.0	0.0	0.0	0.0	1.0	0.0	0.0	0.0
MECR	51102	symbol	H. sapiens	51102	H. sapiens	0.0	0.0	0.0	0.0	0.0	0.0	0.0	0.0	0.0	0.0	0.0	0.0	0.0	0.0	0.0	0.0	0.0	0.0	0.0	0.0
PTP4A2	8073	symbol	H. sapiens	8073	H. sapiens	0.0	0.0	0.0	0.0	0.0	0.0	0.0	0.0	0.0	0.0	0.0	0.0	0.0	0.0	0.0	0.0	0.0	0.0	0.0	0.0
CCDC28B	79140	symbol	H. sapiens	79140	H. sapiens	0.0	0.0	0.0	0.0	0.0	0.0	0.0	0.0	0.0	0.0	0.0	0.0	0.0	0.0	0.0	0.0	0.0	0.0	0.0	0.0
MARCKSL1	65108	symbol	H. sapiens	65108	H. sapiens	0.0	0.0	0.0	0.0	0.0	0.0	0.0	0.0	0.0	0.0	0.0	0.0	0.0	0.0	0.0	0.0	0.0	0.0	0.0	0.0
BSDC1	55108	symbol	H. sapiens	55108	H. sapiens	0.0	0.0	0.0	0.0	0.0	0.0	0.0	0.0	0.0	0.0	0.0	0.0	0.0	0.0	0.0	0.0	0.0	0.0	0.0	0.0
SFPQ	6421	symbol	H. sapiens	6421	H. sapiens	0.0	0.0	0.0	0.0	0.0	1.0	0.0	1.0	0.0	0.0	0.0	0.0	0.0	0.0	0.0	0.0	0.0	0.0	0.0	0.0
C1orf122	127687	symbol	H. sapiens	127687	H. sapiens	0.0	0.0	0.0	0.0	0.0	0.0	0.0	0.0	0.0	0.0	0.0	0.0	0.0	0.0	0.0	0.0	0.0	0.0	0.0	0.0
AKIRIN1	79647	symbol	H. sapiens	79647	H. sapiens	0.0	0.0	0.0	0.0	1.0	0.0	0.0	0.0	0.0	0.0	0.0	0.0	1.0	0.0	0.0	0.0	0.0	0.0	0.0	0.0
NDUFS5	4725	symbol	H. sapiens	4725	H. sapiens	0.0	1.0	0.0	0.0	0.0	0.0	0.0	0.0	0.0	0.0	0.0	0.0	0.0	0.0	0.0	0.0	0.0	0.0	0.0	0.0
PPT1	5538	symbol	H. sapiens	5538	H. sapiens	1.0	1.0	0.0	0.0	0.0	0.0	0.0	0.0	0.0	0.0	0.0	1.0	0.0	1.0	0.0	1.0	1.0	0.0	1.0	0.0
RP1-39G22.7						nan	nan	nan	nan	nan	nan	nan	nan	nan	nan	nan	nan	nan	nan	nan	nan	nan	nan	nan	nan
SMAP2	64744	symbol	H. sapiens	64744	H. sapiens	0.0	0.0	0.0	0.0	0.0	0.0	0.0	0.0	0.0	0.0	0.0	0.0	0.0	0.0	0.0	0.0	0.0	0.0	0.0	0.0
SVBP	374969	symbol	H. sapiens	374969	H. sapiens	0.0	0.0	0.0	0.0	0.0	0.0	0.0	0.0	0.0	0.0	0.0	0.0	0.0	0.0	0.0	0.0	0.0	0.0	0.0	0.0
RP11-7O11.3						nan	nan	nan	nan	nan	nan	nan	nan	nan	nan	nan	nan	nan	nan	nan	nan	nan	nan	nan	nan
ATP6V0B	533	symbol	H. sapiens	533	H. sapiens	1.0	1.0	0.0	0.0	0.0	0.0	0.0	0.0	0.0	1.0	0.0	1.0	0.0	0.0	1.0	0.0	0.0	0.0	0.0	0.0
B4GALT2	8704	symbol	H. sapiens	8704	H. sapiens	0.0	1.0	0.0	0.0	0.0	0.0	0.0	0.0	0.0	1.0	0.0	0.0	0.0	0.0	0.0	0.0	0.0	0.0	1.0	0.0
TMEM53	79639	symbol	H. sapiens	79639	H. sapiens	0.0	0.0	0.0	0.0	0.0	0.0	0.0	0.0	0.0	0.0	0.0	0.0	0.0	0.0	0.0	0.0	0.0	0.0	0.0	0.0
RPS8	6202	symbol	H. sapiens	6202	H. sapiens	1.0	0.0	1.0	0.0	0.0	0.0	0.0	0.0	0.0	0.0	0.0	0.0	0.0	0.0	0.0	0.0	0.0	0.0	0.0	0.0
PLK3	1263	symbol	H. sapiens	1263	H. sapiens	0.0	0.0	0.0	0.0	0.0	0.0	0.0	0.0	0.0	1.0	0.0	0.0	0.0	0.0	0.0	1.0	0.0	0.0	0.0	1.0
UROD	7389	symbol	H. sapiens	7389	H. sapiens	0.0	0.0	0.0	0.0	0.0	0.0	0.0	0.0	0.0	0.0	0.0	0.0	0.0	0.0	0.0	0.0	0.0	0.0	0.0	0.0
PRDX1	5052	symbol	H. sapiens	5052	H. sapiens	1.0	0.0	0.0	0.0	0.0	0.0	0.0	1.0	0.0	0.0	0.0	0.0	0.0	1.0	0.0	0.0	0.0	0.0	0.0	1.0
SPATA6	54558	symbol	H. sapiens	54558	H. sapiens	0.0	0.0	0.0	0.0	0.0	0.0	0.0	0.0	0.0	0.0	0.0	0.0	0.0	0.0	0.0	0.0	0.0	0.0	0.0	0.0
CDKN2C	1031	symbol	H. sapiens	1031	H. sapiens	1.0	0.0	0.0	0.0	0.0	0.0	0.0	0.0	0.0	0.0	0.0	0.0	1.0	0.0	0.0	0.0	0.0	0.0	0.0	0.0
BTF3L4	91408	symbol	H. sapiens	91408	H. sapiens	0.0	0.0	0.0	0.0	0.0	0.0	0.0	0.0	0.0	0.0	0.0	0.0	0.0	0.0	0.0	0.0	0.0	0.0	0.0	0.0
ZCCHC11	23318	gene_synonym	H. sapiens	23318	H. sapiens	1.0	0.0	0.0	0.0	0.0	1.0	0.0	0.0	0.0	0.0	0.0	0.0	0.0	1.0	0.0	0.0	0.0	0.0	0.0	0.0
SCP2	6342	symbol	H. sapiens	6342	H. sapiens	0.0	0.0	0.0	0.0	0.0	0.0	0.0	0.0	0.0	0.0	0.0	0.0	0.0	0.0	0.0	0.0	0.0	0.0	0.0	0.0
TMEM59	9528	symbol	H. sapiens	9528	H. sapiens	0.0	1.0	0.0	0.0	0.0	0.0	0.0	0.0	0.0	1.0	0.0	1.0	0.0	0.0	0.0	0.0	0.0	0.0	0.0	0.0
SSBP3	23648	symbol	H. sapiens	23648	H. sapiens	0.0	0.0	0.0	0.0	0.0	0.0	0.0	0.0	0.0	0.0	0.0	0.0	0.0	0.0	0.0	0.0	0.0	0.0	1.0	0.0
PLPP3	8613	symbol	H. sapiens	8613	H. sapiens	1.0	0.0	0.0	0.0	0.0	0.0	0.0	0.0	0.0	1.0	0.0	0.0	0.0	0.0	0.0	0.0	0.0	0.0	0.0	0.0
JUN	3725	symbol	H. sapiens	3725	H. sapiens	1.0	1.0	0.0	0.0	0.0	0.0	0.0	0.0	0.0	0.0	1.0	0.0	1.0	1.0	0.0	0.0	0.0	0.0	0.0	1.0
CYP2J2	1573	symbol	H. sapiens	1573	H. sapiens	0.0	0.0	0.0	0.0	0.0	0.0	0.0	0.0	0.0	0.0	0.0	0.0	0.0	0.0	0.0	0.0	0.0	0.0	0.0	0.0
USP1	7398	symbol	H. sapiens	7398	H. sapiens	0.0	0.0	0.0	0.0	0.0	0.0	0.0	0.0	0.0	0.0	0.0	0.0	0.0	1.0	0.0	0.0	0.0	0.0	0.0	0.0
DOCK7	85440	symbol	H. sapiens	85440	H. sapiens	0.0	0.0	0.0	0.0	0.0	0.0	0.0	0.0	0.0	0.0	0.0	0.0	0.0	0.0	0.0	0.0	0.0	0.0	0.0	0.0
ATG4C	84938	symbol	H. sapiens	84938	H. sapiens	0.0	0.0	0.0	0.0	0.0	0.0	0.0	0.0	0.0	0.0	0.0	0.0	0.0	0.0	0.0	0.0	0.0	0.0	0.0	0.0
PDE4B	5142	symbol	H. sapiens	5142	H. sapiens	0.0	1.0	0.0	1.0	0.0	0.0	1.0	0.0	0.0	0.0	0.0	0.0	0.0	0.0	0.0	1.0	1.0	0.0	0.0	0.0
SERBP1	26135	symbol	H. sapiens	26135	H. sapiens	0.0	0.0	0.0	0.0	0.0	0.0	0.0	0.0	0.0	0.0	0.0	0.0	0.0	0.0	0.0	0.0	0.0	0.0	0.0	0.0
ZRANB2	9406	symbol	H. sapiens	9406	H. sapiens	0.0	0.0	0.0	0.0	0.0	1.0	0.0	0.0	0.0	0.0	0.0	0.0	0.0	0.0	0.0	0.0	0.0	0.0	0.0	0.0
FAM73A	374986	gene_synonym	H. sapiens	374986	H. sapiens	0.0	1.0	0.0	0.0	0.0	0.0	0.0	0.0	0.0	0.0	0.0	0.0	0.0	0.0	0.0	0.0	0.0	0.0	0.0	0.0
RP11-386I14.4						nan	nan	nan	nan	nan	nan	nan	nan	nan	nan	nan	nan	nan	nan	nan	nan	nan	nan	nan	nan
TTLL7	79739	symbol	H. sapiens	79739	H. sapiens	0.0	0.0	0.0	0.0	0.0	0.0	0.0	0.0	0.0	0.0	0.0	0.0	0.0	0.0	0.0	0.0	0.0	0.0	0.0	0.0
PRKACB	5567	symbol	H. sapiens	5567	H. sapiens	1.0	1.0	0.0	0.0	0.0	0.0	0.0	0.0	0.0	0.0	0.0	0.0	0.0	1.0	1.0	0.0	0.0	0.0	0.0	0.0
SAMD13	148418	symbol	H. sapiens	148418	H. sapiens	0.0	0.0	0.0	0.0	0.0	0.0	0.0	0.0	0.0	0.0	0.0	0.0	0.0	0.0	0.0	0.0	0.0	0.0	0.0	0.0
DDAH1	23576	symbol	H. sapiens	23576	H. sapiens	0.0	0.0	0.0	0.0	0.0	0.0	0.0	0.0	0.0	0.0	0.0	0.0	0.0	0.0	0.0	0.0	0.0	0.0	0.0	0.0
LMO4	8543	symbol	H. sapiens	8543	H. sapiens	0.0	0.0	0.0	0.0	0.0	0.0	1.0	0.0	0.0	0.0	0.0	0.0	0.0	0.0	0.0	0.0	0.0	0.0	0.0	0.0
ZNF326	284695	symbol	H. sapiens	284695	H. sapiens	0.0	0.0	0.0	0.0	0.0	0.0	0.0	0.0	0.0	0.0	0.0	0.0	0.0	0.0	0.0	0.0	0.0	0.0	0.0	0.0
RPL5	6125	symbol	H. sapiens	6125	H. sapiens	1.0	0.0	1.0	0.0	0.0	1.0	0.0	0.0	0.0	0.0	1.0	0.0	0.0	0.0	0.0	0.0	0.0	0.0	0.0	0.0
MTF2	22823	symbol	H. sapiens	22823	H. sapiens	0.0	0.0	0.0	0.0	0.0	0.0	0.0	0.0	0.0	0.0	0.0	0.0	0.0	0.0	0.0	0.0	0.0	0.0	0.0	0.0
ABCD3	5825	symbol	H. sapiens	5825	H. sapiens	0.0	0.0	0.0	0.0	0.0	0.0	0.0	0.0	0.0	0.0	0.0	0.0	0.0	1.0	0.0	0.0	0.0	0.0	0.0	0.0
RP4-549L20.3						nan	nan	nan	nan	nan	nan	nan	nan	nan	nan	nan	nan	nan	nan	nan	nan	nan	nan	nan	nan
NTNG1	22854	symbol	H. sapiens	22854	H. sapiens	0.0	0.0	0.0	1.0	1.0	0.0	0.0	0.0	0.0	0.0	0.0	0.0	0.0	0.0	0.0	0.0	1.0	0.0	0.0	0.0
GPSM2	29899	symbol	H. sapiens	29899	H. sapiens	0.0	0.0	0.0	0.0	0.0	0.0	1.0	0.0	0.0	0.0	0.0	0.0	0.0	0.0	0.0	0.0	0.0	0.0	0.0	0.0
SORT1	6272	symbol	H. sapiens	6272	H. sapiens	0.0	0.0	0.0	1.0	0.0	0.0	0.0	0.0	1.0	1.0	0.0	1.0	0.0	0.0	0.0	0.0	0.0	0.0	0.0	0.0
GSTM5	2949	symbol	H. sapiens	2949	H. sapiens	0.0	1.0	0.0	0.0	0.0	0.0	0.0	0.0	0.0	0.0	0.0	0.0	0.0	0.0	0.0	0.0	0.0	0.0	0.0	0.0
GSTM3	2947	symbol	H. sapiens	2947	H. sapiens	0.0	1.0	0.0	0.0	0.0	0.0	0.0	0.0	0.0	0.0	0.0	0.0	0.0	0.0	0.0	0.0	0.0	0.0	0.0	0.0
AHCYL1	10768	symbol	H. sapiens	10768	H. sapiens	0.0	0.0	0.0	0.0	0.0	1.0	0.0	0.0	1.0	0.0	0.0	0.0	0.0	1.0	1.0	0.0	0.0	0.0	0.0	0.0
LAMTOR5	10542	symbol	H. sapiens	10542	H. sapiens	1.0	0.0	0.0	0.0	0.0	0.0	1.0	0.0	1.0	0.0	0.0	1.0	0.0	1.0	0.0	0.0	0.0	0.0	0.0	0.0
ATP5F1	515	gene_synonym	H. sapiens	515	H. sapiens	0.0	1.0	0.0	0.0	0.0	0.0	0.0	0.0	0.0	0.0	0.0	0.0	0.0	0.0	0.0	0.0	0.0	0.0	1.0	0.0
TMIGD3	57413	symbol	H. sapiens	57413	H. sapiens	0.0	0.0	0.0	0.0	0.0	0.0	0.0	0.0	0.0	0.0	0.0	0.0	0.0	0.0	0.0	0.0	0.0	0.0	0.0	0.0
FAM212B	55924	gene_synonym	H. sapiens	55924	H. sapiens	0.0	0.0	0.0	0.0	0.0	0.0	0.0	0.0	0.0	0.0	0.0	0.0	0.0	0.0	0.0	0.0	0.0	0.0	0.0	0.0
CSDE1	7812	symbol	H. sapiens	7812	H. sapiens	0.0	0.0	0.0	0.0	0.0	1.0	0.0	0.0	0.0	0.0	0.0	0.0	0.0	0.0	0.0	0.0	0.0	0.0	0.0	0.0
ATP1A1	476	symbol	H. sapiens	476	H. sapiens	1.0	1.0	0.0	1.0	0.0	0.0	0.0	0.0	0.0	0.0	0.0	0.0	0.0	0.0	0.0	0.0	0.0	0.0	0.0	0.0
TTF2	8458	symbol	H. sapiens	8458	H. sapiens	0.0	0.0	0.0	0.0	0.0	0.0	0.0	0.0	0.0	0.0	0.0	0.0	0.0	0.0	0.0	0.0	0.0	0.0	0.0	0.0
PHGDH	26227	symbol	H. sapiens	26227	H. sapiens	1.0	1.0	0.0	0.0	0.0	0.0	0.0	0.0	0.0	0.0	0.0	0.0	0.0	0.0	0.0	0.0	0.0	0.0	1.0	0.0
SRGAP2C	653464	symbol	H. sapiens	653464	H. sapiens	0.0	0.0	0.0	0.0	1.0	0.0	1.0	0.0	0.0	0.0	0.0	0.0	0.0	0.0	0.0	0.0	0.0	0.0	1.0	0.0
RBM8A	9939	symbol	H. sapiens	9939	H. sapiens	1.0	0.0	0.0	0.0	0.0	1.0	0.0	0.0	0.0	0.0	0.0	0.0	0.0	0.0	0.0	1.0	0.0	0.0	0.0	0.0
AC245100.1						nan	nan	nan	nan	nan	nan	nan	nan	nan	nan	nan	nan	nan	nan	nan	nan	nan	nan	nan	nan
LINC00869	57234	symbol	H. sapiens	57234	H. sapiens	0.0	0.0	0.0	0.0	0.0	0.0	0.0	0.0	0.0	0.0	0.0	0.0	0.0	0.0	0.0	0.0	0.0	0.0	0.0	0.0
BOLA1	51027	symbol	H. sapiens	51027	H. sapiens	0.0	0.0	0.0	0.0	0.0	0.0	0.0	0.0	0.0	0.0	0.0	0.0	0.0	0.0	0.0	0.0	0.0	0.0	0.0	0.0
MCL1	4170	symbol	H. sapiens	4170	H. sapiens	0.0	1.0	0.0	0.0	0.0	0.0	0.0	1.0	0.0	0.0	0.0	0.0	0.0	1.0	0.0	0.0	0.0	0.0	0.0	0.0
FAM63A	55793	gene_synonym	H. sapiens	55793	H. sapiens	0.0	0.0	0.0	0.0	0.0	0.0	0.0	0.0	0.0	0.0	0.0	0.0	0.0	0.0	0.0	0.0	0.0	0.0	0.0	0.0
MLLT11	10962	symbol	H. sapiens	10962	H. sapiens	0.0	0.0	0.0	0.0	0.0	0.0	0.0	0.0	0.0	0.0	0.0	0.0	0.0	0.0	0.0	0.0	0.0	0.0	0.0	0.0
PSMD4	5710	symbol	H. sapiens	5710	H. sapiens	1.0	1.0	0.0	0.0	0.0	0.0	0.0	0.0	0.0	0.0	1.0	0.0	0.0	1.0	0.0	0.0	0.0	0.0	0.0	0.0
POGZ	23126	symbol	H. sapiens	23126	H. sapiens	0.0	0.0	0.0	0.0	0.0	0.0	0.0	0.0	0.0	0.0	0.0	0.0	0.0	0.0	0.0	0.0	0.0	0.0	0.0	0.0
SNX27	81609	symbol	H. sapiens	81609	H. sapiens	0.0	0.0	0.0	1.0	0.0	0.0	0.0	0.0	1.0	0.0	0.0	0.0	0.0	0.0	0.0	0.0	0.0	0.0	0.0	0.0
S100A1	6271	symbol	H. sapiens	6271	H. sapiens	0.0	0.0	0.0	0.0	0.0	0.0	0.0	0.0	0.0	0.0	0.0	0.0	0.0	1.0	0.0	0.0	0.0	0.0	1.0	0.0
ILF2	3608	symbol	H. sapiens	3608	H. sapiens	1.0	0.0	0.0	0.0	0.0	0.0	0.0	0.0	0.0	0.0	0.0	0.0	0.0	0.0	0.0	0.0	0.0	1.0	0.0	0.0
RPS27	6232	symbol	H. sapiens	6232	H. sapiens	1.0	0.0	0.0	1.0	0.0	1.0	0.0	0.0	0.0	0.0	0.0	0.0	0.0	1.0	0.0	0.0	0.0	0.0	0.0	0.0
HAX1	10456	symbol	H. sapiens	10456	H. sapiens	0.0	1.0	0.0	0.0	0.0	0.0	1.0	0.0	0.0	1.0	0.0	0.0	0.0	0.0	0.0	0.0	0.0	0.0	0.0	0.0
KCNN3	3782	symbol	H. sapiens	3782	H. sapiens	0.0	0.0	0.0	0.0	0.0	0.0	0.0	0.0	0.0	0.0	0.0	0.0	0.0	0.0	0.0	1.0	0.0	0.0	0.0	0.0
DPM3	54344	symbol	H. sapiens	54344	H. sapiens	0.0	0.0	0.0	0.0	0.0	0.0	0.0	0.0	0.0	0.0	0.0	0.0	0.0	0.0	0.0	0.0	0.0	0.0	0.0	0.0
KRTCAP2	200185	symbol	H. sapiens	200185	H. sapiens	0.0	1.0	0.0	0.0	0.0	0.0	0.0	0.0	0.0	0.0	0.0	0.0	0.0	0.0	0.0	0.0	0.0	0.0	0.0	0.0
ASH1L	55870	symbol	H. sapiens	55870	H. sapiens	0.0	0.0	0.0	0.0	0.0	0.0	0.0	1.0	0.0	0.0	0.0	0.0	0.0	0.0	0.0	0.0	0.0	0.0	0.0	0.0
GON4L	54856	symbol	H. sapiens	54856	H. sapiens	0.0	0.0	0.0	0.0	0.0	0.0	0.0	0.0	0.0	0.0	0.0	0.0	0.0	0.0	0.0	0.0	0.0	0.0	0.0	0.0
SYT11	23208	symbol	H. sapiens	23208	H. sapiens	0.0	0.0	0.0	1.0	0.0	0.0	1.0	0.0	0.0	1.0	0.0	1.0	0.0	0.0	0.0	1.0	1.0	0.0	0.0	0.0
SSR2	6746	symbol	H. sapiens	6746	H. sapiens	1.0	0.0	0.0	0.0	0.0	0.0	0.0	0.0	1.0	0.0	0.0	0.0	0.0	0.0	0.0	0.0	0.0	0.0	0.0	0.0
PMF1	11243	symbol	H. sapiens	11243	H. sapiens	0.0	0.0	0.0	0.0	0.0	0.0	0.0	0.0	0.0	0.0	0.0	0.0	0.0	0.0	0.0	0.0	0.0	0.0	0.0	0.0
GLMP	112770	symbol	H. sapiens	112770	H. sapiens	0.0	0.0	0.0	0.0	0.0	0.0	0.0	0.0	1.0	0.0	0.0	1.0	0.0	0.0	0.0	0.0	0.0	0.0	0.0	0.0
C1orf61	10485	gene_synonym	H. sapiens	10485	H. sapiens	0.0	0.0	0.0	0.0	0.0	0.0	0.0	0.0	0.0	0.0	0.0	0.0	0.0	0.0	0.0	0.0	0.0	0.0	0.0	0.0
BCAN	63827	symbol	H. sapiens	63827	H. sapiens	0.0	0.0	0.0	1.0	0.0	0.0	0.0	0.0	0.0	0.0	0.0	1.0	0.0	0.0	0.0	0.0	0.0	0.0	1.0	0.0
MRPL24	79590	symbol	H. sapiens	79590	H. sapiens	1.0	1.0	0.0	0.0	0.0	0.0	0.0	0.0	0.0	0.0	0.0	0.0	0.0	0.0	0.0	0.0	0.0	0.0	0.0	0.0
KCNJ10	3766	symbol	H. sapiens	3766	H. sapiens	0.0	1.0	0.0	0.0	0.0	0.0	0.0	0.0	0.0	0.0	0.0	0.0	0.0	0.0	0.0	1.0	1.0	0.0	0.0	0.0
IGSF8	93185	symbol	H. sapiens	93185	H. sapiens	0.0	0.0	0.0	0.0	0.0	0.0	0.0	0.0	0.0	0.0	0.0	0.0	0.0	0.0	0.0	0.0	0.0	0.0	0.0	0.0
PEA15	8682	symbol	H. sapiens	8682	H. sapiens	0.0	0.0	0.0	0.0	0.0	0.0	0.0	1.0	0.0	0.0	0.0	0.0	0.0	1.0	0.0	0.0	0.0	0.0	0.0	0.0
UFC1	51506	symbol	H. sapiens	51506	H. sapiens	0.0	0.0	0.0	0.0	0.0	0.0	0.0	0.0	0.0	0.0	0.0	0.0	0.0	0.0	0.0	0.0	0.0	0.0	0.0	0.0
NDUFS2	4720	symbol	H. sapiens	4720	H. sapiens	0.0	1.0	0.0	0.0	0.0	0.0	0.0	0.0	0.0	0.0	0.0	0.0	0.0	0.0	0.0	0.0	0.0	0.0	0.0	1.0
PBX1	5087	symbol	H. sapiens	5087	H. sapiens	0.0	0.0	0.0	0.0	0.0	0.0	0.0	0.0	0.0	0.0	0.0	0.0	0.0	1.0	0.0	0.0	0.0	0.0	1.0	0.0
ALDH9A1	223	symbol	H. sapiens	223	H. sapiens	1.0	0.0	0.0	0.0	0.0	0.0	0.0	0.0	0.0	0.0	0.0	0.0	0.0	0.0	0.0	0.0	0.0	0.0	0.0	0.0
TMCO1	54499	symbol	H. sapiens	54499	H. sapiens	0.0	0.0	0.0	0.0	0.0	0.0	0.0	0.0	1.0	0.0	0.0	0.0	0.0	0.0	0.0	0.0	0.0	0.0	0.0	0.0
MPZL1	9019	symbol	H. sapiens	9019	H. sapiens	0.0	0.0	0.0	0.0	0.0	0.0	0.0	0.0	0.0	0.0	0.0	0.0	0.0	0.0	0.0	0.0	0.0	0.0	0.0	0.0
CACYBP	27101	symbol	H. sapiens	27101	H. sapiens	0.0	0.0	0.0	0.0	0.0	0.0	0.0	0.0	0.0	0.0	0.0	0.0	0.0	0.0	0.0	0.0	0.0	0.0	0.0	0.0
TNR	7143	symbol	H. sapiens	7143	H. sapiens	0.0	0.0	0.0	1.0	1.0	0.0	1.0	1.0	0.0	0.0	0.0	0.0	0.0	0.0	0.0	0.0	1.0	0.0	1.0	0.0
RASAL2	9462	symbol	H. sapiens	9462	H. sapiens	0.0	0.0	0.0	0.0	0.0	0.0	0.0	0.0	0.0	0.0	0.0	0.0	0.0	1.0	0.0	0.0	0.0	0.0	0.0	0.0
TOR1AIP1	26092	symbol	H. sapiens	26092	H. sapiens	0.0	1.0	0.0	0.0	0.0	0.0	0.0	0.0	1.0	0.0	0.0	0.0	0.0	0.0	0.0	0.0	0.0	0.0	0.0	0.0
GLRX2	51022	symbol	H. sapiens	51022	H. sapiens	0.0	1.0	0.0	0.0	0.0	0.0	0.0	0.0	0.0	0.0	0.0	0.0	0.0	0.0	0.0	1.0	0.0	0.0	0.0	1.0
TMEM9	252839	symbol	H. sapiens	252839	H. sapiens	0.0	0.0	0.0	0.0	0.0	0.0	0.0	0.0	0.0	0.0	0.0	1.0	0.0	0.0	0.0	0.0	0.0	0.0	0.0	0.0
NAV1	89796	symbol	H. sapiens	89796	H. sapiens	0.0	0.0	0.0	0.0	0.0	0.0	0.0	0.0	0.0	0.0	0.0	0.0	0.0	0.0	0.0	0.0	0.0	0.0	0.0	0.0
SHISA4	149345	symbol	H. sapiens	149345	H. sapiens	0.0	0.0	0.0	0.0	0.0	0.0	0.0	0.0	0.0	0.0	0.0	0.0	0.0	0.0	0.0	0.0	0.0	0.0	0.0	0.0
BTG2	7832	symbol	H. sapiens	7832	H. sapiens	0.0	0.0	0.0	0.0	0.0	0.0	0.0	0.0	0.0	0.0	0.0	0.0	1.0	0.0	0.0	0.0	0.0	0.0	1.0	0.0
CDK18	5129	symbol	H. sapiens	5129	H. sapiens	0.0	0.0	0.0	0.0	0.0	0.0	0.0	0.0	0.0	0.0	0.0	0.0	0.0	0.0	0.0	0.0	0.0	0.0	0.0	0.0
NUCKS1	64710	symbol	H. sapiens	64710	H. sapiens	0.0	0.0	0.0	0.0	0.0	0.0	0.0	0.0	0.0	0.0	0.0	0.0	0.0	0.0	0.0	0.0	0.0	0.0	0.0	0.0
EIF2D	1939	symbol	H. sapiens	1939	H. sapiens	1.0	0.0	0.0	0.0	0.0	1.0	0.0	0.0	1.0	0.0	0.0	0.0	0.0	0.0	0.0	0.0	0.0	0.0	0.0	0.0
ATF3	467	symbol	H. sapiens	467	H. sapiens	1.0	0.0	0.0	0.0	0.0	0.0	0.0	1.0	0.0	0.0	0.0	0.0	0.0	0.0	0.0	0.0	0.0	0.0	0.0	0.0
NSL1	25936	symbol	H. sapiens	25936	H. sapiens	0.0	0.0	0.0	0.0	0.0	0.0	0.0	0.0	0.0	0.0	0.0	0.0	0.0	0.0	0.0	0.0	0.0	0.0	0.0	0.0
CAPN2	824	symbol	H. sapiens	824	H. sapiens	0.0	1.0	1.0	0.0	0.0	0.0	1.0	0.0	0.0	0.0	1.0	1.0	0.0	1.0	0.0	1.0	0.0	0.0	0.0	1.0
DEGS1	8560	symbol	H. sapiens	8560	H. sapiens	1.0	1.0	0.0	0.0	0.0	0.0	0.0	0.0	0.0	0.0	0.0	0.0	0.0	0.0	0.0	0.0	0.0	1.0	0.0	0.0
CNIH4	29097	symbol	H. sapiens	29097	H. sapiens	0.0	0.0	0.0	0.0	0.0	0.0	0.0	0.0	0.0	1.0	0.0	0.0	0.0	0.0	0.0	0.0	0.0	0.0	0.0	0.0
SRP9	6726	symbol	H. sapiens	6726	H. sapiens	1.0	0.0	0.0	0.0	0.0	0.0	0.0	0.0	1.0	0.0	0.0	0.0	0.0	0.0	0.0	0.0	0.0	0.0	0.0	0.0
H3F3A	3020	gene_synonym	H. sapiens	3020	H. sapiens	1.0	0.0	0.0	0.0	0.0	0.0	0.0	0.0	0.0	0.0	0.0	0.0	0.0	1.0	0.0	0.0	0.0	0.0	0.0	0.0
GUK1	2987	symbol	H. sapiens	2987	H. sapiens	0.0	0.0	0.0	0.0	0.0	0.0	0.0	0.0	0.0	0.0	0.0	0.0	0.0	0.0	0.0	0.0	0.0	0.0	0.0	0.0
RNF187	149603	symbol	H. sapiens	149603	H. sapiens	0.0	0.0	0.0	0.0	0.0	0.0	0.0	0.0	0.0	0.0	0.0	0.0	0.0	1.0	0.0	0.0	0.0	0.0	0.0	0.0
AGT	183	symbol	H. sapiens	183	H. sapiens	0.0	1.0	0.0	0.0	1.0	0.0	1.0	1.0	1.0	0.0	0.0	0.0	0.0	0.0	0.0	0.0	0.0	0.0	0.0	0.0
ARV1	64801	symbol	H. sapiens	64801	H. sapiens	0.0	0.0	0.0	0.0	0.0	0.0	0.0	0.0	0.0	0.0	0.0	0.0	0.0	0.0	0.0	0.0	0.0	0.0	0.0	0.0
ARID4B	51742	symbol	H. sapiens	51742	H. sapiens	0.0	0.0	0.0	0.0	0.0	0.0	0.0	0.0	0.0	0.0	0.0	0.0	0.0	0.0	0.0	0.0	0.0	0.0	0.0	0.0
CEP170	9859	symbol	H. sapiens	9859	H. sapiens	0.0	0.0	0.0	0.0	0.0	0.0	0.0	0.0	0.0	0.0	0.0	0.0	0.0	0.0	0.0	0.0	0.0	0.0	0.0	0.0
SDCCAG8	10806	symbol	H. sapiens	10806	H. sapiens	0.0	0.0	0.0	0.0	1.0	0.0	0.0	0.0	0.0	0.0	0.0	0.0	0.0	0.0	0.0	0.0	0.0	0.0	0.0	0.0
COX20	116228	symbol	H. sapiens	116228	H. sapiens	1.0	1.0	0.0	0.0	0.0	0.0	0.0	0.0	0.0	0.0	0.0	0.0	0.0	1.0	0.0	0.0	0.0	0.0	0.0	0.0
TMEM18	129787	symbol	H. sapiens	129787	H. sapiens	0.0	0.0	0.0	0.0	0.0	0.0	0.0	0.0	0.0	0.0	0.0	0.0	0.0	0.0	0.0	0.0	0.0	0.0	0.0	0.0
RPS7	6201	symbol	H. sapiens	6201	H. sapiens	1.0	0.0	1.0	0.0	0.0	0.0	0.0	1.0	0.0	0.0	0.0	0.0	0.0	0.0	0.0	0.0	0.0	0.0	0.0	0.0
SOX11	6664	symbol	H. sapiens	6664	H. sapiens	0.0	0.0	0.0	0.0	0.0	0.0	0.0	0.0	0.0	0.0	0.0	0.0	1.0	0.0	0.0	0.0	0.0	0.0	0.0	0.0
YWHAQ	10971	symbol	H. sapiens	10971	H. sapiens	1.0	0.0	1.0	0.0	0.0	0.0	0.0	0.0	1.0	0.0	0.0	0.0	0.0	1.0	0.0	0.0	0.0	0.0	1.0	0.0
TAF1B	9014	symbol	H. sapiens	9014	H. sapiens	1.0	0.0	0.0	0.0	0.0	0.0	0.0	0.0	0.0	0.0	0.0	0.0	0.0	0.0	0.0	0.0	0.0	0.0	0.0	0.0
MYCNOS	10408	symbol	H. sapiens	10408	H. sapiens	0.0	0.0	0.0	0.0	0.0	0.0	0.0	0.0	0.0	0.0	0.0	0.0	0.0	0.0	0.0	0.0	0.0	0.0	0.0	0.0
FAM49A	81553	gene_synonym	H. sapiens	81553	H. sapiens	0.0	0.0	0.0	0.0	0.0	0.0	0.0	0.0	0.0	0.0	0.0	0.0	0.0	0.0	0.0	0.0	0.0	0.0	0.0	0.0
LAPTM4A	9741	symbol	H. sapiens	9741	H. sapiens	0.0	0.0	0.0	0.0	0.0	0.0	0.0	0.0	0.0	0.0	0.0	0.0	0.0	0.0	0.0	0.0	0.0	0.0	0.0	0.0
RHOB	388	symbol	H. sapiens	388	H. sapiens	1.0	0.0	1.0	0.0	0.0	0.0	0.0	0.0	1.0	0.0	0.0	0.0	0.0	0.0	0.0	0.0	0.0	0.0	0.0	1.0
SF3B6	51639	symbol	H. sapiens	51639	H. sapiens	1.0	0.0	0.0	0.0	0.0	1.0	0.0	0.0	0.0	0.0	0.0	0.0	0.0	0.0	0.0	0.0	0.0	0.0	0.0	0.0
FAM228B	375190	symbol	H. sapiens	375190	H. sapiens	0.0	0.0	0.0	0.0	0.0	0.0	0.0	0.0	0.0	0.0	0.0	0.0	0.0	0.0	0.0	0.0	0.0	0.0	0.0	0.0
DNMT3A	1788	symbol	H. sapiens	1788	H. sapiens	0.0	0.0	0.0	0.0	0.0	0.0	0.0	0.0	0.0	0.0	0.0	0.0	0.0	0.0	0.0	0.0	0.0	0.0	0.0	0.0
KIF3C	3797	symbol	H. sapiens	3797	H. sapiens	0.0	0.0	0.0	0.0	0.0	0.0	0.0	0.0	0.0	1.0	0.0	0.0	0.0	1.0	0.0	0.0	0.0	0.0	0.0	0.0
HADHA	3030	symbol	H. sapiens	3030	H. sapiens	0.0	1.0	0.0	0.0	0.0	0.0	0.0	0.0	0.0	0.0	0.0	0.0	0.0	0.0	0.0	0.0	0.0	0.0	0.0	0.0
EPT1	85465	gene_synonym	H. sapiens	85465	H. sapiens	0.0	0.0	0.0	0.0	0.0	0.0	0.0	0.0	0.0	0.0	0.0	0.0	0.0	0.0	0.0	0.0	0.0	0.0	0.0	0.0
ATRAID	51374	symbol	H. sapiens	51374	H. sapiens	0.0	0.0	0.0	0.0	0.0	0.0	0.0	0.0	0.0	0.0	0.0	1.0	1.0	0.0	0.0	0.0	0.0	0.0	0.0	0.0
PPM1G	5496	symbol	H. sapiens	5496	H. sapiens	0.0	0.0	0.0	0.0	0.0	1.0	0.0	0.0	0.0	0.0	1.0	0.0	0.0	0.0	0.0	0.0	0.0	0.0	0.0	0.0
YPEL5	51646	symbol	H. sapiens	51646	H. sapiens	0.0	0.0	0.0	0.0	0.0	0.0	0.0	0.0	0.0	0.0	0.0	0.0	0.0	0.0	0.0	0.0	0.0	1.0	0.0	0.0
DPY30	84661	symbol	H. sapiens	84661	H. sapiens	0.0	0.0	0.0	0.0	0.0	0.0	0.0	0.0	0.0	1.0	0.0	0.0	0.0	0.0	0.0	0.0	0.0	0.0	0.0	0.0
LTBP1	4052	symbol	H. sapiens	4052	H. sapiens	0.0	0.0	0.0	0.0	0.0	0.0	0.0	0.0	0.0	0.0	0.0	0.0	0.0	0.0	0.0	0.0	0.0	0.0	0.0	0.0
RP11-490M8.1						nan	nan	nan	nan	nan	nan	nan	nan	nan	nan	nan	nan	nan	nan	nan	nan	nan	nan	nan	nan
STRN	6801	symbol	H. sapiens	6801	H. sapiens	0.0	0.0	0.0	1.0	0.0	0.0	0.0	0.0	0.0	0.0	0.0	0.0	1.0	1.0	0.0	1.0	0.0	0.0	0.0	0.0
NDUFAF7	55471	symbol	H. sapiens	55471	H. sapiens	0.0	1.0	0.0	0.0	0.0	0.0	0.0	0.0	0.0	0.0	0.0	0.0	0.0	0.0	0.0	0.0	0.0	0.0	0.0	0.0
SRSF7	6432	symbol	H. sapiens	6432	H. sapiens	1.0	1.0	0.0	0.0	0.0	1.0	0.0	0.0	0.0	0.0	0.0	0.0	0.0	0.0	0.0	0.0	0.0	0.0	0.0	0.0
THUMPD2	80745	symbol	H. sapiens	80745	H. sapiens	1.0	0.0	0.0	0.0	0.0	0.0	0.0	0.0	0.0	0.0	0.0	0.0	0.0	0.0	0.0	0.0	0.0	0.0	0.0	0.0
EML4	27436	symbol	H. sapiens	27436	H. sapiens	0.0	0.0	0.0	0.0	0.0	0.0	0.0	0.0	0.0	0.0	0.0	0.0	0.0	0.0	0.0	0.0	0.0	0.0	0.0	0.0
PLEKHH2	130271	symbol	H. sapiens	130271	H. sapiens	0.0	0.0	0.0	0.0	0.0	0.0	1.0	0.0	0.0	0.0	0.0	0.0	0.0	0.0	0.0	0.0	0.0	0.0	0.0	0.0
CALM2	805	symbol	H. sapiens	805	H. sapiens	0.0	1.0	0.0	0.0	0.0	0.0	0.0	0.0	0.0	0.0	0.0	0.0	0.0	1.0	1.0	0.0	0.0	0.0	1.0	0.0
KCNK12	56660	symbol	H. sapiens	56660	H. sapiens	0.0	0.0	0.0	0.0	0.0	0.0	0.0	0.0	0.0	0.0	0.0	0.0	0.0	0.0	0.0	0.0	0.0	0.0	0.0	0.0
FOXN2	3344	symbol	H. sapiens	3344	H. sapiens	0.0	0.0	0.0	0.0	0.0	0.0	0.0	0.0	0.0	0.0	0.0	0.0	0.0	0.0	0.0	0.0	0.0	0.0	0.0	0.0
NRXN1	9378	symbol	H. sapiens	9378	H. sapiens	0.0	0.0	0.0	1.0	0.0	0.0	0.0	0.0	1.0	0.0	0.0	0.0	0.0	0.0	0.0	1.0	1.0	0.0	0.0	0.0
RPS27A	6233	symbol	H. sapiens	6233	H. sapiens	1.0	1.0	0.0	0.0	0.0	0.0	0.0	0.0	0.0	0.0	0.0	0.0	0.0	1.0	1.0	0.0	0.0	0.0	0.0	0.0
CCDC88A	55704	symbol	H. sapiens	55704	H. sapiens	0.0	0.0	0.0	0.0	1.0	0.0	1.0	0.0	1.0	0.0	0.0	0.0	0.0	0.0	0.0	0.0	0.0	0.0	0.0	0.0
PAPOLG	64895	symbol	H. sapiens	64895	H. sapiens	0.0	0.0	0.0	0.0	0.0	1.0	0.0	0.0	0.0	0.0	0.0	0.0	0.0	0.0	0.0	0.0	0.0	0.0	0.0	0.0
AHSA2	130872	gene_synonym	H. sapiens	130872	H. sapiens	0.0	0.0	0.0	0.0	0.0	0.0	0.0	0.0	0.0	0.0	0.0	0.0	0.0	0.0	0.0	0.0	0.0	0.0	0.0	0.0
MDH1	4190	symbol	H. sapiens	4190	H. sapiens	0.0	1.0	0.0	0.0	0.0	0.0	0.0	0.0	0.0	0.0	0.0	0.0	0.0	0.0	0.0	0.0	0.0	0.0	0.0	0.0
UGP2	7360	symbol	H. sapiens	7360	H. sapiens	0.0	1.0	0.0	0.0	0.0	0.0	0.0	0.0	0.0	0.0	0.0	0.0	0.0	0.0	0.0	0.0	0.0	0.0	1.0	0.0
PELI1	57162	symbol	H. sapiens	57162	H. sapiens	0.0	0.0	0.0	0.0	0.0	0.0	0.0	0.0	0.0	0.0	0.0	0.0	1.0	1.0	0.0	0.0	0.0	0.0	0.0	0.0
SLC1A4	6509	symbol	H. sapiens	6509	H. sapiens	0.0	0.0	0.0	0.0	0.0	0.0	0.0	0.0	0.0	0.0	0.0	0.0	0.0	0.0	0.0	1.0	1.0	0.0	0.0	0.0
ACTR2	10097	symbol	H. sapiens	10097	H. sapiens	1.0	0.0	1.0	0.0	1.0	0.0	0.0	1.0	0.0	0.0	0.0	1.0	0.0	0.0	0.0	0.0	0.0	1.0	0.0	0.0
AAK1	22848	symbol	H. sapiens	22848	H. sapiens	0.0	0.0	0.0	0.0	0.0	0.0	0.0	0.0	0.0	1.0	0.0	0.0	0.0	0.0	0.0	0.0	1.0	0.0	0.0	0.0
SNRNP27	11017	symbol	H. sapiens	11017	H. sapiens	1.0	0.0	0.0	0.0	0.0	1.0	0.0	0.0	0.0	0.0	0.0	0.0	0.0	0.0	0.0	0.0	0.0	0.0	0.0	0.0
RTKN	6242	symbol	H. sapiens	6242	H. sapiens	0.0	0.0	0.0	0.0	0.0	0.0	0.0	0.0	0.0	0.0	0.0	0.0	0.0	0.0	0.0	0.0	0.0	0.0	0.0	0.0
AUP1	550	symbol	H. sapiens	550	H. sapiens	0.0	0.0	0.0	0.0	0.0	0.0	0.0	0.0	1.0	0.0	0.0	0.0	0.0	1.0	0.0	0.0	0.0	0.0	0.0	0.0
HTRA2	27429	symbol	H. sapiens	27429	H. sapiens	1.0	1.0	0.0	0.0	0.0	0.0	0.0	1.0	0.0	0.0	0.0	0.0	0.0	1.0	0.0	0.0	0.0	0.0	1.0	1.0
CTNNA2	1496	symbol	H. sapiens	1496	H. sapiens	0.0	0.0	0.0	0.0	1.0	0.0	1.0	0.0	0.0	0.0	0.0	0.0	0.0	0.0	0.0	0.0	0.0	0.0	1.0	0.0
TMSB10	9168	symbol	H. sapiens	9168	H. sapiens	0.0	0.0	0.0	0.0	0.0	0.0	1.0	0.0	0.0	0.0	1.0	0.0	0.0	0.0	0.0	0.0	0.0	0.0	0.0	0.0
TGOLN2	10618	symbol	H. sapiens	10618	H. sapiens	0.0	0.0	0.0	0.0	0.0	0.0	0.0	0.0	0.0	1.0	0.0	0.0	0.0	0.0	0.0	0.0	0.0	0.0	0.0	0.0
USP39	10713	symbol	H. sapiens	10713	H. sapiens	1.0	0.0	0.0	0.0	0.0	1.0	0.0	0.0	0.0	0.0	0.0	0.0	0.0	0.0	0.0	0.0	0.0	0.0	0.0	0.0
ST3GAL5	8869	symbol	H. sapiens	8869	H. sapiens	1.0	1.0	0.0	0.0	0.0	0.0	0.0	0.0	0.0	0.0	0.0	0.0	0.0	0.0	0.0	0.0	0.0	0.0	0.0	0.0
SEMA4C	54910	symbol	H. sapiens	54910	H. sapiens	0.0	0.0	0.0	1.0	1.0	0.0	1.0	1.0	0.0	0.0	0.0	0.0	0.0	0.0	0.0	0.0	1.0	0.0	1.0	0.0
COX5B	1329	symbol	H. sapiens	1329	H. sapiens	1.0	1.0	0.0	0.0	0.0	0.0	0.0	0.0	0.0	0.0	0.0	0.0	0.0	1.0	0.0	0.0	0.0	0.0	0.0	0.0
CHST10	9486	symbol	H. sapiens	9486	H. sapiens	0.0	1.0	0.0	0.0	0.0	0.0	0.0	0.0	0.0	0.0	0.0	0.0	0.0	0.0	0.0	0.0	0.0	0.0	0.0	0.0
LINC01102	150568	symbol	H. sapiens	150568	H. sapiens	0.0	0.0	0.0	0.0	0.0	0.0	0.0	0.0	0.0	0.0	0.0	0.0	0.0	0.0	0.0	0.0	0.0	0.0	0.0	0.0
LIMS1	3987	symbol	H. sapiens	3987	H. sapiens	0.0	0.0	0.0	0.0	0.0	0.0	0.0	0.0	0.0	0.0	0.0	0.0	0.0	0.0	0.0	0.0	0.0	0.0	0.0	0.0
LINC00116	205251	gene_synonym	H. sapiens	205251	H. sapiens	0.0	1.0	0.0	0.0	0.0	0.0	0.0	0.0	0.0	0.0	0.0	0.0	0.0	0.0	0.0	0.0	0.0	0.0	0.0	0.0
ZC3H6	376940	symbol	H. sapiens	376940	H. sapiens	0.0	0.0	0.0	0.0	0.0	0.0	0.0	0.0	0.0	0.0	0.0	0.0	0.0	0.0	0.0	0.0	0.0	0.0	0.0	0.0
DBI	1622	symbol	H. sapiens	1622	H. sapiens	0.0	0.0	0.0	0.0	0.0	0.0	0.0	0.0	0.0	0.0	0.0	0.0	0.0	0.0	0.0	0.0	0.0	0.0	0.0	0.0
PTPN4	5775	symbol	H. sapiens	5775	H. sapiens	0.0	0.0	0.0	0.0	0.0	0.0	0.0	0.0	0.0	0.0	0.0	0.0	0.0	1.0	0.0	0.0	0.0	0.0	0.0	0.0
TMEM185B	79134	symbol	H. sapiens	79134	H. sapiens	0.0	0.0	0.0	0.0	0.0	0.0	0.0	0.0	0.0	0.0	0.0	0.0	0.0	0.0	0.0	0.0	0.0	0.0	0.0	0.0
IWS1	55677	symbol	H. sapiens	55677	H. sapiens	0.0	0.0	0.0	0.0	0.0	1.0	0.0	0.0	0.0	0.0	0.0	0.0	0.0	0.0	0.0	0.0	0.0	0.0	0.0	0.0
GPR17	2840	symbol	H. sapiens	2840	H. sapiens	0.0	0.0	0.0	0.0	0.0	0.0	0.0	0.0	0.0	0.0	0.0	0.0	0.0	0.0	0.0	0.0	0.0	0.0	0.0	0.0
RP11-395A13.2						nan	nan	nan	nan	nan	nan	nan	nan	nan	nan	nan	nan	nan	nan	nan	nan	nan	nan	nan	nan
MZT2B	80097	symbol	H. sapiens	80097	H. sapiens	0.0	0.0	0.0	0.0	0.0	0.0	0.0	0.0	0.0	0.0	0.0	0.0	0.0	0.0	0.0	0.0	0.0	0.0	0.0	0.0
MZT2A	653784	symbol	H. sapiens	653784	H. sapiens	0.0	0.0	0.0	0.0	0.0	0.0	0.0	0.0	0.0	0.0	0.0	0.0	0.0	0.0	0.0	0.0	0.0	0.0	0.0	0.0
LYPD1	116372	symbol	H. sapiens	116372	H. sapiens	0.0	0.0	0.0	0.0	0.0	0.0	0.0	0.0	1.0	0.0	0.0	0.0	0.0	0.0	0.0	0.0	1.0	0.0	0.0	0.0
UBXN4	23190	symbol	H. sapiens	23190	H. sapiens	0.0	0.0	0.0	0.0	0.0	0.0	0.0	0.0	0.0	0.0	0.0	0.0	0.0	1.0	0.0	0.0	0.0	0.0	0.0	0.0
DARS	1615	gene_synonym	H. sapiens	1615	H. sapiens	1.0	0.0	0.0	0.0	0.0	0.0	0.0	0.0	0.0	0.0	0.0	0.0	0.0	0.0	0.0	0.0	0.0	0.0	0.0	0.0
CACNB4	785	symbol	H. sapiens	785	H. sapiens	1.0	1.0	0.0	1.0	0.0	0.0	0.0	0.0	0.0	0.0	0.0	0.0	1.0	0.0	0.0	0.0	1.0	0.0	0.0	0.0
PSMD14	10213	symbol	H. sapiens	10213	H. sapiens	1.0	1.0	0.0	0.0	0.0	0.0	0.0	0.0	0.0	0.0	0.0	0.0	0.0	1.0	0.0	0.0	0.0	1.0	0.0	0.0
SCN1A	6323	symbol	H. sapiens	6323	H. sapiens	1.0	1.0	0.0	0.0	0.0	0.0	0.0	0.0	0.0	0.0	0.0	0.0	0.0	0.0	0.0	1.0	0.0	0.0	0.0	0.0
BBS5	129880	symbol	H. sapiens	129880	H. sapiens	0.0	0.0	0.0	0.0	0.0	0.0	0.0	0.0	0.0	0.0	0.0	0.0	0.0	0.0	0.0	0.0	0.0	0.0	0.0	0.0
SSB	6741	symbol	H. sapiens	6741	H. sapiens	1.0	0.0	0.0	0.0	0.0	1.0	0.0	0.0	1.0	0.0	0.0	0.0	0.0	0.0	0.0	0.0	0.0	0.0	0.0	0.0
GORASP2	26003	symbol	H. sapiens	26003	H. sapiens	0.0	0.0	0.0	0.0	0.0	0.0	0.0	0.0	1.0	0.0	0.0	0.0	0.0	0.0	0.0	0.0	0.0	0.0	0.0	0.0
ATF2	1386	symbol	H. sapiens	1386	H. sapiens	1.0	1.0	0.0	0.0	0.0	1.0	0.0	0.0	1.0	0.0	1.0	0.0	1.0	1.0	1.0	0.0	0.0	0.0	1.0	1.0
NFE2L2	4780	symbol	H. sapiens	4780	H. sapiens	1.0	1.0	0.0	0.0	1.0	0.0	0.0	1.0	0.0	0.0	0.0	0.0	0.0	1.0	0.0	0.0	0.0	0.0	0.0	1.0
PRKRA	8575	symbol	H. sapiens	8575	H. sapiens	1.0	0.0	0.0	0.0	0.0	0.0	0.0	1.0	0.0	0.0	1.0	0.0	1.0	0.0	0.0	0.0	0.0	0.0	0.0	1.0
UBE2E3	10477	symbol	H. sapiens	10477	H. sapiens	0.0	0.0	0.0	0.0	0.0	0.0	0.0	0.0	0.0	0.0	0.0	0.0	0.0	1.0	0.0	0.0	0.0	0.0	0.0	0.0
ITGAV	3685	symbol	H. sapiens	3685	H. sapiens	1.0	0.0	1.0	0.0	0.0	0.0	1.0	1.0	0.0	0.0	1.0	0.0	0.0	1.0	1.0	0.0	0.0	1.0	0.0	0.0
OSGEPL1	64172	symbol	H. sapiens	64172	H. sapiens	1.0	0.0	0.0	0.0	0.0	0.0	0.0	0.0	0.0	0.0	0.0	0.0	0.0	0.0	0.0	0.0	0.0	0.0	0.0	0.0
C2orf88	84281	symbol	H. sapiens	84281	H. sapiens	0.0	0.0	0.0	0.0	0.0	0.0	0.0	0.0	0.0	0.0	0.0	0.0	0.0	0.0	0.0	0.0	0.0	0.0	0.0	0.0
ANKRD44	91526	symbol	H. sapiens	91526	H. sapiens	0.0	0.0	0.0	0.0	0.0	0.0	0.0	0.0	0.0	0.0	0.0	0.0	0.0	0.0	0.0	0.0	0.0	0.0	0.0	0.0
SF3B1	23451	symbol	H. sapiens	23451	H. sapiens	1.0	0.0	0.0	0.0	0.0	1.0	0.0	0.0	0.0	0.0	0.0	0.0	0.0	0.0	0.0	0.0	0.0	0.0	0.0	0.0
HSPE1	3336	symbol	H. sapiens	3336	H. sapiens	0.0	0.0	0.0	0.0	0.0	0.0	0.0	0.0	0.0	0.0	0.0	0.0	0.0	0.0	0.0	0.0	0.0	0.0	0.0	0.0
BZW1	9689	symbol	H. sapiens	9689	H. sapiens	0.0	0.0	0.0	0.0	0.0	0.0	0.0	0.0	0.0	0.0	0.0	0.0	0.0	0.0	0.0	0.0	0.0	0.0	0.0	0.0
NDUFB3	4709	symbol	H. sapiens	4709	H. sapiens	0.0	1.0	0.0	0.0	0.0	0.0	0.0	0.0	0.0	0.0	0.0	0.0	0.0	0.0	0.0	0.0	0.0	0.0	0.0	0.0
BMPR2	659	symbol	H. sapiens	659	H. sapiens	0.0	1.0	0.0	1.0	1.0	0.0	1.0	0.0	0.0	0.0	0.0	0.0	1.0	0.0	0.0	1.0	0.0	0.0	0.0	0.0
ABI2	10152	symbol	H. sapiens	10152	H. sapiens	0.0	0.0	0.0	1.0	1.0	0.0	1.0	0.0	0.0	0.0	0.0	0.0	0.0	0.0	1.0	1.0	0.0	0.0	0.0	0.0
MAP2	4133	symbol	H. sapiens	4133	H. sapiens	0.0	0.0	0.0	0.0	1.0	0.0	1.0	0.0	0.0	0.0	0.0	0.0	0.0	0.0	0.0	1.0	0.0	0.0	0.0	0.0
ERBB4	2066	symbol	H. sapiens	2066	H. sapiens	0.0	1.0	0.0	1.0	0.0	0.0	0.0	0.0	1.0	0.0	0.0	0.0	1.0	1.0	1.0	0.0	1.0	0.0	1.0	0.0
RPL37A	6168	symbol	H. sapiens	6168	H. sapiens	1.0	0.0	1.0	0.0	0.0	0.0	0.0	0.0	0.0	0.0	0.0	0.0	0.0	0.0	0.0	0.0	0.0	0.0	0.0	0.0
ARPC2	10109	symbol	H. sapiens	10109	H. sapiens	1.0	0.0	1.0	1.0	1.0	0.0	1.0	0.0	0.0	0.0	0.0	0.0	0.0	0.0	0.0	0.0	0.0	0.0	0.0	0.0
TMBIM1	64114	symbol	H. sapiens	64114	H. sapiens	0.0	0.0	0.0	0.0	0.0	0.0	0.0	1.0	0.0	0.0	0.0	1.0	0.0	0.0	0.0	0.0	0.0	1.0	0.0	0.0
CYP27A1	1593	symbol	H. sapiens	1593	H. sapiens	0.0	1.0	0.0	0.0	0.0	0.0	0.0	0.0	0.0	0.0	0.0	0.0	0.0	0.0	0.0	0.0	0.0	0.0	0.0	0.0
SPEG	10290	symbol	H. sapiens	10290	H. sapiens	0.0	0.0	0.0	0.0	0.0	0.0	0.0	0.0	0.0	0.0	0.0	0.0	0.0	0.0	0.0	0.0	0.0	0.0	0.0	0.0
SERPINE2	5270	symbol	H. sapiens	5270	H. sapiens	0.0	0.0	0.0	0.0	0.0	0.0	0.0	1.0	0.0	0.0	0.0	0.0	1.0	1.0	0.0	0.0	0.0	0.0	1.0	0.0
COL4A3	1285	symbol	H. sapiens	1285	H. sapiens	1.0	0.0	0.0	0.0	0.0	0.0	0.0	0.0	0.0	0.0	0.0	0.0	1.0	0.0	1.0	0.0	0.0	0.0	0.0	0.0
SPHKAP	80309	symbol	H. sapiens	80309	H. sapiens	0.0	0.0	0.0	0.0	0.0	0.0	0.0	0.0	0.0	0.0	0.0	0.0	0.0	0.0	0.0	0.0	0.0	0.0	0.0	0.0
DNER	92737	symbol	H. sapiens	92737	H. sapiens	0.0	0.0	0.0	0.0	0.0	0.0	0.0	0.0	0.0	0.0	0.0	0.0	0.0	1.0	0.0	1.0	0.0	0.0	0.0	0.0
ITM2C	81618	symbol	H. sapiens	81618	H. sapiens	0.0	0.0	0.0	0.0	1.0	0.0	1.0	1.0	0.0	0.0	0.0	1.0	0.0	0.0	0.0	0.0	0.0	0.0	0.0	0.0
PSMD1	5707	symbol	H. sapiens	5707	H. sapiens	1.0	1.0	0.0	0.0	0.0	0.0	0.0	0.0	0.0	0.0	0.0	1.0	0.0	1.0	0.0	0.0	0.0	1.0	0.0	0.0
PTMA	5757	symbol	H. sapiens	5757	H. sapiens	0.0	0.0	0.0	0.0	0.0	0.0	0.0	0.0	0.0	0.0	1.0	0.0	0.0	0.0	0.0	0.0	0.0	0.0	0.0	0.0
COPS8	10920	symbol	H. sapiens	10920	H. sapiens	0.0	0.0	0.0	0.0	0.0	0.0	0.0	0.0	0.0	0.0	0.0	0.0	1.0	1.0	0.0	0.0	0.0	0.0	0.0	0.0
RAMP1	10267	symbol	H. sapiens	10267	H. sapiens	0.0	0.0	0.0	0.0	0.0	0.0	0.0	0.0	0.0	0.0	0.0	0.0	0.0	0.0	0.0	0.0	0.0	0.0	0.0	0.0
KIF1A	547	symbol	H. sapiens	547	H. sapiens	0.0	0.0	0.0	0.0	1.0	0.0	0.0	0.0	0.0	0.0	0.0	0.0	0.0	0.0	0.0	1.0	0.0	0.0	0.0	0.0
2-Sep						nan	nan	nan	nan	nan	nan	nan	nan	nan	nan	nan	nan	nan	nan	nan	nan	nan	nan	nan	nan
ATG4B	23192	symbol	H. sapiens	23192	H. sapiens	0.0	1.0	0.0	0.0	0.0	0.0	0.0	0.0	0.0	0.0	0.0	0.0	0.0	0.0	0.0	0.0	0.0	0.0	0.0	0.0
D2HGDH	728294	symbol	H. sapiens	728294	H. sapiens	0.0	0.0	0.0	0.0	0.0	0.0	0.0	0.0	0.0	0.0	0.0	0.0	0.0	0.0	0.0	0.0	0.0	0.0	0.0	0.0
NEU4	129807	symbol	H. sapiens	129807	H. sapiens	1.0	1.0	0.0	0.0	1.0	0.0	1.0	0.0	0.0	0.0	0.0	1.0	0.0	1.0	0.0	0.0	0.0	0.0	0.0	0.0
CRBN	51185	symbol	H. sapiens	51185	H. sapiens	0.0	0.0	0.0	0.0	0.0	0.0	0.0	0.0	0.0	0.0	0.0	0.0	0.0	1.0	0.0	0.0	0.0	0.0	0.0	0.0
SETD5	55209	symbol	H. sapiens	55209	H. sapiens	0.0	0.0	0.0	0.0	0.0	0.0	0.0	0.0	0.0	0.0	0.0	0.0	0.0	0.0	0.0	0.0	0.0	0.0	0.0	0.0
CAMK1	8536	symbol	H. sapiens	8536	H. sapiens	0.0	0.0	0.0	1.0	1.0	0.0	0.0	0.0	0.0	0.0	0.0	0.0	0.0	0.0	0.0	0.0	0.0	0.0	0.0	0.0
BRK1	55845	symbol	H. sapiens	55845	H. sapiens	0.0	0.0	0.0	0.0	1.0	0.0	1.0	0.0	0.0	0.0	0.0	0.0	0.0	0.0	1.0	0.0	0.0	0.0	0.0	0.0
SLC6A1	6529	symbol	H. sapiens	6529	H. sapiens	0.0	0.0	0.0	1.0	0.0	0.0	0.0	0.0	0.0	0.0	0.0	0.0	0.0	0.0	0.0	1.0	1.0	0.0	0.0	0.0
VGLL4	9686	symbol	H. sapiens	9686	H. sapiens	0.0	0.0	0.0	0.0	0.0	0.0	0.0	0.0	0.0	0.0	0.0	0.0	0.0	0.0	0.0	0.0	0.0	0.0	0.0	0.0
RPL32	6161	symbol	H. sapiens	6161	H. sapiens	1.0	0.0	0.0	0.0	0.0	0.0	0.0	0.0	0.0	0.0	0.0	0.0	0.0	0.0	0.0	0.0	0.0	0.0	0.0	0.0
LSM3	27258	symbol	H. sapiens	27258	H. sapiens	1.0	0.0	0.0	0.0	0.0	1.0	0.0	0.0	0.0	0.0	0.0	0.0	0.0	0.0	0.0	0.0	0.0	0.0	0.0	0.0
BTD	686	symbol	H. sapiens	686	H. sapiens	0.0	0.0	0.0	0.0	0.0	0.0	0.0	0.0	0.0	0.0	0.0	0.0	0.0	0.0	0.0	0.0	0.0	0.0	0.0	0.0
RAB5A	5868	symbol	H. sapiens	5868	H. sapiens	0.0	1.0	0.0	1.0	1.0	0.0	1.0	0.0	1.0	1.0	1.0	0.0	0.0	0.0	0.0	1.0	1.0	0.0	0.0	0.0
KAT2B	8850	symbol	H. sapiens	8850	H. sapiens	0.0	0.0	0.0	0.0	0.0	0.0	1.0	1.0	0.0	0.0	0.0	0.0	1.0	1.0	0.0	0.0	0.0	0.0	0.0	0.0
UBE2E2	7325	symbol	H. sapiens	7325	H. sapiens	0.0	0.0	0.0	0.0	0.0	0.0	0.0	0.0	0.0	0.0	0.0	0.0	0.0	1.0	0.0	0.0	0.0	0.0	0.0	0.0
RPL15	6138	symbol	H. sapiens	6138	H. sapiens	1.0	0.0	0.0	0.0	0.0	0.0	0.0	0.0	0.0	0.0	0.0	0.0	0.0	0.0	0.0	0.0	0.0	0.0	0.0	0.0
STT3B	201595	symbol	H. sapiens	201595	H. sapiens	0.0	1.0	0.0	0.0	0.0	0.0	0.0	0.0	0.0	0.0	0.0	0.0	0.0	1.0	0.0	0.0	0.0	0.0	0.0	0.0
RPSA	3921	symbol	H. sapiens	3921	H. sapiens	1.0	0.0	0.0	0.0	0.0	1.0	0.0	0.0	0.0	0.0	0.0	0.0	0.0	0.0	0.0	0.0	0.0	0.0	0.0	0.0
MYRIP	25924	symbol	H. sapiens	25924	H. sapiens	0.0	0.0	0.0	0.0	0.0	0.0	0.0	0.0	0.0	0.0	0.0	0.0	0.0	0.0	0.0	0.0	0.0	0.0	0.0	0.0
EIF1B	10289	symbol	H. sapiens	10289	H. sapiens	1.0	0.0	0.0	0.0	0.0	0.0	0.0	0.0	0.0	0.0	0.0	0.0	0.0	0.0	0.0	0.0	0.0	0.0	0.0	0.0
RPL14	9045	symbol	H. sapiens	9045	H. sapiens	1.0	0.0	0.0	1.0	0.0	0.0	0.0	0.0	0.0	0.0	0.0	0.0	0.0	0.0	0.0	0.0	0.0	0.0	0.0	0.0
KIAA1143	57456	symbol	H. sapiens	57456	H. sapiens	0.0	0.0	0.0	0.0	0.0	0.0	0.0	0.0	0.0	0.0	0.0	0.0	0.0	0.0	0.0	0.0	0.0	0.0	0.0	0.0
TMEM158	25907	symbol	H. sapiens	25907	H. sapiens	0.0	0.0	0.0	0.0	0.0	0.0	0.0	0.0	0.0	0.0	0.0	0.0	0.0	0.0	0.0	0.0	0.0	0.0	0.0	0.0
CSPG5	10675	symbol	H. sapiens	10675	H. sapiens	0.0	0.0	0.0	1.0	0.0	0.0	0.0	0.0	0.0	0.0	0.0	1.0	0.0	0.0	0.0	0.0	0.0	0.0	0.0	0.0
MAP4	4134	symbol	H. sapiens	4134	H. sapiens	0.0	0.0	0.0	0.0	1.0	0.0	1.0	0.0	0.0	0.0	0.0	0.0	0.0	0.0	0.0	0.0	0.0	0.0	0.0	0.0
TMA7	51372	symbol	H. sapiens	51372	H. sapiens	0.0	0.0	0.0	0.0	0.0	0.0	0.0	0.0	0.0	0.0	0.0	0.0	0.0	0.0	0.0	0.0	0.0	0.0	0.0	0.0
PRKAR2A	5576	symbol	H. sapiens	5576	H. sapiens	1.0	0.0	1.0	0.0	0.0	0.0	0.0	0.0	0.0	0.0	0.0	0.0	0.0	1.0	0.0	0.0	0.0	0.0	0.0	0.0
RBM6	10180	symbol	H. sapiens	10180	H. sapiens	0.0	0.0	0.0	0.0	0.0	0.0	0.0	0.0	0.0	0.0	0.0	0.0	0.0	0.0	0.0	0.0	0.0	0.0	0.0	0.0
PCBP4	57060	symbol	H. sapiens	57060	H. sapiens	0.0	0.0	0.0	0.0	0.0	0.0	0.0	0.0	0.0	0.0	0.0	0.0	0.0	1.0	0.0	0.0	0.0	0.0	0.0	0.0
DUSP7	1849	symbol	H. sapiens	1849	H. sapiens	0.0	0.0	0.0	0.0	0.0	0.0	0.0	1.0	0.0	0.0	0.0	0.0	0.0	1.0	1.0	0.0	0.0	0.0	0.0	0.0
ALAS1	211	symbol	H. sapiens	211	H. sapiens	0.0	1.0	0.0	0.0	0.0	0.0	0.0	0.0	0.0	0.0	0.0	0.0	0.0	0.0	0.0	0.0	0.0	0.0	0.0	0.0
PBRM1	55193	symbol	H. sapiens	55193	H. sapiens	0.0	0.0	0.0	0.0	0.0	0.0	0.0	1.0	0.0	0.0	0.0	0.0	1.0	1.0	0.0	0.0	0.0	0.0	0.0	0.0
SPCS1	28972	symbol	H. sapiens	28972	H. sapiens	1.0	0.0	0.0	0.0	0.0	0.0	0.0	0.0	1.0	0.0	0.0	0.0	0.0	1.0	0.0	0.0	0.0	0.0	0.0	0.0
SELK	58515	gene_synonym	H. sapiens	58515	H. sapiens	0.0	0.0	0.0	0.0	0.0	0.0	0.0	0.0	0.0	0.0	0.0	0.0	0.0	0.0	0.0	0.0	0.0	0.0	0.0	1.0
LRTM1	57408	symbol	H. sapiens	57408	H. sapiens	0.0	0.0	0.0	0.0	0.0	0.0	0.0	0.0	0.0	0.0	0.0	0.0	0.0	0.0	0.0	0.0	0.0	0.0	0.0	0.0
CCDC66	285331	symbol	H. sapiens	285331	H. sapiens	0.0	0.0	0.0	0.0	0.0	0.0	0.0	0.0	0.0	0.0	0.0	0.0	0.0	0.0	0.0	0.0	0.0	0.0	0.0	0.0
ARF4	378	symbol	H. sapiens	378	H. sapiens	0.0	0.0	0.0	1.0	0.0	0.0	0.0	0.0	1.0	0.0	1.0	0.0	0.0	0.0	0.0	1.0	0.0	0.0	0.0	0.0
ARL6IP5	10550	symbol	H. sapiens	10550	H. sapiens	0.0	0.0	0.0	0.0	0.0	0.0	0.0	1.0	1.0	0.0	0.0	0.0	0.0	0.0	0.0	0.0	1.0	0.0	0.0	1.0
CGGBP1	8545	symbol	H. sapiens	8545	H. sapiens	0.0	0.0	0.0	0.0	0.0	0.0	0.0	0.0	0.0	0.0	0.0	0.0	0.0	0.0	0.0	0.0	0.0	0.0	0.0	0.0
C3orf38	285237	symbol	H. sapiens	285237	H. sapiens	0.0	0.0	0.0	0.0	0.0	0.0	0.0	0.0	0.0	0.0	0.0	0.0	0.0	0.0	0.0	0.0	0.0	0.0	0.0	0.0
CLDND1	56650	symbol	H. sapiens	56650	H. sapiens	0.0	0.0	0.0	0.0	0.0	0.0	0.0	0.0	0.0	0.0	0.0	0.0	0.0	0.0	0.0	0.0	0.0	0.0	0.0	0.0
RPL24	6152	symbol	H. sapiens	6152	H. sapiens	1.0	0.0	0.0	0.0	0.0	0.0	0.0	0.0	0.0	0.0	0.0	0.0	0.0	0.0	0.0	0.0	0.0	0.0	0.0	0.0
NXPE3	91775	symbol	H. sapiens	91775	H. sapiens	0.0	0.0	0.0	0.0	0.0	0.0	0.0	0.0	0.0	0.0	0.0	0.0	0.0	0.0	0.0	0.0	0.0	0.0	0.0	0.0
NFKBIZ	64332	symbol	H. sapiens	64332	H. sapiens	0.0	0.0	0.0	0.0	0.0	1.0	0.0	0.0	0.0	0.0	0.0	0.0	0.0	0.0	0.0	0.0	0.0	0.0	0.0	0.0
CD47	961	symbol	H. sapiens	961	H. sapiens	0.0	0.0	0.0	0.0	0.0	0.0	1.0	0.0	0.0	0.0	0.0	0.0	0.0	0.0	0.0	0.0	0.0	1.0	0.0	0.0
CD200	4345	symbol	H. sapiens	4345	H. sapiens	0.0	0.0	0.0	0.0	0.0	0.0	0.0	0.0	0.0	0.0	0.0	0.0	0.0	0.0	0.0	0.0	0.0	0.0	0.0	0.0
ATG3	64422	symbol	H. sapiens	64422	H. sapiens	0.0	1.0	0.0	0.0	1.0	0.0	1.0	0.0	1.0	0.0	0.0	0.0	0.0	0.0	0.0	0.0	0.0	0.0	0.0	0.0
C3orf17	25871	gene_synonym	H. sapiens	25871	H. sapiens	0.0	0.0	0.0	0.0	0.0	0.0	0.0	0.0	0.0	0.0	0.0	0.0	0.0	0.0	0.0	0.0	0.0	0.0	0.0	0.0
QTRTD1	79691	gene_synonym	H. sapiens	79691	H. sapiens	1.0	1.0	0.0	0.0	0.0	0.0	0.0	0.0	0.0	0.0	0.0	0.0	0.0	0.0	0.0	0.0	0.0	0.0	0.0	0.0
ZBTB20	26137	symbol	H. sapiens	26137	H. sapiens	0.0	0.0	0.0	0.0	0.0	0.0	0.0	0.0	0.0	0.0	0.0	0.0	0.0	0.0	0.0	0.0	0.0	0.0	0.0	0.0
LSAMP	4045	symbol	H. sapiens	4045	H. sapiens	0.0	0.0	0.0	0.0	0.0	0.0	0.0	0.0	0.0	0.0	0.0	0.0	0.0	0.0	0.0	0.0	0.0	0.0	0.0	0.0
NDUFB4	4710	symbol	H. sapiens	4710	H. sapiens	0.0	1.0	0.0	0.0	0.0	0.0	0.0	0.0	0.0	0.0	0.0	0.0	0.0	0.0	0.0	0.0	0.0	0.0	0.0	1.0
CCDC14	64770	symbol	H. sapiens	64770	H. sapiens	0.0	0.0	0.0	0.0	0.0	0.0	0.0	0.0	1.0	0.0	0.0	0.0	0.0	0.0	0.0	0.0	0.0	0.0	1.0	0.0
SLC12A8	84561	symbol	H. sapiens	84561	H. sapiens	0.0	0.0	0.0	0.0	0.0	0.0	0.0	0.0	0.0	0.0	0.0	0.0	0.0	0.0	0.0	0.0	0.0	0.0	0.0	0.0
SNX4	8723	symbol	H. sapiens	8723	H. sapiens	0.0	0.0	0.0	0.0	0.0	0.0	0.0	0.0	1.0	0.0	0.0	0.0	0.0	0.0	0.0	0.0	1.0	0.0	0.0	0.0
PODXL2	50512	symbol	H. sapiens	50512	H. sapiens	0.0	0.0	0.0	0.0	0.0	0.0	0.0	0.0	0.0	0.0	0.0	0.0	0.0	0.0	0.0	0.0	0.0	0.0	0.0	0.0
MGLL	11343	symbol	H. sapiens	11343	H. sapiens	0.0	1.0	0.0	0.0	0.0	0.0	0.0	0.0	0.0	0.0	0.0	0.0	0.0	0.0	0.0	0.0	0.0	0.0	0.0	0.0
EEFSEC	60678	symbol	H. sapiens	60678	H. sapiens	1.0	0.0	0.0	0.0	0.0	0.0	0.0	0.0	0.0	0.0	0.0	0.0	0.0	0.0	0.0	0.0	0.0	0.0	0.0	0.0
RAB7A	7879	symbol	H. sapiens	7879	H. sapiens	0.0	1.0	0.0	0.0	0.0	0.0	1.0	0.0	1.0	1.0	0.0	1.0	0.0	1.0	0.0	0.0	1.0	1.0	0.0	0.0
CNBP	7555	symbol	H. sapiens	7555	H. sapiens	1.0	0.0	0.0	0.0	0.0	0.0	0.0	0.0	0.0	0.0	0.0	0.0	0.0	0.0	0.0	0.0	0.0	0.0	0.0	0.0
H1FX	8971	gene_synonym	H. sapiens	8971	H. sapiens	0.0	0.0	0.0	0.0	0.0	0.0	0.0	0.0	0.0	0.0	0.0	0.0	0.0	0.0	0.0	0.0	0.0	0.0	0.0	0.0
TMCC1	23023	symbol	H. sapiens	23023	H. sapiens	0.0	0.0	0.0	0.0	0.0	0.0	0.0	0.0	0.0	0.0	0.0	0.0	0.0	0.0	0.0	0.0	0.0	0.0	0.0	0.0
PLOD2	5352	symbol	H. sapiens	5352	H. sapiens	0.0	0.0	0.0	0.0	0.0	0.0	0.0	0.0	0.0	0.0	0.0	0.0	0.0	0.0	0.0	0.0	0.0	0.0	0.0	0.0
COMMD2	51122	symbol	H. sapiens	51122	H. sapiens	0.0	0.0	0.0	0.0	0.0	0.0	0.0	0.0	0.0	0.0	0.0	0.0	0.0	1.0	0.0	0.0	0.0	0.0	0.0	0.0
RNF13	11342	symbol	H. sapiens	11342	H. sapiens	0.0	0.0	0.0	0.0	0.0	0.0	0.0	0.0	0.0	0.0	0.0	0.0	0.0	1.0	0.0	0.0	0.0	0.0	0.0	0.0
SERP1	27230	symbol	H. sapiens	27230	H. sapiens	1.0	1.0	0.0	0.0	0.0	0.0	0.0	0.0	0.0	0.0	0.0	0.0	0.0	0.0	0.0	0.0	0.0	0.0	0.0	0.0
MED12L	116931	symbol	H. sapiens	116931	H. sapiens	0.0	0.0	0.0	0.0	0.0	0.0	0.0	0.0	0.0	0.0	0.0	0.0	0.0	0.0	0.0	0.0	0.0	0.0	0.0	0.0
SSR3	6747	symbol	H. sapiens	6747	H. sapiens	1.0	0.0	0.0	0.0	0.0	0.0	0.0	0.0	1.0	0.0	1.0	0.0	0.0	0.0	0.0	0.0	0.0	0.0	0.0	0.0
CCNL1	57018	symbol	H. sapiens	57018	H. sapiens	0.0	0.0	0.0	0.0	0.0	0.0	0.0	0.0	0.0	0.0	0.0	0.0	0.0	0.0	0.0	0.0	0.0	0.0	0.0	0.0
B3GALNT1	8706	symbol	H. sapiens	8706	H. sapiens	0.0	1.0	0.0	0.0	0.0	0.0	0.0	0.0	0.0	0.0	0.0	0.0	0.0	0.0	0.0	0.0	0.0	0.0	0.0	0.0
PDCD10	11235	symbol	H. sapiens	11235	H. sapiens	0.0	0.0	0.0	0.0	0.0	0.0	0.0	1.0	0.0	0.0	0.0	0.0	1.0	0.0	0.0	0.0	0.0	0.0	0.0	1.0
SKIL	6498	symbol	H. sapiens	6498	H. sapiens	0.0	0.0	0.0	0.0	1.0	0.0	0.0	1.0	0.0	0.0	0.0	0.0	0.0	0.0	0.0	0.0	0.0	0.0	0.0	0.0
NLGN1	22871	symbol	H. sapiens	22871	H. sapiens	0.0	0.0	0.0	1.0	1.0	0.0	1.0	0.0	1.0	0.0	0.0	0.0	0.0	0.0	0.0	1.0	1.0	0.0	0.0	0.0
TBL1XR1	79718	symbol	H. sapiens	79718	H. sapiens	1.0	0.0	0.0	0.0	0.0	0.0	0.0	0.0	0.0	0.0	0.0	0.0	0.0	1.0	0.0	0.0	0.0	0.0	0.0	0.0
ZMAT3	64393	symbol	H. sapiens	64393	H. sapiens	0.0	0.0	0.0	0.0	0.0	0.0	0.0	0.0	0.0	0.0	0.0	0.0	0.0	0.0	0.0	0.0	0.0	0.0	0.0	0.0
SOX2	6657	symbol	H. sapiens	6657	H. sapiens	0.0	0.0	0.0	0.0	0.0	0.0	0.0	0.0	0.0	0.0	0.0	0.0	1.0	1.0	0.0	0.0	0.0	0.0	1.0	0.0
KLHL24	54800	symbol	H. sapiens	54800	H. sapiens	0.0	0.0	0.0	0.0	0.0	0.0	0.0	0.0	0.0	0.0	0.0	0.0	0.0	0.0	0.0	1.0	0.0	0.0	0.0	0.0
PARL	55486	symbol	H. sapiens	55486	H. sapiens	1.0	1.0	0.0	0.0	0.0	0.0	1.0	1.0	0.0	0.0	0.0	0.0	0.0	0.0	0.0	0.0	0.0	0.0	0.0	0.0
AP2M1	1173	symbol	H. sapiens	1173	H. sapiens	1.0	1.0	0.0	1.0	0.0	0.0	1.0	0.0	1.0	1.0	0.0	1.0	0.0	1.0	1.0	0.0	1.0	0.0	0.0	0.0
CAMK2N2	94032	symbol	H. sapiens	94032	H. sapiens	0.0	0.0	0.0	0.0	0.0	0.0	0.0	0.0	0.0	0.0	0.0	0.0	0.0	0.0	0.0	0.0	0.0	0.0	0.0	0.0
POLR2H	5437	symbol	H. sapiens	5437	H. sapiens	1.0	1.0	0.0	0.0	0.0	1.0	0.0	0.0	0.0	0.0	0.0	0.0	0.0	1.0	1.0	0.0	0.0	0.0	0.0	0.0
MAP3K13	9175	symbol	H. sapiens	9175	H. sapiens	0.0	0.0	0.0	0.0	1.0	0.0	1.0	0.0	0.0	0.0	0.0	0.0	0.0	0.0	0.0	0.0	0.0	0.0	0.0	0.0
TRA2B	6434	symbol	H. sapiens	6434	H. sapiens	1.0	1.0	0.0	0.0	0.0	1.0	0.0	0.0	0.0	0.0	0.0	0.0	0.0	0.0	0.0	0.0	0.0	0.0	1.0	0.0
EIF4A2	1974	symbol	H. sapiens	1974	H. sapiens	1.0	0.0	0.0	0.0	0.0	0.0	0.0	0.0	0.0	0.0	0.0	0.0	0.0	1.0	0.0	0.0	0.0	0.0	0.0	0.0
IL1RAP	3556	symbol	H. sapiens	3556	H. sapiens	0.0	0.0	0.0	1.0	0.0	0.0	0.0	0.0	0.0	0.0	0.0	0.0	0.0	1.0	0.0	0.0	1.0	0.0	0.0	0.0
CCDC50	152137	symbol	H. sapiens	152137	H. sapiens	0.0	0.0	0.0	0.0	0.0	0.0	0.0	0.0	0.0	0.0	0.0	0.0	0.0	0.0	0.0	0.0	0.0	0.0	0.0	0.0
FGF12	2257	symbol	H. sapiens	2257	H. sapiens	0.0	0.0	0.0	0.0	0.0	0.0	0.0	0.0	0.0	0.0	0.0	0.0	0.0	0.0	0.0	0.0	1.0	0.0	0.0	0.0
HES1	3280	symbol	H. sapiens	3280	H. sapiens	0.0	0.0	0.0	0.0	1.0	0.0	1.0	0.0	0.0	0.0	0.0	0.0	1.0	1.0	0.0	0.0	0.0	0.0	1.0	0.0
APOD	347	symbol	H. sapiens	347	H. sapiens	1.0	0.0	0.0	0.0	0.0	0.0	1.0	0.0	0.0	0.0	0.0	0.0	1.0	0.0	0.0	1.0	0.0	0.0	1.0	1.0
RPL35A	6165	symbol	H. sapiens	6165	H. sapiens	1.0	0.0	0.0	0.0	0.0	0.0	0.0	0.0	0.0	0.0	0.0	0.0	0.0	0.0	0.0	0.0	0.0	0.0	0.0	0.0
ATP5I	521	gene_synonym	H. sapiens	521	H. sapiens	0.0	1.0	0.0	0.0	0.0	0.0	0.0	0.0	0.0	0.0	0.0	0.0	0.0	0.0	0.0	0.0	0.0	0.0	0.0	0.0
CPLX1	10815	symbol	H. sapiens	10815	H. sapiens	0.0	0.0	0.0	1.0	0.0	0.0	0.0	0.0	0.0	0.0	0.0	0.0	0.0	0.0	0.0	1.0	1.0	0.0	0.0	0.0
CTBP1-AS2	92070	gene_synonym	H. sapiens	92070	H. sapiens	0.0	0.0	0.0	0.0	0.0	0.0	0.0	0.0	0.0	0.0	0.0	0.0	0.0	0.0	0.0	0.0	0.0	0.0	0.0	0.0
C4orf48	401115	symbol	H. sapiens	401115	H. sapiens	0.0	0.0	0.0	0.0	0.0	0.0	0.0	0.0	0.0	0.0	0.0	0.0	0.0	0.0	0.0	0.0	0.0	0.0	0.0	0.0
NAT8L	339983	symbol	H. sapiens	339983	H. sapiens	0.0	1.0	0.0	0.0	0.0	0.0	0.0	0.0	0.0	0.0	0.0	0.0	0.0	0.0	0.0	0.0	0.0	0.0	0.0	0.0
ADD1	118	symbol	H. sapiens	118	H. sapiens	1.0	0.0	1.0	1.0	0.0	0.0	1.0	0.0	0.0	0.0	0.0	0.0	0.0	1.0	0.0	0.0	0.0	0.0	0.0	0.0
LRPAP1	4043	symbol	H. sapiens	4043	H. sapiens	0.0	0.0	0.0	0.0	0.0	0.0	1.0	0.0	0.0	0.0	0.0	0.0	0.0	0.0	0.0	0.0	0.0	0.0	0.0	0.0
MSX1	4487	symbol	H. sapiens	4487	H. sapiens	0.0	0.0	0.0	0.0	0.0	0.0	0.0	1.0	1.0	0.0	0.0	0.0	1.0	0.0	0.0	0.0	0.0	0.0	1.0	0.0
MRFAP1	93621	symbol	H. sapiens	93621	H. sapiens	0.0	0.0	0.0	0.0	0.0	0.0	0.0	0.0	0.0	0.0	0.0	0.0	0.0	0.0	0.0	0.0	0.0	0.0	0.0	0.0
MRFAP1L1	114932	symbol	H. sapiens	114932	H. sapiens	0.0	0.0	0.0	0.0	0.0	0.0	0.0	0.0	0.0	0.0	0.0	0.0	0.0	0.0	0.0	0.0	0.0	0.0	0.0	0.0
AFAP1	60312	symbol	H. sapiens	60312	H. sapiens	0.0	0.0	1.0	0.0	0.0	0.0	0.0	0.0	0.0	0.0	0.0	0.0	0.0	0.0	0.0	0.0	0.0	0.0	0.0	0.0
FBXL5	26234	symbol	H. sapiens	26234	H. sapiens	0.0	0.0	0.0	0.0	0.0	0.0	0.0	0.0	0.0	0.0	0.0	0.0	0.0	1.0	0.0	0.0	0.0	0.0	0.0	0.0
SMIM20	389203	symbol	H. sapiens	389203	H. sapiens	0.0	1.0	0.0	0.0	0.0	0.0	0.0	0.0	0.0	0.0	0.0	0.0	0.0	0.0	0.0	0.0	0.0	0.0	0.0	0.0
RBPJ	3516	symbol	H. sapiens	3516	H. sapiens	0.0	0.0	0.0	0.0	0.0	0.0	0.0	0.0	0.0	0.0	0.0	0.0	1.0	1.0	0.0	0.0	0.0	0.0	1.0	0.0
RFC1	5981	symbol	H. sapiens	5981	H. sapiens	0.0	0.0	0.0	0.0	0.0	0.0	0.0	0.0	0.0	0.0	0.0	0.0	0.0	1.0	0.0	0.0	0.0	0.0	0.0	0.0
RPL9	6133	symbol	H. sapiens	6133	H. sapiens	1.0	0.0	1.0	0.0	0.0	0.0	0.0	0.0	0.0	0.0	0.0	0.0	0.0	0.0	0.0	0.0	0.0	0.0	0.0	0.0
UGDH	7358	symbol	H. sapiens	7358	H. sapiens	0.0	0.0	0.0	0.0	0.0	0.0	0.0	0.0	0.0	0.0	0.0	0.0	0.0	0.0	0.0	0.0	0.0	0.0	0.0	0.0
ATP10D	57205	symbol	H. sapiens	57205	H. sapiens	0.0	0.0	0.0	0.0	0.0	0.0	0.0	0.0	0.0	0.0	0.0	0.0	0.0	0.0	0.0	0.0	0.0	0.0	0.0	0.0
OCIAD1	54940	symbol	H. sapiens	54940	H. sapiens	0.0	0.0	0.0	0.0	0.0	0.0	0.0	0.0	0.0	0.0	0.0	1.0	0.0	0.0	0.0	0.0	0.0	0.0	0.0	0.0
USP46	64854	symbol	H. sapiens	64854	H. sapiens	0.0	0.0	0.0	0.0	0.0	0.0	0.0	0.0	0.0	0.0	0.0	0.0	0.0	1.0	0.0	0.0	0.0	0.0	0.0	0.0
PDGFRA	5156	symbol	H. sapiens	5156	H. sapiens	0.0	0.0	0.0	0.0	0.0	0.0	1.0	0.0	0.0	0.0	0.0	0.0	0.0	1.0	1.0	0.0	0.0	0.0	0.0	1.0
IGFBP7	3490	symbol	H. sapiens	3490	H. sapiens	1.0	0.0	0.0	0.0	0.0	0.0	0.0	0.0	0.0	0.0	1.0	0.0	1.0	0.0	0.0	0.0	0.0	0.0	0.0	0.0
ADGRL3	23284	symbol	H. sapiens	23284	H. sapiens	0.0	0.0	0.0	0.0	0.0	0.0	0.0	0.0	0.0	0.0	0.0	0.0	0.0	0.0	0.0	0.0	0.0	0.0	0.0	0.0
YTHDC1	91746	symbol	H. sapiens	91746	H. sapiens	1.0	0.0	0.0	0.0	0.0	1.0	0.0	0.0	0.0	0.0	0.0	0.0	0.0	0.0	0.0	0.0	0.0	0.0	0.0	0.0
ANKRD17	26057	symbol	H. sapiens	26057	H. sapiens	0.0	0.0	0.0	0.0	0.0	0.0	0.0	0.0	0.0	0.0	0.0	0.0	0.0	0.0	0.0	0.0	0.0	0.0	0.0	0.0
CCNI	10983	symbol	H. sapiens	10983	H. sapiens	0.0	0.0	0.0	0.0	0.0	0.0	0.0	0.0	0.0	0.0	0.0	0.0	0.0	0.0	0.0	0.0	0.0	0.0	0.0	0.0
MRPL1	65008	symbol	H. sapiens	65008	H. sapiens	1.0	1.0	0.0	0.0	0.0	0.0	0.0	0.0	0.0	0.0	0.0	0.0	0.0	0.0	0.0	0.0	0.0	0.0	0.0	0.0
SCD5	79966	symbol	H. sapiens	79966	H. sapiens	1.0	0.0	0.0	0.0	0.0	0.0	0.0	0.0	0.0	0.0	0.0	0.0	0.0	0.0	0.0	0.0	0.0	0.0	0.0	0.0
COPS4	51138	symbol	H. sapiens	51138	H. sapiens	0.0	0.0	0.0	0.0	0.0	0.0	0.0	0.0	0.0	0.0	0.0	0.0	0.0	1.0	0.0	0.0	1.0	0.0	0.0	0.0
WDFY3	23001	symbol	H. sapiens	23001	H. sapiens	0.0	0.0	0.0	0.0	0.0	0.0	0.0	0.0	0.0	0.0	0.0	0.0	0.0	0.0	0.0	0.0	0.0	0.0	0.0	0.0
SPARCL1	8404	symbol	H. sapiens	8404	H. sapiens	0.0	0.0	0.0	1.0	0.0	0.0	0.0	0.0	0.0	0.0	0.0	0.0	0.0	0.0	0.0	0.0	0.0	0.0	0.0	0.0
PYURF	100996939	symbol	H. sapiens	100996939	H. sapiens	0.0	0.0	0.0	0.0	0.0	0.0	0.0	0.0	0.0	0.0	0.0	0.0	0.0	0.0	0.0	0.0	0.0	0.0	0.0	0.0
H2AFZ	3015	gene_synonym	H. sapiens	3015	H. sapiens	0.0	0.0	0.0	0.0	0.0	0.0	0.0	0.0	0.0	0.0	0.0	0.0	0.0	1.0	0.0	0.0	0.0	0.0	0.0	0.0
UBE2D3	7323	symbol	H. sapiens	7323	H. sapiens	1.0	0.0	0.0	0.0	0.0	0.0	0.0	0.0	0.0	0.0	0.0	0.0	0.0	1.0	0.0	0.0	0.0	0.0	0.0	0.0
RPL34	6164	symbol	H. sapiens	6164	H. sapiens	1.0	0.0	0.0	0.0	0.0	0.0	0.0	0.0	0.0	0.0	0.0	0.0	0.0	0.0	0.0	0.0	0.0	0.0	0.0	0.0
ANK2	287	symbol	H. sapiens	287	H. sapiens	1.0	0.0	0.0	1.0	0.0	0.0	1.0	0.0	1.0	0.0	0.0	1.0	0.0	0.0	0.0	0.0	0.0	0.0	0.0	0.0
CAMK2D	817	symbol	H. sapiens	817	H. sapiens	1.0	1.0	0.0	0.0	0.0	0.0	1.0	0.0	0.0	0.0	0.0	0.0	0.0	1.0	0.0	0.0	0.0	0.0	0.0	0.0
UGT8	7368	symbol	H. sapiens	7368	H. sapiens	1.0	1.0	0.0	0.0	0.0	0.0	0.0	0.0	0.0	0.0	0.0	0.0	0.0	0.0	0.0	0.0	0.0	0.0	0.0	0.0
ANXA5	308	symbol	H. sapiens	308	H. sapiens	0.0	0.0	1.0	0.0	0.0	0.0	0.0	0.0	0.0	0.0	0.0	0.0	0.0	0.0	0.0	0.0	0.0	0.0	0.0	0.0
KIAA1109	84162	gene_synonym	H. sapiens	84162	H. sapiens	0.0	1.0	0.0	0.0	0.0	0.0	0.0	0.0	0.0	0.0	0.0	0.0	0.0	0.0	0.0	0.0	0.0	0.0	0.0	0.0
HSPA4L	22824	symbol	H. sapiens	22824	H. sapiens	1.0	0.0	0.0	0.0	0.0	0.0	0.0	0.0	0.0	0.0	0.0	0.0	0.0	0.0	0.0	0.0	0.0	0.0	0.0	0.0
NDUFC1	4717	symbol	H. sapiens	4717	H. sapiens	0.0	1.0	0.0	0.0	0.0	0.0	0.0	0.0	0.0	0.0	0.0	0.0	0.0	0.0	0.0	0.0	0.0	0.0	0.0	0.0
RP11-83A24.2						nan	nan	nan	nan	nan	nan	nan	nan	nan	nan	nan	nan	nan	nan	nan	nan	nan	nan	nan	nan
GAB1	2549	symbol	H. sapiens	2549	H. sapiens	1.0	0.0	0.0	0.0	0.0	0.0	0.0	0.0	0.0	0.0	1.0	0.0	0.0	1.0	1.0	0.0	0.0	0.0	0.0	0.0
SMARCA5	8467	symbol	H. sapiens	8467	H. sapiens	0.0	0.0	0.0	0.0	0.0	0.0	1.0	0.0	0.0	0.0	0.0	0.0	0.0	0.0	0.0	0.0	0.0	0.0	0.0	0.0
RPS3A	6189	symbol	H. sapiens	6189	H. sapiens	1.0	0.0	1.0	0.0	0.0	0.0	0.0	0.0	0.0	0.0	0.0	0.0	0.0	0.0	0.0	0.0	0.0	0.0	0.0	0.0
TRIM2	23321	symbol	H. sapiens	23321	H. sapiens	0.0	0.0	0.0	0.0	0.0	0.0	0.0	0.0	0.0	0.0	0.0	0.0	0.0	1.0	0.0	0.0	0.0	0.0	0.0	0.0
RNF175	285533	symbol	H. sapiens	285533	H. sapiens	0.0	0.0	0.0	0.0	0.0	0.0	0.0	0.0	0.0	0.0	0.0	0.0	0.0	0.0	0.0	0.0	0.0	0.0	0.0	0.0
GLRB	2743	symbol	H. sapiens	2743	H. sapiens	0.0	1.0	0.0	1.0	0.0	0.0	0.0	0.0	1.0	0.0	0.0	0.0	0.0	0.0	0.0	1.0	1.0	0.0	0.0	0.0
GRIA2	2891	symbol	H. sapiens	2891	H. sapiens	0.0	1.0	0.0	1.0	0.0	0.0	0.0	0.0	0.0	0.0	0.0	0.0	0.0	1.0	0.0	1.0	1.0	0.0	0.0	0.0
MSMO1	6307	symbol	H. sapiens	6307	H. sapiens	0.0	0.0	0.0	0.0	0.0	0.0	0.0	0.0	0.0	0.0	0.0	0.0	0.0	0.0	0.0	0.0	0.0	0.0	0.0	0.0
CPE	1363	symbol	H. sapiens	1363	H. sapiens	1.0	0.0	0.0	0.0	0.0	0.0	0.0	0.0	1.0	0.0	0.0	0.0	0.0	0.0	0.0	0.0	0.0	0.0	0.0	0.0
C4orf27	54969	gene_synonym	H. sapiens	54969	H. sapiens	0.0	0.0	0.0	0.0	0.0	0.0	0.0	0.0	0.0	0.0	0.0	0.0	0.0	0.0	0.0	0.0	0.0	0.0	0.0	0.0
SCRG1	11341	symbol	H. sapiens	11341	H. sapiens	0.0	0.0	0.0	0.0	0.0	0.0	0.0	0.0	0.0	0.0	0.0	0.0	0.0	0.0	0.0	0.0	0.0	0.0	0.0	0.0
GPM6A	2823	symbol	H. sapiens	2823	H. sapiens	0.0	0.0	0.0	1.0	1.0	0.0	0.0	0.0	0.0	0.0	0.0	0.0	0.0	0.0	0.0	1.0	1.0	0.0	0.0	0.0
SPCS3	60559	symbol	H. sapiens	60559	H. sapiens	1.0	0.0	0.0	0.0	0.0	0.0	0.0	0.0	1.0	0.0	0.0	0.0	0.0	1.0	0.0	0.0	0.0	0.0	0.0	0.0
ING2	3622	symbol	H. sapiens	3622	H. sapiens	0.0	0.0	0.0	0.0	0.0	0.0	0.0	1.0	0.0	0.0	0.0	0.0	0.0	0.0	0.0	0.0	0.0	0.0	0.0	0.0
SORBS2	8470	symbol	H. sapiens	8470	H. sapiens	0.0	0.0	0.0	0.0	0.0	0.0	0.0	0.0	0.0	0.0	0.0	0.0	0.0	0.0	0.0	0.0	0.0	0.0	0.0	0.0
NDUFS6	4726	symbol	H. sapiens	4726	H. sapiens	0.0	1.0	0.0	0.0	0.0	0.0	0.0	0.0	0.0	0.0	0.0	0.0	0.0	0.0	0.0	0.0	0.0	0.0	0.0	0.0
CCT5	22948	symbol	H. sapiens	22948	H. sapiens	0.0	0.0	0.0	0.0	0.0	0.0	0.0	0.0	0.0	0.0	0.0	0.0	0.0	0.0	0.0	1.0	0.0	0.0	0.0	0.0
CMBL	134147	symbol	H. sapiens	134147	H. sapiens	0.0	0.0	0.0	0.0	0.0	0.0	0.0	0.0	0.0	0.0	0.0	0.0	0.0	0.0	0.0	0.0	0.0	0.0	0.0	0.0
MYO10	4651	symbol	H. sapiens	4651	H. sapiens	1.0	0.0	0.0	0.0	1.0	0.0	0.0	0.0	0.0	0.0	0.0	0.0	0.0	0.0	0.0	1.0	0.0	0.0	0.0	0.0
BASP1	10409	symbol	H. sapiens	10409	H. sapiens	0.0	0.0	0.0	0.0	0.0	0.0	0.0	0.0	0.0	0.0	0.0	0.0	0.0	0.0	0.0	0.0	0.0	0.0	1.0	0.0
SUB1	10923	symbol	H. sapiens	10923	H. sapiens	0.0	0.0	0.0	0.0	0.0	0.0	0.0	0.0	0.0	0.0	0.0	0.0	0.0	0.0	0.0	0.0	0.0	0.0	0.0	0.0
C1QTNF3	114899	symbol	H. sapiens	114899	H. sapiens	0.0	0.0	0.0	0.0	0.0	0.0	0.0	1.0	0.0	0.0	0.0	0.0	0.0	0.0	0.0	0.0	0.0	0.0	0.0	0.0
LIFR	3977	symbol	H. sapiens	3977	H. sapiens	0.0	0.0	0.0	0.0	0.0	0.0	0.0	0.0	0.0	0.0	0.0	0.0	0.0	1.0	0.0	0.0	0.0	0.0	0.0	0.0
HMGCS1	3157	symbol	H. sapiens	3157	H. sapiens	1.0	1.0	0.0	0.0	0.0	0.0	0.0	0.0	0.0	0.0	0.0	0.0	0.0	0.0	0.0	0.0	0.0	0.0	0.0	0.0
NDUFS4	4724	symbol	H. sapiens	4724	H. sapiens	0.0	1.0	0.0	0.0	0.0	0.0	0.0	0.0	0.0	0.0	0.0	0.0	0.0	0.0	0.0	0.0	0.0	0.0	1.0	0.0
ARL15	54622	symbol	H. sapiens	54622	H. sapiens	0.0	0.0	0.0	0.0	0.0	0.0	0.0	0.0	0.0	0.0	0.0	0.0	0.0	0.0	0.0	0.0	0.0	0.0	0.0	0.0
SKIV2L2	23517	gene_synonym	H. sapiens	23517	H. sapiens	1.0	0.0	0.0	0.0	0.0	1.0	0.0	0.0	0.0	0.0	0.0	0.0	0.0	0.0	0.0	0.0	0.0	0.0	0.0	0.0
RNF180	285671	symbol	H. sapiens	285671	H. sapiens	0.0	0.0	0.0	0.0	0.0	0.0	0.0	0.0	0.0	0.0	0.0	0.0	0.0	0.0	0.0	0.0	0.0	0.0	0.0	0.0
SREK1IP1	285672	symbol	H. sapiens	285672	H. sapiens	0.0	0.0	0.0	0.0	0.0	0.0	0.0	0.0	0.0	0.0	0.0	0.0	0.0	0.0	0.0	0.0	0.0	0.0	0.0	0.0
CWC27	10283	symbol	H. sapiens	10283	H. sapiens	1.0	0.0	0.0	0.0	0.0	1.0	0.0	0.0	0.0	0.0	0.0	0.0	0.0	0.0	0.0	0.0	0.0	0.0	0.0	0.0
SREK1	140890	symbol	H. sapiens	140890	H. sapiens	0.0	0.0	0.0	0.0	0.0	0.0	0.0	0.0	0.0	0.0	0.0	0.0	0.0	0.0	0.0	0.0	0.0	0.0	0.0	0.0
TNPO1	3842	symbol	H. sapiens	3842	H. sapiens	1.0	0.0	0.0	0.0	0.0	0.0	0.0	0.0	1.0	0.0	0.0	0.0	0.0	1.0	0.0	0.0	0.0	0.0	0.0	0.0
FCHO2	115548	symbol	H. sapiens	115548	H. sapiens	0.0	0.0	0.0	1.0	0.0	0.0	0.0	0.0	1.0	1.0	0.0	0.0	0.0	0.0	0.0	0.0	1.0	0.0	0.0	0.0
SERINC5	256987	symbol	H. sapiens	256987	H. sapiens	1.0	1.0	0.0	0.0	0.0	0.0	0.0	0.0	0.0	0.0	0.0	0.0	0.0	0.0	0.0	0.0	0.0	0.0	0.0	0.0
RPS23	6228	symbol	H. sapiens	6228	H. sapiens	1.0	0.0	0.0	0.0	0.0	0.0	0.0	0.0	0.0	0.0	0.0	0.0	0.0	0.0	0.0	0.0	0.0	0.0	0.0	0.0
TMEM167A	153339	symbol	H. sapiens	153339	H. sapiens	0.0	0.0	0.0	0.0	0.0	0.0	0.0	0.0	0.0	0.0	0.0	0.0	0.0	0.0	0.0	0.0	0.0	0.0	0.0	0.0
VCAN	1462	symbol	H. sapiens	1462	H. sapiens	0.0	0.0	0.0	0.0	0.0	0.0	0.0	0.0	0.0	0.0	0.0	1.0	0.0	0.0	0.0	0.0	0.0	0.0	0.0	0.0
EDIL3	10085	symbol	H. sapiens	10085	H. sapiens	0.0	0.0	0.0	0.0	0.0	0.0	0.0	0.0	0.0	0.0	0.0	0.0	0.0	0.0	0.0	0.0	0.0	0.0	0.0	0.0
COX7C	1350	symbol	H. sapiens	1350	H. sapiens	1.0	1.0	0.0	0.0	0.0	0.0	0.0	0.0	0.0	0.0	0.0	0.0	0.0	1.0	0.0	0.0	0.0	0.0	0.0	0.0
CETN3	1070	symbol	H. sapiens	1070	H. sapiens	0.0	0.0	0.0	0.0	0.0	0.0	0.0	0.0	0.0	0.0	0.0	0.0	0.0	0.0	0.0	0.0	0.0	0.0	0.0	0.0
RHOBTB3	22836	symbol	H. sapiens	22836	H. sapiens	0.0	0.0	0.0	0.0	0.0	0.0	0.0	0.0	0.0	1.0	0.0	0.0	0.0	1.0	0.0	0.0	0.0	0.0	0.0	0.0
LNPEP	4012	symbol	H. sapiens	4012	H. sapiens	1.0	0.0	0.0	0.0	0.0	0.0	0.0	0.0	0.0	0.0	0.0	1.0	0.0	1.0	0.0	0.0	0.0	0.0	0.0	0.0
CHD1	1105	symbol	H. sapiens	1105	H. sapiens	0.0	0.0	0.0	0.0	0.0	0.0	0.0	0.0	0.0	0.0	0.0	0.0	0.0	0.0	0.0	0.0	0.0	0.0	0.0	0.0
FAM174A	345757	symbol	H. sapiens	345757	H. sapiens	0.0	0.0	0.0	0.0	0.0	0.0	0.0	0.0	0.0	0.0	0.0	0.0	0.0	0.0	0.0	0.0	0.0	0.0	0.0	0.0
PAM	5066	symbol	H. sapiens	5066	H. sapiens	1.0	0.0	0.0	0.0	0.0	0.0	1.0	0.0	0.0	1.0	0.0	0.0	0.0	0.0	0.0	1.0	0.0	0.0	0.0	0.0
APC	324	symbol	H. sapiens	324	H. sapiens	0.0	1.0	0.0	0.0	1.0	0.0	1.0	0.0	0.0	0.0	0.0	0.0	1.0	1.0	0.0	0.0	0.0	0.0	0.0	0.0
SRP19	6728	symbol	H. sapiens	6728	H. sapiens	1.0	0.0	0.0	0.0	0.0	0.0	0.0	0.0	1.0	0.0	0.0	0.0	0.0	0.0	0.0	0.0	0.0	0.0	0.0	0.0
REEP5	7905	symbol	H. sapiens	7905	H. sapiens	0.0	0.0	0.0	0.0	0.0	0.0	0.0	0.0	0.0	0.0	0.0	0.0	0.0	0.0	0.0	0.0	0.0	0.0	0.0	0.0
TMED7	51014	symbol	H. sapiens	51014	H. sapiens	0.0	0.0	0.0	0.0	0.0	0.0	0.0	0.0	1.0	1.0	0.0	0.0	0.0	0.0	0.0	0.0	0.0	0.0	0.0	0.0
SEMA6A	57556	symbol	H. sapiens	57556	H. sapiens	1.0	0.0	0.0	0.0	1.0	0.0	1.0	1.0	0.0	0.0	0.0	0.0	0.0	0.0	0.0	0.0	0.0	0.0	0.0	0.0
PPIC	5480	symbol	H. sapiens	5480	H. sapiens	0.0	0.0	0.0	0.0	0.0	0.0	0.0	0.0	0.0	0.0	0.0	0.0	0.0	0.0	0.0	0.0	0.0	0.0	0.0	0.0
ISOC1	51015	symbol	H. sapiens	51015	H. sapiens	0.0	0.0	0.0	0.0	0.0	0.0	0.0	0.0	0.0	0.0	0.0	0.0	0.0	0.0	0.0	0.0	0.0	0.0	0.0	0.0
HINT1	3094	symbol	H. sapiens	3094	H. sapiens	0.0	0.0	0.0	0.0	0.0	0.0	0.0	0.0	0.0	0.0	0.0	0.0	0.0	0.0	0.0	0.0	0.0	0.0	0.0	0.0
IRF1	3659	symbol	H. sapiens	3659	H. sapiens	0.0	0.0	0.0	0.0	0.0	0.0	0.0	0.0	0.0	0.0	0.0	0.0	1.0	1.0	0.0	0.0	0.0	0.0	0.0	0.0
8-Sep						nan	nan	nan	nan	nan	nan	nan	nan	nan	nan	nan	nan	nan	nan	nan	nan	nan	nan	nan	nan
SHROOM1	134549	symbol	H. sapiens	134549	H. sapiens	0.0	0.0	0.0	0.0	0.0	0.0	0.0	0.0	0.0	0.0	0.0	0.0	0.0	0.0	0.0	0.0	0.0	0.0	0.0	0.0
UQCRQ	27089	symbol	H. sapiens	27089	H. sapiens	0.0	1.0	0.0	0.0	0.0	0.0	0.0	0.0	0.0	0.0	0.0	0.0	0.0	0.0	0.0	0.0	0.0	0.0	1.0	0.0
AFF4	27125	symbol	H. sapiens	27125	H. sapiens	0.0	0.0	0.0	0.0	0.0	0.0	0.0	0.0	0.0	0.0	0.0	0.0	0.0	0.0	0.0	0.0	0.0	0.0	0.0	0.0
C5orf15	56951	symbol	H. sapiens	56951	H. sapiens	0.0	0.0	0.0	0.0	0.0	0.0	0.0	0.0	0.0	0.0	0.0	0.0	0.0	0.0	0.0	0.0	0.0	0.0	0.0	0.0
VDAC1	7416	symbol	H. sapiens	7416	H. sapiens	0.0	1.0	0.0	0.0	0.0	0.0	0.0	1.0	0.0	0.0	0.0	0.0	0.0	1.0	0.0	0.0	1.0	0.0	0.0	0.0
SKP1	6500	symbol	H. sapiens	6500	H. sapiens	1.0	0.0	0.0	0.0	0.0	0.0	0.0	0.0	1.0	0.0	0.0	0.0	0.0	1.0	0.0	0.0	0.0	0.0	0.0	0.0
DDX46	9879	symbol	H. sapiens	9879	H. sapiens	1.0	0.0	0.0	0.0	0.0	1.0	0.0	0.0	0.0	0.0	0.0	0.0	0.0	0.0	0.0	0.0	0.0	0.0	0.0	0.0
C5orf24	134553	symbol	H. sapiens	134553	H. sapiens	0.0	0.0	0.0	0.0	0.0	0.0	0.0	0.0	0.0	0.0	0.0	0.0	0.0	0.0	0.0	0.0	0.0	0.0	0.0	0.0
TXNDC15	79770	symbol	H. sapiens	79770	H. sapiens	0.0	0.0	0.0	0.0	0.0	0.0	0.0	0.0	0.0	0.0	0.0	0.0	0.0	0.0	0.0	0.0	0.0	0.0	0.0	0.0
SMAD5	4090	symbol	H. sapiens	4090	H. sapiens	0.0	0.0	0.0	0.0	0.0	0.0	0.0	0.0	0.0	0.0	0.0	0.0	0.0	0.0	0.0	0.0	0.0	0.0	0.0	0.0
HNRNPA0	10949	symbol	H. sapiens	10949	H. sapiens	0.0	0.0	0.0	0.0	0.0	1.0	0.0	0.0	0.0	0.0	0.0	0.0	0.0	0.0	0.0	0.0	0.0	0.0	0.0	0.0
NME5	8382	symbol	H. sapiens	8382	H. sapiens	0.0	1.0	0.0	0.0	0.0	0.0	0.0	1.0	0.0	0.0	0.0	0.0	0.0	0.0	0.0	0.0	0.0	0.0	1.0	0.0
EGR1	1958	symbol	H. sapiens	1958	H. sapiens	0.0	1.0	0.0	0.0	0.0	0.0	0.0	0.0	0.0	0.0	1.0	0.0	0.0	1.0	1.0	0.0	0.0	0.0	0.0	0.0
ETF1	2107	symbol	H. sapiens	2107	H. sapiens	1.0	0.0	0.0	0.0	0.0	1.0	0.0	0.0	0.0	0.0	0.0	0.0	0.0	0.0	0.0	0.0	0.0	0.0	0.0	0.0
PAIP2	51247	symbol	H. sapiens	51247	H. sapiens	1.0	0.0	0.0	0.0	0.0	0.0	0.0	0.0	0.0	0.0	0.0	0.0	0.0	0.0	0.0	0.0	0.0	0.0	0.0	0.0
UBE2D2	7322	symbol	H. sapiens	7322	H. sapiens	1.0	0.0	0.0	0.0	0.0	0.0	0.0	0.0	0.0	0.0	0.0	0.0	0.0	1.0	0.0	0.0	0.0	0.0	0.0	0.0
NRG2	9542	symbol	H. sapiens	9542	H. sapiens	0.0	1.0	0.0	0.0	0.0	0.0	0.0	0.0	0.0	0.0	0.0	0.0	0.0	1.0	1.0	0.0	0.0	0.0	0.0	0.0
PFDN1	5201	symbol	H. sapiens	5201	H. sapiens	0.0	0.0	0.0	0.0	0.0	0.0	1.0	0.0	0.0	0.0	0.0	0.0	0.0	0.0	0.0	0.0	0.0	0.0	0.0	0.0
NDUFA2	4695	symbol	H. sapiens	4695	H. sapiens	0.0	1.0	0.0	0.0	0.0	0.0	0.0	0.0	0.0	0.0	0.0	0.0	0.0	0.0	0.0	0.0	0.0	0.0	0.0	0.0
HARS	3035	gene_synonym	H. sapiens	3035	H. sapiens	1.0	0.0	0.0	0.0	0.0	0.0	0.0	0.0	0.0	0.0	0.0	0.0	0.0	0.0	0.0	0.0	0.0	0.0	0.0	0.0
TAF7	6879	symbol	H. sapiens	6879	H. sapiens	1.0	0.0	0.0	0.0	0.0	1.0	0.0	1.0	0.0	0.0	0.0	0.0	0.0	1.0	0.0	0.0	0.0	0.0	0.0	0.0
PCDH1	5097	symbol	H. sapiens	5097	H. sapiens	0.0	0.0	0.0	0.0	0.0	0.0	0.0	0.0	0.0	0.0	0.0	0.0	0.0	0.0	0.0	0.0	0.0	0.0	0.0	0.0
NDFIP1	80762	symbol	H. sapiens	80762	H. sapiens	0.0	0.0	0.0	0.0	0.0	0.0	0.0	0.0	0.0	0.0	0.0	0.0	1.0	1.0	0.0	1.0	0.0	0.0	0.0	0.0
LARS	51520	gene_synonym	H. sapiens	51520	H. sapiens	1.0	0.0	0.0	0.0	0.0	0.0	1.0	0.0	0.0	0.0	0.0	1.0	0.0	0.0	0.0	0.0	0.0	0.0	0.0	0.0
DPYSL3	1809	symbol	H. sapiens	1809	H. sapiens	1.0	0.0	0.0	0.0	1.0	0.0	1.0	0.0	0.0	0.0	0.0	0.0	0.0	0.0	0.0	1.0	0.0	0.0	0.0	0.0
CD74	972	symbol	H. sapiens	972	H. sapiens	0.0	0.0	0.0	0.0	0.0	0.0	0.0	1.0	1.0	1.0	0.0	1.0	0.0	1.0	0.0	0.0	0.0	0.0	0.0	0.0
RPS14	6208	symbol	H. sapiens	6208	H. sapiens	1.0	0.0	1.0	1.0	0.0	1.0	0.0	0.0	0.0	0.0	0.0	0.0	0.0	0.0	0.0	0.0	0.0	0.0	0.0	0.0
DCTN4	51164	symbol	H. sapiens	51164	H. sapiens	1.0	1.0	1.0	0.0	0.0	0.0	0.0	0.0	0.0	1.0	0.0	0.0	0.0	1.0	0.0	0.0	0.0	0.0	0.0	0.0
SPARC	6678	symbol	H. sapiens	6678	H. sapiens	0.0	0.0	0.0	0.0	0.0	0.0	0.0	0.0	0.0	0.0	0.0	0.0	1.0	0.0	1.0	0.0	0.0	1.0	0.0	0.0
ATOX1	475	symbol	H. sapiens	475	H. sapiens	1.0	0.0	0.0	0.0	0.0	0.0	0.0	0.0	0.0	0.0	0.0	0.0	0.0	1.0	0.0	0.0	0.0	0.0	0.0	1.0
G3BP1	10146	symbol	H. sapiens	10146	H. sapiens	1.0	0.0	1.0	0.0	0.0	0.0	0.0	0.0	0.0	0.0	0.0	0.0	0.0	0.0	0.0	1.0	0.0	0.0	0.0	0.0
GALNT10	55568	symbol	H. sapiens	55568	H. sapiens	0.0	0.0	0.0	0.0	0.0	0.0	0.0	0.0	0.0	0.0	0.0	0.0	0.0	0.0	0.0	0.0	0.0	0.0	0.0	0.0
UBLCP1	134510	symbol	H. sapiens	134510	H. sapiens	0.0	0.0	0.0	0.0	0.0	0.0	0.0	0.0	0.0	0.0	0.0	0.0	0.0	0.0	0.0	0.0	0.0	0.0	0.0	0.0
TTC1	7265	symbol	H. sapiens	7265	H. sapiens	0.0	0.0	0.0	0.0	0.0	0.0	0.0	0.0	0.0	0.0	0.0	0.0	0.0	0.0	0.0	0.0	0.0	0.0	0.0	0.0
GABRB2	2561	symbol	H. sapiens	2561	H. sapiens	0.0	1.0	0.0	1.0	0.0	0.0	0.0	0.0	0.0	0.0	0.0	0.0	0.0	0.0	1.0	0.0	1.0	0.0	0.0	0.0
CCNG1	900	symbol	H. sapiens	900	H. sapiens	0.0	0.0	0.0	0.0	0.0	0.0	0.0	0.0	0.0	0.0	0.0	0.0	0.0	0.0	0.0	1.0	0.0	0.0	1.0	0.0
NUDCD2	134492	symbol	H. sapiens	134492	H. sapiens	0.0	0.0	0.0	0.0	0.0	0.0	0.0	0.0	0.0	0.0	0.0	0.0	0.0	0.0	0.0	0.0	0.0	0.0	0.0	0.0
DUSP1	1843	symbol	H. sapiens	1843	H. sapiens	0.0	1.0	0.0	0.0	0.0	0.0	0.0	1.0	0.0	0.0	0.0	0.0	1.0	1.0	0.0	0.0	0.0	0.0	0.0	0.0
CPEB4	80315	symbol	H. sapiens	80315	H. sapiens	1.0	0.0	0.0	1.0	0.0	0.0	0.0	0.0	0.0	0.0	0.0	0.0	0.0	0.0	0.0	1.0	0.0	0.0	0.0	0.0
LINC01411	101928176	symbol	H. sapiens	101928176	H. sapiens	0.0	0.0	0.0	0.0	0.0	0.0	0.0	0.0	0.0	0.0	0.0	0.0	0.0	0.0	0.0	0.0	0.0	0.0	0.0	0.0
CLTB	1212	symbol	H. sapiens	1212	H. sapiens	1.0	1.0	0.0	1.0	0.0	0.0	0.0	0.0	1.0	1.0	0.0	0.0	0.0	1.0	0.0	0.0	1.0	0.0	0.0	0.0
PRELID1	27166	symbol	H. sapiens	27166	H. sapiens	0.0	0.0	0.0	0.0	0.0	0.0	1.0	1.0	0.0	0.0	0.0	0.0	0.0	0.0	0.0	0.0	0.0	0.0	0.0	0.0
DDX41	51428	symbol	H. sapiens	51428	H. sapiens	1.0	0.0	0.0	0.0	0.0	1.0	0.0	0.0	0.0	0.0	0.0	0.0	0.0	0.0	0.0	0.0	0.0	0.0	0.0	0.0
TMED9	54732	symbol	H. sapiens	54732	H. sapiens	0.0	0.0	0.0	0.0	0.0	0.0	0.0	0.0	1.0	1.0	0.0	0.0	0.0	0.0	0.0	0.0	1.0	0.0	0.0	0.0
NHP2	55651	symbol	H. sapiens	55651	H. sapiens	1.0	0.0	0.0	0.0	0.0	0.0	0.0	0.0	0.0	0.0	0.0	0.0	0.0	0.0	0.0	0.0	0.0	0.0	0.0	0.0
HNRNPH1	3187	symbol	H. sapiens	3187	H. sapiens	1.0	0.0	0.0	0.0	0.0	1.0	0.0	0.0	0.0	0.0	0.0	0.0	0.0	0.0	1.0	0.0	0.0	0.0	0.0	0.0
CTC-241N9.1						nan	nan	nan	nan	nan	nan	nan	nan	nan	nan	nan	nan	nan	nan	nan	nan	nan	nan	nan	nan
GNB2L1	10399	gene_synonym	H. sapiens	10399	H. sapiens	1.0	0.0	0.0	0.0	0.0	0.0	1.0	1.0	0.0	0.0	1.0	0.0	0.0	0.0	0.0	1.0	0.0	0.0	0.0	0.0
SLC22A23	63027	symbol	H. sapiens	63027	H. sapiens	0.0	0.0	0.0	0.0	0.0	0.0	0.0	0.0	0.0	0.0	0.0	0.0	0.0	0.0	0.0	0.0	0.0	0.0	0.0	0.0
PXDC1	221749	symbol	H. sapiens	221749	H. sapiens	0.0	0.0	0.0	0.0	0.0	0.0	0.0	0.0	0.0	0.0	0.0	0.0	0.0	0.0	0.0	0.0	0.0	0.0	0.0	0.0
NRN1	51299	symbol	H. sapiens	51299	H. sapiens	0.0	0.0	0.0	0.0	0.0	0.0	0.0	0.0	0.0	0.0	0.0	0.0	0.0	0.0	0.0	0.0	0.0	0.0	0.0	0.0
SLC35B3	51000	symbol	H. sapiens	51000	H. sapiens	0.0	0.0	0.0	0.0	0.0	0.0	0.0	0.0	0.0	0.0	0.0	0.0	0.0	0.0	0.0	0.0	0.0	0.0	0.0	0.0
TMEM14B	81853	symbol	H. sapiens	81853	H. sapiens	0.0	1.0	0.0	0.0	0.0	0.0	0.0	0.0	0.0	0.0	0.0	0.0	0.0	0.0	0.0	0.0	0.0	0.0	0.0	0.0
GFOD1	54438	symbol	H. sapiens	54438	H. sapiens	0.0	0.0	0.0	0.0	0.0	0.0	0.0	0.0	0.0	0.0	0.0	0.0	0.0	0.0	0.0	0.0	0.0	0.0	0.0	0.0
CAP2	10486	symbol	H. sapiens	10486	H. sapiens	0.0	0.0	0.0	0.0	0.0	0.0	0.0	0.0	0.0	0.0	0.0	0.0	0.0	0.0	0.0	0.0	0.0	0.0	0.0	0.0
TPMT	7172	symbol	H. sapiens	7172	H. sapiens	0.0	0.0	0.0	0.0	0.0	0.0	0.0	0.0	0.0	0.0	0.0	0.0	0.0	0.0	0.0	0.0	0.0	0.0	0.0	0.0
E2F3	1871	symbol	H. sapiens	1871	H. sapiens	1.0	0.0	0.0	0.0	0.0	0.0	0.0	0.0	1.0	0.0	0.0	0.0	1.0	1.0	0.0	0.0	0.0	0.0	0.0	0.0
HIST1H4C	8364	gene_synonym	H. sapiens	8364	H. sapiens	1.0	0.0	0.0	0.0	0.0	0.0	0.0	0.0	1.0	0.0	0.0	0.0	0.0	1.0	0.0	0.0	0.0	0.0	0.0	0.0
ZNF184	7738	symbol	H. sapiens	7738	H. sapiens	0.0	0.0	0.0	0.0	0.0	0.0	0.0	0.0	0.0	0.0	0.0	0.0	0.0	0.0	0.0	0.0	0.0	0.0	0.0	0.0
HLA-A	3105	symbol	H. sapiens	3105	H. sapiens	1.0	0.0	0.0	0.0	0.0	0.0	0.0	0.0	0.0	1.0	0.0	0.0	0.0	1.0	0.0	0.0	0.0	0.0	0.0	0.0
PPP1R10	5514	symbol	H. sapiens	5514	H. sapiens	0.0	0.0	0.0	0.0	0.0	0.0	0.0	1.0	1.0	0.0	0.0	0.0	0.0	0.0	0.0	0.0	0.0	0.0	0.0	0.0
DDR1	780	symbol	H. sapiens	780	H. sapiens	0.0	0.0	0.0	0.0	1.0	0.0	0.0	0.0	0.0	0.0	0.0	0.0	1.0	0.0	0.0	0.0	0.0	0.0	0.0	0.0
HLA-C	3107	symbol	H. sapiens	3107	H. sapiens	1.0	0.0	0.0	0.0	0.0	0.0	0.0	0.0	0.0	1.0	0.0	0.0	0.0	1.0	0.0	0.0	0.0	1.0	0.0	0.0
HLA-B	3106	symbol	H. sapiens	3106	H. sapiens	1.0	0.0	0.0	0.0	0.0	0.0	0.0	0.0	0.0	1.0	0.0	0.0	0.0	1.0	0.0	0.0	0.0	1.0	0.0	0.0
ATP6V1G2	534	symbol	H. sapiens	534	H. sapiens	1.0	1.0	0.0	0.0	0.0	0.0	0.0	0.0	0.0	1.0	0.0	1.0	0.0	0.0	1.0	0.0	1.0	0.0	0.0	0.0
CSNK2B	1460	symbol	H. sapiens	1460	H. sapiens	1.0	1.0	0.0	0.0	0.0	0.0	0.0	0.0	0.0	0.0	0.0	0.0	1.0	1.0	0.0	0.0	0.0	1.0	0.0	0.0
HSPA1A	3303	symbol	H. sapiens	3303	H. sapiens	1.0	1.0	1.0	0.0	0.0	1.0	1.0	1.0	0.0	0.0	1.0	0.0	1.0	1.0	0.0	0.0	0.0	1.0	0.0	1.0
HSPA1B	3304	symbol	H. sapiens	3304	H. sapiens	1.0	1.0	1.0	0.0	0.0	1.0	1.0	1.0	0.0	0.0	0.0	0.0	1.0	1.0	0.0	0.0	0.0	1.0	0.0	1.0
RNF5	6048	symbol	H. sapiens	6048	H. sapiens	0.0	1.0	0.0	0.0	0.0	0.0	0.0	0.0	0.0	0.0	0.0	0.0	0.0	1.0	0.0	0.0	0.0	0.0	0.0	0.0
HLA-DQB1	3119	symbol	H. sapiens	3119	H. sapiens	0.0	0.0	0.0	0.0	0.0	0.0	0.0	0.0	0.0	1.0	0.0	1.0	0.0	1.0	0.0	0.0	0.0	0.0	0.0	0.0
TAP1	6890	symbol	H. sapiens	6890	H. sapiens	0.0	0.0	0.0	0.0	0.0	0.0	0.0	0.0	0.0	0.0	0.0	0.0	0.0	1.0	0.0	0.0	0.0	0.0	0.0	0.0
HLA-DPA1	3113	symbol	H. sapiens	3113	H. sapiens	0.0	0.0	0.0	0.0	0.0	0.0	0.0	0.0	0.0	1.0	0.0	1.0	0.0	1.0	0.0	0.0	0.0	0.0	0.0	0.0
SLC39A7	7922	symbol	H. sapiens	7922	H. sapiens	0.0	0.0	0.0	0.0	0.0	0.0	0.0	0.0	0.0	0.0	0.0	0.0	0.0	0.0	0.0	0.0	0.0	0.0	0.0	0.0
RING1	6015	symbol	H. sapiens	6015	H. sapiens	1.0	0.0	0.0	0.0	0.0	0.0	0.0	0.0	0.0	0.0	0.0	0.0	0.0	1.0	0.0	0.0	0.0	0.0	0.0	0.0
RPS18	6222	symbol	H. sapiens	6222	H. sapiens	1.0	0.0	1.0	1.0	0.0	0.0	0.0	0.0	0.0	0.0	0.0	0.0	0.0	0.0	0.0	0.0	0.0	0.0	0.0	0.0
PFDN6	10471	symbol	H. sapiens	10471	H. sapiens	0.0	0.0	0.0	0.0	0.0	0.0	1.0	0.0	0.0	0.0	0.0	0.0	0.0	0.0	0.0	0.0	0.0	0.0	0.0	0.0
C6orf1	221491	gene_synonym	H. sapiens	221491	H. sapiens	0.0	0.0	0.0	0.0	0.0	0.0	0.0	0.0	0.0	0.0	0.0	0.0	0.0	0.0	0.0	0.0	0.0	0.0	0.0	0.0
RPL10A	4736	symbol	H. sapiens	4736	H. sapiens	1.0	0.0	1.0	0.0	0.0	0.0	0.0	0.0	0.0	0.0	1.0	0.0	0.0	0.0	0.0	0.0	0.0	0.0	0.0	0.0
SRSF3	6428	symbol	H. sapiens	6428	H. sapiens	1.0	1.0	0.0	0.0	0.0	1.0	0.0	0.0	0.0	0.0	0.0	0.0	0.0	0.0	0.0	0.0	0.0	0.0	0.0	0.0
CPNE5	57699	symbol	H. sapiens	57699	H. sapiens	0.0	0.0	0.0	0.0	0.0	0.0	0.0	0.0	0.0	0.0	0.0	0.0	0.0	0.0	0.0	1.0	0.0	0.0	0.0	0.0
PPIL1	51645	symbol	H. sapiens	51645	H. sapiens	1.0	0.0	0.0	0.0	0.0	1.0	0.0	0.0	0.0	0.0	0.0	0.0	0.0	0.0	0.0	0.0	0.0	0.0	0.0	0.0
TBC1D22B	55633	symbol	H. sapiens	55633	H. sapiens	0.0	0.0	0.0	0.0	0.0	0.0	0.0	0.0	0.0	0.0	0.0	0.0	0.0	0.0	0.0	0.0	0.0	0.0	0.0	0.0
RNF8	9025	symbol	H. sapiens	9025	H. sapiens	0.0	0.0	0.0	0.0	0.0	0.0	0.0	1.0	0.0	0.0	0.0	0.0	0.0	1.0	0.0	0.0	0.0	0.0	0.0	0.0
GLO1	2739	symbol	H. sapiens	2739	H. sapiens	0.0	1.0	0.0	0.0	0.0	0.0	0.0	0.0	0.0	0.0	0.0	0.0	0.0	0.0	0.0	0.0	0.0	0.0	0.0	0.0
TBCC	6903	symbol	H. sapiens	6903	H. sapiens	0.0	0.0	0.0	0.0	0.0	0.0	0.0	0.0	0.0	0.0	0.0	0.0	0.0	0.0	0.0	0.0	0.0	0.0	0.0	0.0
MRPL2	51069	symbol	H. sapiens	51069	H. sapiens	1.0	1.0	0.0	0.0	0.0	0.0	0.0	0.0	0.0	0.0	0.0	0.0	0.0	0.0	0.0	0.0	0.0	0.0	0.0	0.0
POLR1C	9533	symbol	H. sapiens	9533	H. sapiens	0.0	0.0	0.0	0.0	0.0	0.0	0.0	0.0	0.0	0.0	0.0	0.0	0.0	0.0	0.0	0.0	0.0	0.0	0.0	0.0
HSP90AB1	3326	symbol	H. sapiens	3326	H. sapiens	1.0	0.0	0.0	0.0	0.0	1.0	0.0	0.0	0.0	0.0	0.0	0.0	0.0	1.0	0.0	1.0	0.0	1.0	0.0	0.0
TNFRSF21	27242	symbol	H. sapiens	27242	H. sapiens	0.0	0.0	0.0	0.0	0.0	0.0	0.0	0.0	0.0	0.0	0.0	0.0	1.0	0.0	0.0	0.0	0.0	0.0	0.0	0.0
GSTA4	2941	symbol	H. sapiens	2941	H. sapiens	0.0	1.0	0.0	0.0	0.0	0.0	0.0	0.0	0.0	0.0	0.0	0.0	0.0	0.0	0.0	0.0	0.0	0.0	0.0	0.0
FBXO9	26268	symbol	H. sapiens	26268	H. sapiens	0.0	0.0	0.0	0.0	0.0	0.0	0.0	0.0	0.0	0.0	0.0	0.0	0.0	1.0	0.0	0.0	0.0	0.0	0.0	0.0
PHF3	23469	symbol	H. sapiens	23469	H. sapiens	0.0	0.0	0.0	0.0	0.0	0.0	0.0	0.0	0.0	0.0	0.0	0.0	0.0	0.0	0.0	0.0	0.0	0.0	0.0	0.0
ADGRB3	577	symbol	H. sapiens	577	H. sapiens	0.0	0.0	0.0	1.0	1.0	0.0	0.0	0.0	0.0	0.0	0.0	0.0	0.0	0.0	0.0	0.0	0.0	0.0	0.0	0.0
FAM135A	57579	symbol	H. sapiens	57579	H. sapiens	0.0	0.0	0.0	0.0	0.0	0.0	0.0	0.0	0.0	0.0	0.0	0.0	0.0	0.0	0.0	0.0	0.0	0.0	0.0	0.0
SMAP1	60682	symbol	H. sapiens	60682	H. sapiens	0.0	0.0	0.0	0.0	0.0	0.0	0.0	0.0	0.0	0.0	0.0	0.0	0.0	0.0	0.0	0.0	0.0	0.0	0.0	0.0
EEF1A1	1915	symbol	H. sapiens	1915	H. sapiens	1.0	0.0	0.0	0.0	0.0	0.0	0.0	0.0	0.0	0.0	0.0	1.0	0.0	0.0	0.0	0.0	0.0	1.0	0.0	0.0
COX7A2	1347	symbol	H. sapiens	1347	H. sapiens	0.0	1.0	0.0	0.0	0.0	0.0	0.0	0.0	0.0	0.0	0.0	0.0	0.0	0.0	0.0	0.0	0.0	0.0	0.0	0.0
SENP6	26054	symbol	H. sapiens	26054	H. sapiens	0.0	0.0	0.0	0.0	0.0	0.0	1.0	0.0	0.0	0.0	0.0	0.0	0.0	0.0	0.0	0.0	0.0	0.0	0.0	0.0
MYO6	4646	symbol	H. sapiens	4646	H. sapiens	0.0	0.0	0.0	0.0	0.0	0.0	0.0	0.0	1.0	1.0	1.0	1.0	0.0	0.0	0.0	0.0	0.0	0.0	0.0	0.0
HMGN3	9324	symbol	H. sapiens	9324	H. sapiens	0.0	0.0	0.0	0.0	0.0	0.0	0.0	0.0	0.0	0.0	0.0	0.0	0.0	0.0	0.0	0.0	0.0	0.0	0.0	0.0
PGM3	5238	symbol	H. sapiens	5238	H. sapiens	0.0	0.0	0.0	0.0	0.0	0.0	0.0	0.0	0.0	0.0	0.0	0.0	0.0	0.0	0.0	0.0	0.0	0.0	0.0	0.0
ZNF292	23036	symbol	H. sapiens	23036	H. sapiens	0.0	0.0	0.0	0.0	0.0	0.0	0.0	0.0	0.0	0.0	0.0	0.0	0.0	0.0	0.0	0.0	0.0	0.0	0.0	0.0
ORC3	23595	symbol	H. sapiens	23595	H. sapiens	0.0	0.0	0.0	0.0	0.0	0.0	0.0	0.0	0.0	0.0	0.0	0.0	0.0	1.0	0.0	0.0	0.0	0.0	0.0	0.0
AKIRIN2	55122	symbol	H. sapiens	55122	H. sapiens	0.0	0.0	0.0	0.0	0.0	0.0	0.0	0.0	1.0	0.0	0.0	0.0	0.0	1.0	0.0	0.0	0.0	0.0	1.0	0.0
CNR1	1268	symbol	H. sapiens	1268	H. sapiens	0.0	1.0	0.0	1.0	1.0	0.0	0.0	0.0	0.0	0.0	0.0	0.0	0.0	0.0	0.0	0.0	1.0	0.0	0.0	0.0
PNRC1	10957	symbol	H. sapiens	10957	H. sapiens	0.0	0.0	0.0	0.0	0.0	1.0	0.0	0.0	0.0	0.0	0.0	0.0	0.0	0.0	0.0	0.0	0.0	0.0	0.0	0.0
PNISR	25957	symbol	H. sapiens	25957	H. sapiens	0.0	0.0	0.0	0.0	0.0	0.0	0.0	0.0	0.0	0.0	0.0	0.0	0.0	0.0	0.0	0.0	0.0	0.0	0.0	0.0
SNX3	8724	symbol	H. sapiens	8724	H. sapiens	0.0	0.0	0.0	0.0	1.0	0.0	1.0	0.0	1.0	1.0	0.0	0.0	0.0	1.0	0.0	0.0	0.0	0.0	0.0	0.0
AMD1	262	symbol	H. sapiens	262	H. sapiens	1.0	0.0	0.0	0.0	0.0	0.0	0.0	0.0	0.0	0.0	0.0	0.0	0.0	1.0	0.0	0.0	0.0	0.0	0.0	0.0
SLC16A10	117247	symbol	H. sapiens	117247	H. sapiens	0.0	0.0	0.0	0.0	0.0	0.0	0.0	0.0	0.0	0.0	0.0	0.0	0.0	0.0	0.0	0.0	0.0	0.0	0.0	0.0
MARCKS	4082	symbol	H. sapiens	4082	H. sapiens	0.0	1.0	1.0	0.0	0.0	0.0	0.0	0.0	0.0	0.0	0.0	0.0	0.0	0.0	0.0	0.0	0.0	0.0	0.0	0.0
KPNA5	3841	symbol	H. sapiens	3841	H. sapiens	0.0	0.0	0.0	0.0	0.0	0.0	0.0	0.0	0.0	0.0	0.0	0.0	0.0	0.0	0.0	0.0	0.0	0.0	0.0	0.0
GOPC	57120	symbol	H. sapiens	57120	H. sapiens	0.0	0.0	0.0	1.0	0.0	0.0	0.0	0.0	1.0	1.0	0.0	1.0	0.0	0.0	0.0	1.0	0.0	0.0	0.0	0.0
SLC35F1	222553	symbol	H. sapiens	222553	H. sapiens	0.0	0.0	0.0	0.0	0.0	0.0	0.0	0.0	0.0	0.0	0.0	0.0	0.0	0.0	0.0	0.0	0.0	0.0	0.0	0.0
RNF146	81847	symbol	H. sapiens	81847	H. sapiens	0.0	0.0	0.0	0.0	0.0	0.0	0.0	0.0	0.0	0.0	0.0	0.0	0.0	1.0	0.0	0.0	0.0	0.0	0.0	0.0
MOXD1	26002	symbol	H. sapiens	26002	H. sapiens	0.0	0.0	0.0	0.0	0.0	0.0	0.0	0.0	0.0	0.0	0.0	0.0	0.0	0.0	0.0	0.0	0.0	0.0	0.0	0.0
SLC18B1	116843	symbol	H. sapiens	116843	H. sapiens	0.0	0.0	0.0	0.0	0.0	0.0	0.0	0.0	0.0	0.0	0.0	0.0	0.0	0.0	0.0	0.0	1.0	0.0	0.0	0.0
SGK1	6446	symbol	H. sapiens	6446	H. sapiens	0.0	0.0	0.0	0.0	0.0	0.0	0.0	0.0	0.0	0.0	0.0	0.0	0.0	0.0	1.0	0.0	0.0	0.0	0.0	0.0
BCLAF1	9774	symbol	H. sapiens	9774	H. sapiens	0.0	0.0	0.0	0.0	0.0	0.0	0.0	1.0	0.0	0.0	0.0	0.0	0.0	0.0	0.0	0.0	0.0	0.0	0.0	0.0
GINM1	116254	symbol	H. sapiens	116254	H. sapiens	0.0	0.0	0.0	0.0	0.0	0.0	0.0	0.0	0.0	0.0	0.0	0.0	0.0	0.0	0.0	0.0	0.0	0.0	0.0	0.0
KATNA1	11104	symbol	H. sapiens	11104	H. sapiens	0.0	0.0	0.0	0.0	0.0	0.0	0.0	0.0	0.0	0.0	0.0	0.0	0.0	0.0	0.0	0.0	0.0	0.0	0.0	0.0
PCMT1	5110	symbol	H. sapiens	5110	H. sapiens	0.0	0.0	0.0	0.0	0.0	0.0	0.0	0.0	0.0	0.0	0.0	0.0	0.0	0.0	0.0	0.0	0.0	0.0	0.0	0.0
MTRF1L	54516	symbol	H. sapiens	54516	H. sapiens	1.0	0.0	0.0	0.0	0.0	0.0	0.0	0.0	0.0	0.0	0.0	0.0	0.0	0.0	0.0	0.0	0.0	0.0	0.0	0.0
DYNLT1	6993	symbol	H. sapiens	6993	H. sapiens	0.0	0.0	0.0	0.0	0.0	0.0	0.0	0.0	0.0	0.0	0.0	0.0	0.0	0.0	0.0	0.0	0.0	1.0	0.0	0.0
ACAT2	39	symbol	H. sapiens	39	H. sapiens	0.0	0.0	0.0	0.0	0.0	0.0	0.0	0.0	0.0	0.0	0.0	0.0	0.0	0.0	0.0	0.0	0.0	0.0	0.0	0.0
MPC1	51660	symbol	H. sapiens	51660	H. sapiens	0.0	1.0	0.0	0.0	0.0	0.0	0.0	0.0	0.0	0.0	0.0	0.0	0.0	0.0	0.0	0.0	0.0	0.0	0.0	0.0
PSMB1	5689	symbol	H. sapiens	5689	H. sapiens	1.0	1.0	0.0	0.0	0.0	0.0	0.0	0.0	0.0	0.0	0.0	0.0	0.0	1.0	0.0	0.0	0.0	1.0	0.0	0.0
PDCD2	5134	symbol	H. sapiens	5134	H. sapiens	0.0	0.0	0.0	0.0	0.0	0.0	0.0	0.0	0.0	0.0	0.0	0.0	0.0	0.0	0.0	0.0	0.0	0.0	0.0	0.0
GNA12	2768	symbol	H. sapiens	2768	H. sapiens	0.0	0.0	1.0	0.0	0.0	0.0	0.0	0.0	0.0	0.0	0.0	0.0	1.0	0.0	0.0	1.0	0.0	0.0	0.0	0.0
WIPI2	26100	symbol	H. sapiens	26100	H. sapiens	0.0	1.0	0.0	0.0	0.0	0.0	0.0	0.0	0.0	0.0	0.0	0.0	0.0	1.0	0.0	0.0	0.0	0.0	0.0	0.0
ACTB	60	symbol	H. sapiens	60	H. sapiens	1.0	1.0	1.0	1.0	0.0	0.0	0.0	1.0	0.0	0.0	0.0	0.0	0.0	1.0	1.0	0.0	1.0	0.0	1.0	0.0
CCZ1	51622	symbol	H. sapiens	51622	H. sapiens	0.0	0.0	0.0	0.0	0.0	0.0	0.0	0.0	0.0	0.0	0.0	0.0	0.0	0.0	0.0	0.0	0.0	0.0	0.0	0.0
GLCCI1	113263	symbol	H. sapiens	113263	H. sapiens	0.0	0.0	0.0	0.0	0.0	0.0	0.0	0.0	0.0	0.0	0.0	0.0	0.0	0.0	0.0	0.0	0.0	0.0	0.0	0.0
NXPH1	30010	symbol	H. sapiens	30010	H. sapiens	0.0	0.0	0.0	0.0	0.0	0.0	0.0	0.0	0.0	0.0	0.0	0.0	0.0	0.0	0.0	0.0	0.0	0.0	0.0	0.0
ARL4A	10124	symbol	H. sapiens	10124	H. sapiens	0.0	0.0	0.0	0.0	0.0	0.0	0.0	0.0	0.0	0.0	0.0	0.0	0.0	0.0	0.0	0.0	0.0	0.0	0.0	0.0
ETV1	2115	symbol	H. sapiens	2115	H. sapiens	0.0	0.0	0.0	0.0	0.0	0.0	0.0	0.0	0.0	0.0	0.0	0.0	0.0	0.0	0.0	0.0	0.0	0.0	0.0	0.0
NUPL2	11097	gene_synonym	H. sapiens	11097	H. sapiens	1.0	0.0	0.0	0.0	0.0	1.0	0.0	0.0	1.0	0.0	0.0	0.0	0.0	1.0	0.0	0.0	0.0	0.0	0.0	0.0
CYCS	54205	symbol	H. sapiens	54205	H. sapiens	1.0	1.0	0.0	0.0	0.0	0.0	0.0	0.0	0.0	0.0	1.0	0.0	0.0	1.0	0.0	0.0	0.0	0.0	0.0	0.0
HNRNPA2B1	3181	symbol	H. sapiens	3181	H. sapiens	1.0	1.0	0.0	0.0	0.0	1.0	0.0	0.0	0.0	0.0	0.0	0.0	0.0	1.0	0.0	0.0	0.0	0.0	0.0	0.0
CBX3	11335	symbol	H. sapiens	11335	H. sapiens	0.0	1.0	0.0	0.0	0.0	0.0	0.0	0.0	0.0	0.0	0.0	0.0	0.0	0.0	0.0	0.0	0.0	0.0	0.0	0.0
SNX10	29887	symbol	H. sapiens	29887	H. sapiens	0.0	0.0	0.0	0.0	0.0	0.0	0.0	0.0	1.0	0.0	0.0	0.0	0.0	0.0	0.0	0.0	0.0	0.0	0.0	0.0
CREB5	9586	symbol	H. sapiens	9586	H. sapiens	0.0	1.0	0.0	0.0	0.0	0.0	0.0	0.0	0.0	0.0	0.0	0.0	0.0	0.0	0.0	0.0	0.0	0.0	0.0	0.0
7-Sep						nan	nan	nan	nan	nan	nan	nan	nan	nan	nan	nan	nan	nan	nan	nan	nan	nan	nan	nan	nan
STARD3NL	83930	symbol	H. sapiens	83930	H. sapiens	0.0	0.0	0.0	0.0	0.0	0.0	0.0	0.0	0.0	0.0	0.0	0.0	0.0	0.0	0.0	0.0	0.0	0.0	0.0	0.0
PSMA2	5683	symbol	H. sapiens	5683	H. sapiens	1.0	1.0	0.0	0.0	0.0	0.0	0.0	0.0	0.0	0.0	0.0	0.0	0.0	1.0	0.0	0.0	0.0	1.0	0.0	0.0
URGCP	55665	symbol	H. sapiens	55665	H. sapiens	0.0	0.0	0.0	0.0	0.0	0.0	0.0	0.0	0.0	0.0	0.0	0.0	0.0	0.0	0.0	0.0	0.0	0.0	0.0	0.0
TMED4	222068	symbol	H. sapiens	222068	H. sapiens	0.0	0.0	0.0	0.0	0.0	0.0	0.0	0.0	1.0	1.0	0.0	0.0	0.0	0.0	0.0	0.0	0.0	0.0	0.0	0.0
PPIA	5478	symbol	H. sapiens	5478	H. sapiens	1.0	0.0	1.0	0.0	0.0	0.0	0.0	1.0	0.0	0.0	0.0	0.0	0.0	1.0	0.0	0.0	0.0	1.0	0.0	1.0
ADCY1	107	symbol	H. sapiens	107	H. sapiens	0.0	1.0	0.0	1.0	0.0	0.0	0.0	0.0	0.0	0.0	0.0	0.0	0.0	1.0	0.0	0.0	1.0	0.0	1.0	0.0
SEC61G	23480	symbol	H. sapiens	23480	H. sapiens	1.0	0.0	0.0	0.0	0.0	0.0	0.0	0.0	1.0	0.0	0.0	0.0	0.0	1.0	0.0	0.0	0.0	0.0	0.0	0.0
ZNF713	349075	symbol	H. sapiens	349075	H. sapiens	0.0	0.0	0.0	0.0	0.0	0.0	0.0	0.0	0.0	0.0	0.0	0.0	0.0	0.0	0.0	0.0	0.0	0.0	0.0	0.0
GBAS	2631	gene_synonym	H. sapiens	2631	H. sapiens	0.0	1.0	0.0	0.0	0.0	0.0	0.0	0.0	0.0	0.0	0.0	0.0	0.0	0.0	0.0	0.0	0.0	0.0	0.0	0.0
CHCHD2	51142	symbol	H. sapiens	51142	H. sapiens	0.0	1.0	0.0	0.0	0.0	0.0	0.0	1.0	0.0	0.0	0.0	0.0	0.0	0.0	0.0	0.0	0.0	0.0	0.0	1.0
RP11-792A8.4						nan	nan	nan	nan	nan	nan	nan	nan	nan	nan	nan	nan	nan	nan	nan	nan	nan	nan	nan	nan
SBDS	51119	symbol	H. sapiens	51119	H. sapiens	1.0	0.0	0.0	0.0	0.0	0.0	0.0	0.0	0.0	0.0	0.0	0.0	0.0	0.0	0.0	0.0	0.0	0.0	0.0	0.0
POM121	9883	symbol	H. sapiens	9883	H. sapiens	1.0	1.0	0.0	0.0	0.0	1.0	0.0	0.0	1.0	0.0	0.0	0.0	0.0	1.0	0.0	0.0	0.0	0.0	0.0	0.0
ABHD11	83451	symbol	H. sapiens	83451	H. sapiens	0.0	0.0	0.0	0.0	0.0	0.0	0.0	0.0	0.0	0.0	0.0	0.0	0.0	0.0	0.0	0.0	0.0	0.0	0.0	0.0
ELN	2006	symbol	H. sapiens	2006	H. sapiens	0.0	0.0	0.0	0.0	0.0	0.0	0.0	0.0	0.0	0.0	0.0	0.0	0.0	0.0	0.0	0.0	0.0	0.0	0.0	0.0
GTF2I	2969	symbol	H. sapiens	2969	H. sapiens	0.0	0.0	0.0	0.0	0.0	0.0	0.0	0.0	0.0	0.0	0.0	0.0	0.0	0.0	0.0	0.0	0.0	0.0	0.0	0.0
STYXL1	51657	symbol	H. sapiens	51657	H. sapiens	0.0	0.0	0.0	0.0	1.0	0.0	1.0	1.0	0.0	0.0	0.0	0.0	0.0	0.0	0.0	0.0	0.0	0.0	0.0	0.0
HSPB1	3315	symbol	H. sapiens	3315	H. sapiens	1.0	0.0	1.0	0.0	0.0	0.0	0.0	1.0	1.0	0.0	1.0	0.0	0.0	1.0	1.0	0.0	0.0	0.0	0.0	0.0
SEMA3E	9723	symbol	H. sapiens	9723	H. sapiens	0.0	0.0	0.0	0.0	0.0	0.0	0.0	0.0	0.0	0.0	0.0	0.0	0.0	0.0	0.0	0.0	0.0	0.0	0.0	0.0
TMEM243	79161	symbol	H. sapiens	79161	H. sapiens	0.0	0.0	0.0	0.0	0.0	0.0	0.0	0.0	0.0	0.0	0.0	0.0	0.0	0.0	0.0	0.0	0.0	0.0	0.0	0.0
SRI	6717	symbol	H. sapiens	6717	H. sapiens	0.0	0.0	0.0	0.0	0.0	0.0	1.0	0.0	0.0	0.0	0.0	0.0	0.0	0.0	0.0	0.0	0.0	0.0	0.0	0.0
CLDN12	9069	symbol	H. sapiens	9069	H. sapiens	0.0	0.0	0.0	0.0	0.0	0.0	0.0	0.0	0.0	0.0	0.0	0.0	0.0	0.0	0.0	0.0	0.0	0.0	0.0	0.0
AKAP9	10142	symbol	H. sapiens	10142	H. sapiens	0.0	1.0	0.0	1.0	0.0	0.0	1.0	0.0	0.0	1.0	0.0	0.0	0.0	1.0	0.0	1.0	1.0	0.0	0.0	0.0
KRIT1	889	symbol	H. sapiens	889	H. sapiens	0.0	0.0	0.0	0.0	0.0	0.0	0.0	0.0	0.0	0.0	0.0	0.0	1.0	0.0	0.0	0.0	0.0	0.0	0.0	0.0
FAM133B	257415	symbol	H. sapiens	257415	H. sapiens	0.0	0.0	0.0	0.0	0.0	0.0	0.0	0.0	0.0	0.0	0.0	0.0	0.0	0.0	0.0	0.0	0.0	0.0	0.0	0.0
CDK6	1021	symbol	H. sapiens	1021	H. sapiens	1.0	0.0	0.0	0.0	0.0	0.0	0.0	0.0	0.0	0.0	0.0	0.0	1.0	1.0	0.0	0.0	0.0	0.0	1.0	0.0
PON3	5446	symbol	H. sapiens	5446	H. sapiens	0.0	0.0	0.0	0.0	0.0	0.0	0.0	0.0	0.0	0.0	0.0	0.0	0.0	0.0	0.0	0.0	0.0	0.0	0.0	0.0
ARPC1A	10552	symbol	H. sapiens	10552	H. sapiens	1.0	0.0	0.0	0.0	0.0	0.0	0.0	0.0	0.0	0.0	0.0	0.0	0.0	0.0	0.0	0.0	0.0	0.0	0.0	0.0
BUD31	8896	symbol	H. sapiens	8896	H. sapiens	1.0	0.0	0.0	0.0	0.0	1.0	0.0	0.0	0.0	0.0	0.0	0.0	0.0	0.0	0.0	0.0	0.0	0.0	0.0	0.0
PTCD1	26024	symbol	H. sapiens	26024	H. sapiens	1.0	0.0	0.0	0.0	0.0	0.0	0.0	0.0	0.0	0.0	0.0	0.0	0.0	0.0	0.0	0.0	0.0	0.0	0.0	0.0
ZNF655	79027	symbol	H. sapiens	79027	H. sapiens	0.0	0.0	0.0	0.0	0.0	0.0	0.0	0.0	0.0	0.0	0.0	0.0	0.0	0.0	0.0	0.0	0.0	0.0	0.0	0.0
AP4M1	9179	symbol	H. sapiens	9179	H. sapiens	0.0	0.0	0.0	0.0	0.0	0.0	0.0	0.0	1.0	1.0	0.0	0.0	0.0	0.0	0.0	0.0	0.0	0.0	0.0	0.0
ZCWPW1	55063	symbol	H. sapiens	55063	H. sapiens	0.0	0.0	0.0	0.0	0.0	0.0	0.0	0.0	0.0	0.0	0.0	0.0	0.0	0.0	0.0	0.0	0.0	0.0	0.0	0.0
TSC22D4	81628	symbol	H. sapiens	81628	H. sapiens	0.0	0.0	0.0	0.0	0.0	0.0	0.0	0.0	0.0	0.0	0.0	0.0	0.0	0.0	0.0	1.0	0.0	0.0	0.0	0.0
AGFG2	3268	symbol	H. sapiens	3268	H. sapiens	0.0	0.0	0.0	0.0	0.0	0.0	0.0	0.0	0.0	0.0	0.0	0.0	0.0	0.0	0.0	0.0	0.0	0.0	0.0	0.0
TRIP6	7205	symbol	H. sapiens	7205	H. sapiens	0.0	0.0	1.0	0.0	0.0	0.0	0.0	0.0	0.0	0.0	0.0	0.0	0.0	0.0	0.0	0.0	0.0	0.0	0.0	0.0
AP1S1	1174	symbol	H. sapiens	1174	H. sapiens	1.0	0.0	0.0	0.0	0.0	0.0	0.0	0.0	1.0	1.0	0.0	1.0	0.0	1.0	0.0	0.0	0.0	0.0	0.0	0.0
FIS1	51024	symbol	H. sapiens	51024	H. sapiens	0.0	1.0	0.0	0.0	0.0	0.0	0.0	1.0	1.0	0.0	0.0	0.0	0.0	0.0	0.0	0.0	0.0	0.0	0.0	0.0
ALKBH4	54784	symbol	H. sapiens	54784	H. sapiens	0.0	0.0	0.0	0.0	0.0	0.0	0.0	0.0	0.0	0.0	0.0	0.0	0.0	0.0	0.0	0.0	0.0	0.0	0.0	0.0
POLR2J	5439	symbol	H. sapiens	5439	H. sapiens	1.0	1.0	0.0	0.0	0.0	1.0	0.0	0.0	0.0	0.0	0.0	0.0	0.0	1.0	1.0	0.0	0.0	0.0	0.0	0.0
POLR2J3	548644	symbol	H. sapiens	548644	H. sapiens	0.0	1.0	0.0	0.0	0.0	0.0	0.0	0.0	0.0	0.0	0.0	0.0	0.0	0.0	0.0	0.0	0.0	0.0	0.0	0.0
RASA4	10156	symbol	H. sapiens	10156	H. sapiens	0.0	0.0	0.0	0.0	0.0	0.0	0.0	1.0	0.0	0.0	0.0	0.0	0.0	1.0	0.0	0.0	0.0	0.0	0.0	0.0
LHFPL3	375612	symbol	H. sapiens	375612	H. sapiens	0.0	0.0	0.0	0.0	0.0	0.0	0.0	0.0	0.0	0.0	0.0	0.0	0.0	0.0	0.0	0.0	0.0	0.0	0.0	0.0
KMT2E	55904	symbol	H. sapiens	55904	H. sapiens	0.0	0.0	0.0	0.0	0.0	0.0	0.0	0.0	0.0	0.0	0.0	0.0	0.0	0.0	0.0	0.0	0.0	0.0	0.0	0.0
SYPL1	6856	symbol	H. sapiens	6856	H. sapiens	0.0	0.0	0.0	0.0	0.0	0.0	0.0	0.0	0.0	0.0	0.0	0.0	0.0	0.0	0.0	0.0	0.0	0.0	0.0	0.0
NRCAM	4897	symbol	H. sapiens	4897	H. sapiens	1.0	0.0	0.0	1.0	1.0	0.0	1.0	0.0	0.0	0.0	0.0	0.0	0.0	0.0	0.0	0.0	0.0	0.0	1.0	0.0
CAV2	858	symbol	H. sapiens	858	H. sapiens	0.0	1.0	1.0	0.0	0.0	0.0	0.0	0.0	0.0	0.0	0.0	0.0	1.0	0.0	0.0	0.0	0.0	0.0	0.0	0.0
CAPZA2	830	symbol	H. sapiens	830	H. sapiens	1.0	0.0	0.0	0.0	0.0	0.0	1.0	0.0	0.0	1.0	0.0	0.0	0.0	1.0	0.0	0.0	0.0	0.0	0.0	0.0
LSM8	51691	symbol	H. sapiens	51691	H. sapiens	1.0	0.0	0.0	0.0	0.0	1.0	0.0	0.0	0.0	0.0	0.0	0.0	0.0	0.0	0.0	0.0	0.0	0.0	0.0	0.0
PTPRZ1	5803	symbol	H. sapiens	5803	H. sapiens	0.0	0.0	0.0	0.0	0.0	0.0	0.0	0.0	0.0	0.0	1.0	0.0	0.0	1.0	1.0	0.0	0.0	0.0	0.0	0.0
GCC1	79571	symbol	H. sapiens	79571	H. sapiens	0.0	0.0	0.0	0.0	0.0	0.0	0.0	0.0	0.0	0.0	0.0	0.0	0.0	0.0	0.0	0.0	0.0	0.0	0.0	0.0
MEST	4232	symbol	H. sapiens	4232	H. sapiens	0.0	0.0	0.0	0.0	0.0	0.0	0.0	0.0	0.0	0.0	0.0	0.0	0.0	0.0	0.0	0.0	0.0	0.0	0.0	0.0
C7orf73	647087	gene_synonym	H. sapiens	647087	H. sapiens	0.0	1.0	0.0	0.0	0.0	0.0	0.0	0.0	0.0	0.0	0.0	0.0	0.0	0.0	0.0	0.0	0.0	0.0	0.0	0.0
PTN	5764	symbol	H. sapiens	5764	H. sapiens	0.0	0.0	0.0	0.0	1.0	0.0	0.0	1.0	1.0	0.0	0.0	0.0	1.0	0.0	1.0	0.0	0.0	0.0	0.0	0.0
KIAA1549	57670	symbol	H. sapiens	57670	H. sapiens	0.0	0.0	0.0	0.0	0.0	0.0	0.0	0.0	0.0	0.0	0.0	0.0	0.0	1.0	0.0	0.0	0.0	0.0	0.0	0.0
SLC37A3	84255	symbol	H. sapiens	84255	H. sapiens	0.0	0.0	0.0	0.0	0.0	0.0	0.0	0.0	0.0	0.0	0.0	0.0	0.0	0.0	0.0	0.0	0.0	0.0	0.0	0.0
FAM131B	9715	symbol	H. sapiens	9715	H. sapiens	0.0	0.0	0.0	0.0	0.0	0.0	0.0	0.0	0.0	0.0	0.0	0.0	0.0	1.0	0.0	0.0	0.0	0.0	0.0	0.0
ZNF775	285971	symbol	H. sapiens	285971	H. sapiens	0.0	0.0	0.0	0.0	0.0	0.0	0.0	0.0	0.0	0.0	0.0	0.0	0.0	0.0	0.0	0.0	0.0	0.0	0.0	0.0
TMEM176A	55365	symbol	H. sapiens	55365	H. sapiens	0.0	0.0	0.0	0.0	0.0	0.0	0.0	0.0	0.0	0.0	0.0	0.0	0.0	0.0	0.0	0.0	0.0	0.0	0.0	0.0
RHEB	6009	symbol	H. sapiens	6009	H. sapiens	1.0	1.0	0.0	1.0	0.0	1.0	0.0	0.0	0.0	0.0	0.0	1.0	0.0	1.0	0.0	0.0	0.0	0.0	0.0	0.0
INSIG1	3638	symbol	H. sapiens	3638	H. sapiens	0.0	0.0	0.0	0.0	0.0	0.0	0.0	1.0	1.0	0.0	0.0	0.0	0.0	0.0	0.0	0.0	0.0	0.0	0.0	0.0
LMBR1	64327	symbol	H. sapiens	64327	H. sapiens	0.0	0.0	0.0	0.0	0.0	0.0	0.0	0.0	0.0	0.0	0.0	0.0	0.0	0.0	0.0	0.0	0.0	0.0	0.0	0.0
PTPRN2	5799	symbol	H. sapiens	5799	H. sapiens	0.0	0.0	0.0	0.0	0.0	0.0	0.0	0.0	0.0	0.0	0.0	0.0	0.0	0.0	0.0	0.0	1.0	1.0	0.0	0.0
PPP2R3B	28227	symbol	H. sapiens	28227	H. sapiens	0.0	0.0	0.0	0.0	0.0	0.0	0.0	0.0	0.0	0.0	0.0	0.0	0.0	1.0	0.0	0.0	0.0	0.0	0.0	0.0
SLC25A6	293	symbol	H. sapiens	293	H. sapiens	1.0	1.0	0.0	0.0	0.0	0.0	1.0	1.0	0.0	0.0	0.0	0.0	0.0	1.0	0.0	0.0	0.0	0.0	0.0	0.0
TMSB4X	7114	symbol	H. sapiens	7114	H. sapiens	0.0	0.0	0.0	0.0	0.0	0.0	1.0	1.0	0.0	0.0	1.0	0.0	0.0	0.0	0.0	0.0	0.0	1.0	0.0	0.0
OFD1	8481	symbol	H. sapiens	8481	H. sapiens	0.0	0.0	0.0	0.0	0.0	0.0	0.0	0.0	0.0	0.0	0.0	0.0	0.0	1.0	0.0	0.0	0.0	0.0	0.0	0.0
GPM6B	2824	symbol	H. sapiens	2824	H. sapiens	0.0	0.0	0.0	0.0	0.0	0.0	1.0	0.0	0.0	0.0	0.0	0.0	0.0	0.0	0.0	0.0	0.0	0.0	0.0	0.0
EIF1AX	1964	symbol	H. sapiens	1964	H. sapiens	1.0	0.0	0.0	0.0	0.0	0.0	0.0	0.0	0.0	0.0	0.0	0.0	0.0	0.0	0.0	0.0	0.0	0.0	0.0	0.0
PRDX4	10549	symbol	H. sapiens	10549	H. sapiens	0.0	0.0	0.0	0.0	0.0	0.0	0.0	0.0	0.0	0.0	0.0	0.0	1.0	0.0	0.0	0.0	0.0	1.0	0.0	1.0
SAT1	6303	symbol	H. sapiens	6303	H. sapiens	1.0	0.0	0.0	0.0	0.0	0.0	0.0	0.0	0.0	0.0	0.0	0.0	0.0	1.0	0.0	0.0	0.0	0.0	0.0	0.0
TSPAN7	7102	symbol	H. sapiens	7102	H. sapiens	0.0	0.0	0.0	0.0	0.0	0.0	0.0	0.0	0.0	0.0	0.0	0.0	0.0	0.0	0.0	0.0	0.0	0.0	0.0	0.0
NDUFB11	54539	symbol	H. sapiens	54539	H. sapiens	0.0	1.0	0.0	0.0	0.0	0.0	0.0	0.0	0.0	0.0	0.0	0.0	0.0	0.0	0.0	0.0	0.0	0.0	0.0	0.0
UBA1	7317	symbol	H. sapiens	7317	H. sapiens	0.0	1.0	0.0	0.0	0.0	0.0	0.0	0.0	0.0	0.0	0.0	1.0	0.0	1.0	0.0	0.0	0.0	0.0	0.0	0.0
ARAF	369	symbol	H. sapiens	369	H. sapiens	0.0	1.0	0.0	0.0	0.0	0.0	0.0	0.0	0.0	0.0	0.0	0.0	0.0	1.0	0.0	0.0	0.0	0.0	0.0	0.0
TIMP1	7076	symbol	H. sapiens	7076	H. sapiens	0.0	0.0	0.0	0.0	0.0	0.0	0.0	0.0	0.0	0.0	0.0	0.0	0.0	1.0	0.0	0.0	0.0	1.0	0.0	0.0
ELK1	2002	symbol	H. sapiens	2002	H. sapiens	1.0	0.0	0.0	0.0	0.0	0.0	0.0	0.0	0.0	0.0	1.0	0.0	0.0	1.0	1.0	1.0	1.0	0.0	0.0	0.0
ZNF182	7569	symbol	H. sapiens	7569	H. sapiens	0.0	0.0	0.0	0.0	0.0	0.0	0.0	0.0	0.0	0.0	0.0	0.0	0.0	0.0	0.0	0.0	0.0	0.0	0.0	0.0
RBM3	5935	symbol	H. sapiens	5935	H. sapiens	0.0	0.0	0.0	0.0	0.0	1.0	0.0	0.0	0.0	0.0	0.0	0.0	0.0	0.0	0.0	1.0	0.0	0.0	0.0	0.0
PCSK1N	27344	symbol	H. sapiens	27344	H. sapiens	0.0	0.0	0.0	0.0	0.0	0.0	0.0	0.0	0.0	1.0	0.0	0.0	0.0	0.0	0.0	0.0	0.0	0.0	0.0	0.0
SLC35A2	7355	symbol	H. sapiens	7355	H. sapiens	0.0	0.0	0.0	0.0	0.0	0.0	0.0	0.0	0.0	0.0	0.0	0.0	0.0	0.0	0.0	0.0	0.0	0.0	0.0	0.0
NUDT10	170685	symbol	H. sapiens	170685	H. sapiens	0.0	0.0	0.0	0.0	0.0	0.0	0.0	0.0	0.0	0.0	0.0	0.0	0.0	0.0	0.0	0.0	0.0	0.0	0.0	0.0
HSD17B10	3028	symbol	H. sapiens	3028	H. sapiens	1.0	1.0	0.0	0.0	0.0	0.0	0.0	0.0	0.0	0.0	0.0	0.0	0.0	1.0	0.0	0.0	0.0	0.0	0.0	0.0
HUWE1	10075	symbol	H. sapiens	10075	H. sapiens	0.0	0.0	0.0	0.0	0.0	0.0	1.0	0.0	0.0	0.0	0.0	0.0	0.0	1.0	0.0	0.0	0.0	1.0	0.0	0.0
PHF8	23133	symbol	H. sapiens	23133	H. sapiens	0.0	0.0	0.0	0.0	0.0	0.0	1.0	0.0	0.0	0.0	0.0	0.0	0.0	0.0	0.0	0.0	0.0	0.0	1.0	0.0
WNK3	65267	symbol	H. sapiens	65267	H. sapiens	0.0	0.0	0.0	0.0	0.0	0.0	1.0	0.0	1.0	0.0	0.0	0.0	0.0	0.0	0.0	0.0	0.0	0.0	0.0	1.0
MAGEH1	28986	symbol	H. sapiens	28986	H. sapiens	0.0	0.0	0.0	0.0	0.0	0.0	0.0	0.0	0.0	0.0	0.0	0.0	0.0	0.0	0.0	0.0	0.0	0.0	0.0	0.0
FAAH2	158584	symbol	H. sapiens	158584	H. sapiens	0.0	0.0	0.0	0.0	0.0	0.0	0.0	0.0	0.0	0.0	0.0	0.0	0.0	0.0	0.0	0.0	0.0	0.0	0.0	0.0
MSN	4478	symbol	H. sapiens	4478	H. sapiens	1.0	0.0	1.0	0.0	0.0	0.0	1.0	0.0	0.0	0.0	0.0	0.0	0.0	1.0	0.0	0.0	0.0	0.0	0.0	0.0
NHSL2	340527	symbol	H. sapiens	340527	H. sapiens	0.0	0.0	0.0	0.0	0.0	0.0	0.0	0.0	0.0	0.0	0.0	0.0	0.0	0.0	0.0	0.0	0.0	0.0	0.0	0.0
RPS4X	6191	symbol	H. sapiens	6191	H. sapiens	1.0	0.0	1.0	0.0	0.0	0.0	0.0	0.0	0.0	0.0	0.0	0.0	0.0	0.0	0.0	0.0	0.0	0.0	0.0	0.0
PGK1	5230	symbol	H. sapiens	5230	H. sapiens	0.0	0.0	0.0	0.0	0.0	0.0	0.0	0.0	0.0	0.0	1.0	0.0	0.0	0.0	0.0	0.0	0.0	0.0	0.0	0.0
NAP1L3	4675	symbol	H. sapiens	4675	H. sapiens	0.0	0.0	0.0	0.0	0.0	0.0	0.0	0.0	0.0	0.0	0.0	0.0	0.0	0.0	0.0	0.0	0.0	0.0	0.0	0.0
TSPAN6	7105	symbol	H. sapiens	7105	H. sapiens	0.0	0.0	0.0	0.0	0.0	0.0	0.0	0.0	0.0	0.0	0.0	0.0	0.0	0.0	0.0	0.0	0.0	0.0	0.0	0.0
TMEM35	59353	gene_synonym	H. sapiens	59353	H. sapiens	0.0	0.0	0.0	0.0	0.0	0.0	0.0	0.0	0.0	0.0	0.0	0.0	0.0	0.0	0.0	0.0	0.0	0.0	0.0	0.0
RPL36A	6173	symbol	H. sapiens	6173	H. sapiens	1.0	0.0	0.0	0.0	0.0	0.0	0.0	0.0	0.0	0.0	0.0	0.0	0.0	0.0	0.0	0.0	0.0	0.0	0.0	0.0
HNRNPH2	3188	symbol	H. sapiens	3188	H. sapiens	0.0	0.0	0.0	0.0	0.0	0.0	0.0	0.0	0.0	0.0	0.0	0.0	0.0	0.0	0.0	0.0	0.0	0.0	0.0	0.0
ARMCX2	9823	symbol	H. sapiens	9823	H. sapiens	0.0	1.0	0.0	0.0	0.0	0.0	0.0	0.0	0.0	0.0	0.0	0.0	0.0	0.0	0.0	0.0	0.0	0.0	0.0	0.0
ZMAT1	84460	symbol	H. sapiens	84460	H. sapiens	0.0	0.0	0.0	0.0	0.0	0.0	0.0	0.0	0.0	0.0	0.0	0.0	0.0	0.0	0.0	0.0	0.0	0.0	0.0	0.0
TCEAL2	140597	symbol	H. sapiens	140597	H. sapiens	0.0	0.0	0.0	0.0	0.0	0.0	0.0	0.0	0.0	0.0	0.0	0.0	0.0	0.0	0.0	0.0	0.0	0.0	0.0	0.0
BHLHB9	80823	gene_synonym	H. sapiens	80823	H. sapiens	0.0	0.0	0.0	0.0	1.0	0.0	0.0	0.0	0.0	0.0	0.0	0.0	0.0	0.0	0.0	0.0	0.0	0.0	0.0	0.0
BEX1	55859	symbol	H. sapiens	55859	H. sapiens	0.0	0.0	0.0	0.0	0.0	0.0	0.0	0.0	0.0	0.0	0.0	0.0	0.0	0.0	0.0	0.0	0.0	0.0	0.0	0.0
TCEAL8	90843	symbol	H. sapiens	90843	H. sapiens	0.0	0.0	0.0	0.0	0.0	0.0	0.0	0.0	0.0	0.0	0.0	0.0	0.0	0.0	0.0	0.0	0.0	0.0	0.0	0.0
BEX2	84707	symbol	H. sapiens	84707	H. sapiens	0.0	0.0	0.0	0.0	0.0	0.0	0.0	0.0	0.0	0.0	0.0	0.0	0.0	0.0	0.0	0.0	0.0	0.0	0.0	0.0
TCEAL7	56849	symbol	H. sapiens	56849	H. sapiens	0.0	0.0	0.0	0.0	0.0	0.0	0.0	0.0	0.0	0.0	0.0	0.0	0.0	0.0	0.0	0.0	0.0	0.0	0.0	0.0
WBP5	51186	gene_synonym	H. sapiens	51186	H. sapiens	0.0	0.0	0.0	0.0	0.0	0.0	0.0	0.0	0.0	0.0	0.0	0.0	0.0	0.0	0.0	0.0	0.0	0.0	0.0	0.0
NGFRAP1	27018	gene_synonym	H. sapiens	27018	H. sapiens	0.0	0.0	0.0	0.0	0.0	0.0	0.0	0.0	0.0	0.0	0.0	0.0	0.0	0.0	0.0	0.0	0.0	0.0	0.0	0.0
TCEAL4	79921	symbol	H. sapiens	79921	H. sapiens	0.0	0.0	0.0	0.0	0.0	0.0	0.0	0.0	0.0	0.0	0.0	0.0	0.0	0.0	0.0	0.0	0.0	0.0	0.0	0.0
PLP1	5354	symbol	H. sapiens	5354	H. sapiens	0.0	0.0	0.0	0.0	0.0	0.0	0.0	0.0	0.0	0.0	0.0	0.0	0.0	0.0	0.0	0.0	1.0	0.0	1.0	0.0
TSC22D3	1831	symbol	H. sapiens	1831	H. sapiens	0.0	0.0	0.0	0.0	0.0	0.0	0.0	0.0	0.0	0.0	0.0	0.0	0.0	0.0	0.0	0.0	0.0	0.0	0.0	0.0
DCX	1641	symbol	H. sapiens	1641	H. sapiens	1.0	0.0	0.0	0.0	0.0	0.0	0.0	0.0	0.0	0.0	0.0	0.0	0.0	0.0	0.0	0.0	0.0	0.0	0.0	0.0
KLHL13	90293	symbol	H. sapiens	90293	H. sapiens	0.0	0.0	0.0	0.0	0.0	0.0	0.0	0.0	0.0	0.0	0.0	0.0	0.0	1.0	0.0	0.0	0.0	0.0	0.0	0.0
PGRMC1	10857	symbol	H. sapiens	10857	H. sapiens	0.0	1.0	0.0	0.0	0.0	0.0	1.0	0.0	0.0	0.0	0.0	0.0	0.0	0.0	0.0	1.0	0.0	1.0	0.0	0.0
SLC25A5	292	symbol	H. sapiens	292	H. sapiens	1.0	1.0	0.0	0.0	0.0	0.0	1.0	1.0	0.0	0.0	0.0	0.0	0.0	1.0	0.0	0.0	0.0	0.0	0.0	0.0
NKRF	55922	symbol	H. sapiens	55922	H. sapiens	0.0	0.0	0.0	0.0	0.0	0.0	0.0	0.0	0.0	0.0	0.0	0.0	0.0	0.0	0.0	0.0	0.0	0.0	0.0	0.0
RPL39	6170	symbol	H. sapiens	6170	H. sapiens	1.0	0.0	0.0	0.0	0.0	0.0	0.0	0.0	0.0	0.0	0.0	0.0	0.0	0.0	0.0	0.0	0.0	0.0	0.0	0.0
NDUFA1	4694	symbol	H. sapiens	4694	H. sapiens	0.0	1.0	0.0	0.0	0.0	0.0	0.0	0.0	0.0	0.0	0.0	0.0	0.0	0.0	0.0	0.0	0.0	0.0	0.0	0.0
STAG2	10735	symbol	H. sapiens	10735	H. sapiens	0.0	0.0	0.0	0.0	0.0	0.0	0.0	0.0	0.0	0.0	0.0	0.0	0.0	1.0	0.0	0.0	0.0	0.0	0.0	0.0
SLC25A14	9016	symbol	H. sapiens	9016	H. sapiens	0.0	1.0	0.0	0.0	0.0	0.0	0.0	0.0	0.0	0.0	0.0	0.0	0.0	0.0	0.0	0.0	0.0	0.0	0.0	0.0
FAM127A	8933	gene_synonym	H. sapiens	8933	H. sapiens	0.0	0.0	0.0	0.0	0.0	0.0	0.0	0.0	0.0	0.0	0.0	0.0	0.0	0.0	0.0	0.0	0.0	0.0	0.0	0.0
FAM127B	26071	gene_synonym	H. sapiens	26071	H. sapiens	0.0	0.0	0.0	0.0	0.0	0.0	0.0	0.0	0.0	0.0	0.0	0.0	0.0	0.0	0.0	0.0	0.0	0.0	0.0	0.0
HTATSF1	27336	symbol	H. sapiens	27336	H. sapiens	1.0	0.0	0.0	0.0	0.0	1.0	0.0	0.0	0.0	0.0	0.0	0.0	0.0	0.0	0.0	0.0	0.0	0.0	0.0	0.0
RBMX	27316	symbol	H. sapiens	27316	H. sapiens	1.0	0.0	0.0	0.0	0.0	1.0	0.0	0.0	0.0	0.0	0.0	0.0	0.0	0.0	0.0	0.0	0.0	0.0	0.0	0.0
SOX3	6658	symbol	H. sapiens	6658	H. sapiens	0.0	0.0	0.0	0.0	0.0	0.0	0.0	0.0	0.0	0.0	0.0	0.0	0.0	1.0	0.0	0.0	0.0	0.0	1.0	0.0
LDOC1	23641	symbol	H. sapiens	23641	H. sapiens	0.0	0.0	0.0	0.0	0.0	0.0	0.0	0.0	0.0	0.0	0.0	0.0	1.0	0.0	0.0	0.0	0.0	0.0	0.0	0.0
SLITRK2	84631	symbol	H. sapiens	84631	H. sapiens	0.0	0.0	0.0	0.0	0.0	0.0	0.0	0.0	0.0	0.0	0.0	0.0	0.0	0.0	0.0	0.0	0.0	0.0	0.0	0.0
CD99L2	83692	symbol	H. sapiens	83692	H. sapiens	0.0	0.0	0.0	0.0	0.0	0.0	0.0	0.0	0.0	0.0	0.0	0.0	0.0	0.0	0.0	0.0	0.0	0.0	0.0	0.0
VMA21	203547	symbol	H. sapiens	203547	H. sapiens	0.0	0.0	0.0	0.0	0.0	0.0	0.0	0.0	0.0	1.0	0.0	1.0	0.0	0.0	0.0	0.0	0.0	0.0	0.0	0.0
BGN	633	symbol	H. sapiens	633	H. sapiens	0.0	0.0	0.0	0.0	0.0	0.0	0.0	0.0	0.0	0.0	0.0	1.0	0.0	0.0	0.0	0.0	0.0	0.0	0.0	0.0
SSR4	6748	symbol	H. sapiens	6748	H. sapiens	1.0	0.0	0.0	0.0	0.0	0.0	0.0	0.0	0.0	0.0	1.0	0.0	0.0	0.0	0.0	0.0	0.0	0.0	0.0	0.0
RPL10	6134	symbol	H. sapiens	6134	H. sapiens	1.0	0.0	0.0	0.0	0.0	1.0	0.0	0.0	0.0	0.0	0.0	0.0	0.0	0.0	0.0	0.0	0.0	0.0	0.0	0.0
ATP6AP1	537	symbol	H. sapiens	537	H. sapiens	0.0	1.0	0.0	0.0	0.0	0.0	0.0	0.0	1.0	1.0	0.0	0.0	0.0	0.0	1.0	0.0	1.0	0.0	0.0	0.0
GDI1	2664	symbol	H. sapiens	2664	H. sapiens	0.0	0.0	0.0	0.0	1.0	0.0	1.0	0.0	0.0	0.0	0.0	0.0	0.0	0.0	0.0	1.0	1.0	0.0	0.0	0.0
LAGE3	8270	symbol	H. sapiens	8270	H. sapiens	1.0	0.0	0.0	0.0	0.0	0.0	0.0	0.0	0.0	0.0	0.0	0.0	0.0	0.0	0.0	0.0	0.0	0.0	0.0	0.0
FUNDC2	65991	symbol	H. sapiens	65991	H. sapiens	0.0	1.0	0.0	0.0	0.0	0.0	0.0	0.0	0.0	0.0	0.0	0.0	0.0	0.0	0.0	0.0	0.0	0.0	0.0	0.0
CTD-2336O2.1						nan	nan	nan	nan	nan	nan	nan	nan	nan	nan	nan	nan	nan	nan	nan	nan	nan	nan	nan	nan
ANGPT2	285	symbol	H. sapiens	285	H. sapiens	0.0	0.0	0.0	0.0	0.0	0.0	0.0	0.0	0.0	0.0	0.0	0.0	0.0	0.0	0.0	0.0	0.0	0.0	0.0	0.0
ZDHHC2	51201	symbol	H. sapiens	51201	H. sapiens	1.0	0.0	0.0	1.0	0.0	0.0	0.0	0.0	1.0	0.0	0.0	0.0	0.0	0.0	0.0	0.0	0.0	0.0	0.0	0.0
ASAH1	427	symbol	H. sapiens	427	H. sapiens	1.0	0.0	0.0	0.0	0.0	0.0	0.0	0.0	0.0	0.0	0.0	1.0	0.0	0.0	0.0	0.0	0.0	1.0	0.0	0.0
INTS10	55174	symbol	H. sapiens	55174	H. sapiens	1.0	0.0	0.0	0.0	0.0	0.0	0.0	0.0	0.0	0.0	0.0	0.0	0.0	0.0	0.0	0.0	0.0	0.0	0.0	0.0
ATP6V1B2	526	symbol	H. sapiens	526	H. sapiens	1.0	1.0	0.0	0.0	0.0	0.0	0.0	0.0	0.0	1.0	0.0	1.0	0.0	0.0	1.0	0.0	1.0	0.0	0.0	0.0
PDLIM2	64236	symbol	H. sapiens	64236	H. sapiens	0.0	0.0	0.0	0.0	0.0	0.0	0.0	0.0	0.0	0.0	0.0	0.0	0.0	1.0	0.0	0.0	0.0	0.0	0.0	0.0
STMN4	81551	symbol	H. sapiens	81551	H. sapiens	0.0	0.0	0.0	0.0	0.0	0.0	1.0	0.0	0.0	0.0	0.0	0.0	0.0	0.0	0.0	0.0	0.0	0.0	0.0	0.0
CLU	1191	symbol	H. sapiens	1191	H. sapiens	0.0	1.0	0.0	0.0	0.0	0.0	1.0	1.0	1.0	0.0	0.0	0.0	0.0	1.0	0.0	1.0	0.0	1.0	0.0	0.0
ELP3	55140	symbol	H. sapiens	55140	H. sapiens	1.0	0.0	0.0	0.0	0.0	0.0	0.0	0.0	0.0	0.0	0.0	0.0	0.0	0.0	0.0	0.0	0.0	0.0	0.0	0.0
HMBOX1	79618	symbol	H. sapiens	79618	H. sapiens	0.0	0.0	0.0	0.0	0.0	0.0	0.0	0.0	0.0	0.0	0.0	0.0	0.0	0.0	0.0	0.0	0.0	0.0	0.0	0.0
SARAF	51669	symbol	H. sapiens	51669	H. sapiens	0.0	0.0	0.0	0.0	0.0	0.0	0.0	0.0	0.0	0.0	0.0	0.0	0.0	0.0	0.0	0.0	0.0	0.0	0.0	0.0
PPP2CB	5516	symbol	H. sapiens	5516	H. sapiens	0.0	1.0	0.0	0.0	0.0	0.0	0.0	1.0	0.0	0.0	0.0	0.0	0.0	1.0	1.0	0.0	0.0	0.0	0.0	1.0
TTI2	80185	symbol	H. sapiens	80185	H. sapiens	0.0	0.0	0.0	0.0	0.0	0.0	0.0	0.0	0.0	0.0	0.0	0.0	0.0	0.0	0.0	0.0	0.0	0.0	0.0	0.0
DUSP26	78986	symbol	H. sapiens	78986	H. sapiens	0.0	0.0	0.0	0.0	0.0	0.0	0.0	0.0	0.0	0.0	0.0	0.0	0.0	0.0	0.0	0.0	0.0	0.0	0.0	0.0
WHSC1L1	54904	gene_synonym	H. sapiens	54904	H. sapiens	0.0	0.0	0.0	0.0	0.0	0.0	0.0	0.0	0.0	0.0	0.0	0.0	0.0	0.0	0.0	0.0	0.0	0.0	0.0	0.0
SFRP1	6422	symbol	H. sapiens	6422	H. sapiens	0.0	0.0	0.0	0.0	1.0	0.0	1.0	1.0	0.0	0.0	0.0	0.0	1.0	1.0	0.0	0.0	0.0	0.0	0.0	0.0
HOOK3	84376	symbol	H. sapiens	84376	H. sapiens	0.0	0.0	0.0	0.0	0.0	0.0	0.0	0.0	1.0	0.0	0.0	0.0	0.0	0.0	0.0	0.0	0.0	0.0	1.0	0.0
TCEA1	6917	symbol	H. sapiens	6917	H. sapiens	1.0	0.0	0.0	0.0	0.0	0.0	0.0	0.0	0.0	0.0	0.0	0.0	0.0	1.0	0.0	0.0	0.0	0.0	0.0	0.0
LYN	4067	symbol	H. sapiens	4067	H. sapiens	1.0	1.0	0.0	1.0	1.0	0.0	0.0	1.0	0.0	0.0	0.0	1.0	1.0	1.0	1.0	0.0	0.0	0.0	0.0	0.0
RPS20	6224	symbol	H. sapiens	6224	H. sapiens	1.0	0.0	0.0	0.0	0.0	0.0	0.0	0.0	0.0	0.0	0.0	0.0	0.0	0.0	0.0	0.0	0.0	0.0	0.0	0.0
FAM110B	90362	symbol	H. sapiens	90362	H. sapiens	0.0	0.0	0.0	0.0	0.0	0.0	0.0	0.0	0.0	0.0	0.0	0.0	0.0	0.0	0.0	0.0	0.0	0.0	0.0	0.0
SDCBP	6386	symbol	H. sapiens	6386	H. sapiens	1.0	0.0	1.0	1.0	0.0	0.0	1.0	1.0	1.0	0.0	1.0	1.0	0.0	1.0	0.0	0.0	1.0	1.0	0.0	0.0
RAB2A	5862	symbol	H. sapiens	5862	H. sapiens	0.0	0.0	0.0	0.0	0.0	0.0	0.0	0.0	0.0	0.0	0.0	1.0	0.0	0.0	0.0	0.0	0.0	0.0	0.0	0.0
CHD7	55636	symbol	H. sapiens	55636	H. sapiens	1.0	0.0	0.0	0.0	0.0	0.0	0.0	0.0	0.0	0.0	0.0	0.0	0.0	0.0	0.0	0.0	0.0	0.0	1.0	0.0
ASPH	444	symbol	H. sapiens	444	H. sapiens	0.0	1.0	0.0	0.0	0.0	0.0	1.0	0.0	0.0	0.0	0.0	0.0	1.0	0.0	0.0	0.0	0.0	0.0	0.0	0.0
TRAM1	23471	symbol	H. sapiens	23471	H. sapiens	1.0	0.0	0.0	0.0	0.0	0.0	0.0	0.0	1.0	0.0	0.0	0.0	0.0	0.0	0.0	0.0	0.0	0.0	0.0	0.0
RPL7	6129	symbol	H. sapiens	6129	H. sapiens	1.0	0.0	1.0	1.0	0.0	0.0	0.0	0.0	0.0	0.0	1.0	0.0	0.0	0.0	0.0	0.0	0.0	0.0	0.0	0.0
LINC01109	102216341	symbol	H. sapiens	102216341	H. sapiens	0.0	0.0	0.0	0.0	0.0	0.0	0.0	0.0	0.0	0.0	0.0	0.0	0.0	0.0	0.0	0.0	0.0	0.0	0.0	0.0
PAG1	55824	symbol	H. sapiens	55824	H. sapiens	0.0	0.0	0.0	0.0	0.0	0.0	0.0	0.0	0.0	0.0	0.0	0.0	0.0	0.0	0.0	0.0	0.0	0.0	0.0	0.0
FABP5	2171	symbol	H. sapiens	2171	H. sapiens	0.0	1.0	0.0	1.0	0.0	0.0	0.0	0.0	0.0	0.0	0.0	1.0	0.0	0.0	0.0	0.0	0.0	1.0	0.0	0.0
CA2	760	symbol	H. sapiens	760	H. sapiens	0.0	0.0	0.0	0.0	0.0	0.0	0.0	0.0	0.0	0.0	0.0	0.0	0.0	0.0	0.0	0.0	0.0	0.0	0.0	0.0
CPNE3	8895	symbol	H. sapiens	8895	H. sapiens	0.0	0.0	1.0	0.0	0.0	0.0	0.0	0.0	0.0	0.0	0.0	1.0	0.0	0.0	0.0	0.0	0.0	1.0	0.0	0.0
UQCRB	7381	symbol	H. sapiens	7381	H. sapiens	0.0	1.0	0.0	0.0	0.0	0.0	0.0	0.0	0.0	0.0	0.0	0.0	0.0	0.0	0.0	0.0	0.0	0.0	0.0	0.0
MTDH	92140	symbol	H. sapiens	92140	H. sapiens	0.0	0.0	0.0	0.0	0.0	0.0	0.0	0.0	0.0	0.0	0.0	0.0	0.0	0.0	0.0	0.0	0.0	0.0	0.0	0.0
LAPTM4B	55353	symbol	H. sapiens	55353	H. sapiens	0.0	0.0	0.0	0.0	0.0	0.0	0.0	0.0	0.0	0.0	0.0	1.0	0.0	0.0	0.0	0.0	0.0	0.0	0.0	0.0
RPL30	6156	symbol	H. sapiens	6156	H. sapiens	1.0	0.0	1.0	1.0	0.0	0.0	0.0	0.0	0.0	0.0	0.0	0.0	0.0	0.0	0.0	0.0	0.0	0.0	0.0	0.0
COX6C	1345	symbol	H. sapiens	1345	H. sapiens	1.0	1.0	0.0	0.0	0.0	0.0	0.0	0.0	0.0	0.0	0.0	0.0	0.0	1.0	0.0	0.0	0.0	0.0	0.0	0.0
POLR2K	5440	symbol	H. sapiens	5440	H. sapiens	1.0	1.0	0.0	0.0	0.0	1.0	0.0	0.0	0.0	0.0	0.0	0.0	0.0	1.0	1.0	0.0	0.0	0.0	0.0	0.0
ANKRD46	157567	symbol	H. sapiens	157567	H. sapiens	0.0	0.0	0.0	0.0	0.0	0.0	0.0	0.0	0.0	0.0	0.0	0.0	0.0	0.0	0.0	0.0	0.0	0.0	0.0	0.0
PABPC1	26986	symbol	H. sapiens	26986	H. sapiens	1.0	0.0	1.0	0.0	0.0	1.0	0.0	0.0	0.0	0.0	1.0	0.0	0.0	1.0	0.0	0.0	0.0	0.0	0.0	0.0
[truncated: 230 more rows]

## Sheet: Table S6 enrichment
GroupID	Category	Term	Description	LogP	Log(q-value)	Genes	Symbols	InTerm_InList
[truncated: 429 more rows]
